# Supplementary material for: A Causal Role for the Cortical Frontal Eye Fields in Microsaccade Deployment
Source: PLoS Biol. 2016 Aug 10;14(8):e1002531. doi: 10.1371/journal.pbio.1002531 (PMC4980061; doi:10.1371/journal.pbio.1002531)
Supplement: S2 Data — (XLSX) [file pbio.1002531.s002.xlsx]

## Sheet: Sheet1
Figure 2a									Figure 2b													Figure 2c							Figure 2d
Ipsilesional				Contralesional					Ipsilesional						Contralesional							Ipsilesional			Contralesional				Ipsilesional & Pre-cue period			Contralesional & Pre-cue period
FEF warm		FEF cool		FEF warm		FEF cool			FEF warm			FEF cool			FEF warm			FEF cool				Monkey & Inactivation condition	∆ Peak Velocity (˚/s)	p-value	Monkey & Inactivation condition	∆ Peak Velocity (˚/s)	p-value		Inactivation condition	∆ Peak Velocity (˚/s)	p-value	Inactivation condition	∆ Peak Velocity (˚/s)	p-value
Amplitude (˚)	Peak Velocity (˚/s)	Amplitude (˚)	Peak Velocity (˚/s)	Amplitude (˚)	Peak Velocity (˚/s)	Amplitude (˚)	Peak Velocity (˚/s)		Time from microsaccade onset (s)	Amplitude (˚)	Peak Velocity (˚/s)	Time from microsaccade onset (s)	Amplitude (˚)	Peak Velocity (˚/s)	Time from microsaccade onset (s)	Amplitude (˚)	Peak Velocity (˚/s)	Time from microsaccade onset (s)	Amplitude (˚)	Peak Velocity (˚/s)		GBr	-1.0711	0.1131	GBr	-3.1504	0.021		Unilateral	-3.8248	0.1124	Unilateral	-18.4792	0
0.360323	26.6875	0.221391	16.4202	0.467214	34.008	0.837212	67.968		-0.099	0.1285	5.0872	-0.099	0.124	6.3619	-0.099	0.1447	5.5159	-0.099	0.1153	5.2679		DZr	-7.7817	0.0248	DZr	-16.1469	0					Bilateral	-10.6789	0.0014
0.258302	23.823	0.570184	43.4547	2.03551	123.455	1.22893	84.2343		-0.098	0.1275	5.0972	-0.098	0.1224	6.2575	-0.098	0.1431	5.5091	-0.098	0.1149	5.1156		OZr	-22.6961	0	OZr	-19.6858	0
0.877319	66.9323	2.90206	100.665	1.1534	81.4482	0.615447	43.475		-0.097	0.1263	5.1024	-0.097	0.1209	6.1028	-0.097	0.1415	5.5282	-0.097	0.1147	4.9899		DZl	-10.9678	0	DZl	-32.754	0		Ipsilesional & Rebound period			Contralesional & Rebound period
0.531059	40.7732	0.462948	37.2623	0.315953	21.3049	0.32929	26.1467		-0.096	0.125	5.0978	-0.096	0.1195	5.9126	-0.096	0.1399	5.534	-0.096	0.1145	4.8565		OZl	-1.8163	0.0969	OZl	-4.3949	0.0026		Inactivation condition	∆ Peak Velocity (˚/s)	p-value	Inactivation condition	∆ Peak Velocity (˚/s)	p-value
1.59404	95.6405	0.403665	33.1811	0.751352	56.0447	1.43383	90.6553		-0.095	0.1237	5.095	-0.095	0.1182	5.725	-0.095	0.1384	5.4884	-0.095	0.1143	4.7947		DZbi (left)	-20.4578	0	DZbi (right)	-28.549	0		Unilateral	-3.4036	0.1354	Unilateral	-10.1878	0
0.523492	33.9973	0.287408	19.897	0.441505	47.7733	0.564122	42.0836		-0.094	0.1222	5.0881	-0.094	0.117	5.6014	-0.094	0.1371	5.4269	-0.094	0.1141	4.7597		OZbi (left)	-16.4596	0	OZbi (right)	-20.5705	0					Bilateral	-23.3279	0
2.93746	121.7	0.308465	24.7613	2.83823	210.992	1.40491	96.831		-0.093	0.1208	5.0811	-0.093	0.1161	5.5354	-0.093	0.1359	5.352	-0.093	0.1139	4.7711
0.320167	25.4995	0.487958	37.4414	0.527269	34.8397	0.530761	32.4427		-0.092	0.1194	5.0893	-0.092	0.1153	5.5403	-0.092	0.1348	5.2646	-0.092	0.1136	4.8079
1.69337	102.446	0.393584	30.2663	2.67589	223.943	1.21668	77.7252		-0.091	0.118	5.102	-0.091	0.1146	5.5521	-0.091	0.1337	5.1811	-0.091	0.1133	4.8841
0.852439	59.8161	0.48168	27.7752	0.773433	45.3807	0.612294	42.4169		-0.09	0.1166	5.1004	-0.09	0.114	5.5694	-0.09	0.1327	5.1022	-0.09	0.1128	5.0421
0.748101	51.2414	0.702816	44.4686	1.67668	112.371	1.13618	72.4033		-0.089	0.1154	5.0697	-0.089	0.1134	5.5843	-0.089	0.1317	5.0484	-0.089	0.1123	5.2166
0.795405	56.8522	0.632476	45.9788	0.897013	65.8658	0.254225	21.9002		-0.088	0.1142	5.0375	-0.088	0.1127	5.5947	-0.088	0.1307	5.0452	-0.088	0.1117	5.3654
0.246702	20.8226	0.405235	31.7145	0.590135	45.6126	2.58797	110.728		-0.087	0.1132	5.0069	-0.087	0.1122	5.5913	-0.087	0.1297	5.0488	-0.087	0.1111	5.4715
0.664532	49.9841	0.462585	33.022	0.502171	39.285	1.38517	86.7287		-0.086	0.1123	5.0049	-0.086	0.1116	5.5761	-0.086	0.1287	5.0799	-0.086	0.1106	5.5199
0.258593	20.4301	0.56877	38.2552	0.39612	30.9315	0.487622	28.9213		-0.085	0.1118	4.9951	-0.085	0.1111	5.5452	-0.085	0.1277	5.1262	-0.085	0.1101	5.5331
0.879552	71.5221	0.770794	52.5161	1.78503	123.171	0.272941	21.5958		-0.084	0.111	4.9649	-0.084	0.1106	5.488	-0.084	0.1266	5.1698	-0.084	0.1098	5.4818
0.716712	54.002	0.515363	35.3626	0.66988	48.9961	0.925314	55.4838		-0.083	0.1102	4.9216	-0.083	0.11	5.4209	-0.083	0.1254	5.2164	-0.083	0.1094	5.3755
0.704536	45.6933	0.917007	57.0188	0.519474	37.0531	0.375475	24.3017		-0.082	0.1096	4.8989	-0.082	0.1093	5.3603	-0.082	0.1241	5.2933	-0.082	0.1089	5.276
0.395873	33.5219	0.347396	20.4877	2.41277	151.412	1.07135	57.5237		-0.081	0.109	4.9031	-0.081	0.1086	5.3137	-0.081	0.1228	5.357	-0.081	0.1083	5.2099
0.47234	35.1505	0.883147	65.4849	1.69437	124.976	1.30766	82.9372		-0.08	0.1085	4.9254	-0.08	0.1079	5.2884	-0.08	0.1215	5.3585	-0.08	0.1077	5.2274
0.45335	34.3894	0.191663	17.5404	0.693826	51.17	0.709581	50.8205		-0.079	0.1084	4.9488	-0.079	0.1072	5.2897	-0.079	0.1203	5.3145	-0.079	0.1069	5.3423
2.24348	125.355	0.284524	20.5486	0.403803	32.7496	0.402303	22.354		-0.078	0.108	5.0013	-0.078	0.1065	5.3191	-0.078	0.1191	5.2651	-0.078	0.1061	5.4959
0.93643	69.797	0.851157	58.211	0.466573	28.3638	0.273823	23.4328		-0.077	0.1075	5.0698	-0.077	0.1058	5.3429	-0.077	0.1181	5.2275	-0.077	0.1052	5.6015
0.491969	39.4257	1.12071	66.7424	0.482151	32.4593	0.697621	48.3945		-0.076	0.1069	5.1586	-0.076	0.105	5.4283	-0.076	0.1172	5.2365	-0.076	0.1043	5.6371
0.541165	38.2035	0.45509	31.9022	0.765438	61.5704	0.361873	22.9829		-0.075	0.1064	5.2446	-0.075	0.104	5.5223	-0.075	0.1164	5.2677	-0.075	0.1033	5.605
0.271892	22.1285	0.554808	39.2856	0.9355	72.4232	1.15647	49.8908		-0.074	0.1059	5.2936	-0.074	0.1031	5.5994	-0.074	0.1156	5.3147	-0.074	0.1023	5.4935
0.442016	29.5968	0.253848	17.6246	0.500458	39.7805	0.202471	16.1837		-0.073	0.1055	5.2864	-0.073	0.1022	5.5935	-0.073	0.1148	5.3902	-0.073	0.1012	5.3189
0.325476	26.8525	2.03835	134.286	0.424755	29.6278	0.496226	31.6297		-0.072	0.1051	5.2092	-0.072	0.1013	5.5752	-0.072	0.114	5.4564	-0.072	0.1001	5.1245
0.380223	23.422	2.03905	116.212	0.389994	28.0455	0.626432	39.6124		-0.071	0.1047	5.1046	-0.071	0.1004	5.4857	-0.071	0.1131	5.5225	-0.071	0.0989	4.9794
0.632215	36.9704	1.50522	101.178	0.582368	47.3573	2.11812	130.927		-0.07	0.1044	4.9695	-0.07	0.0996	5.3751	-0.07	0.1122	5.5736	-0.07	0.0975	4.8692
0.505311	38.8503	0.331954	24.687	1.07032	91.8484	0.401506	28.0119		-0.069	0.104	4.859	-0.069	0.0988	5.2563	-0.069	0.1116	5.5961	-0.069	0.0961	4.7674
0.511087	37.4736	1.09695	65.4324	0.677455	51.6878	0.73622	36.2765		-0.068	0.1035	4.7933	-0.068	0.0981	5.174	-0.068	0.1106	5.6135	-0.068	0.0946	4.7059
0.890814	75.1073	0.18724	17.4449	0.382695	27.834	0.652589	31.1664		-0.067	0.1028	4.7633	-0.067	0.0974	5.1556	-0.067	0.1096	5.5812	-0.067	0.0932	4.6686
0.266367	20.8375	0.277112	18.0253	1.92566	145.986	0.251309	19.7409		-0.066	0.1021	4.7695	-0.066	0.0971	5.1994	-0.066	0.1084	5.516	-0.066	0.0918	4.6197
0.422819	32.333	1.36081	46.6609	0.491941	36.542	1.80343	119.28		-0.065	0.1013	4.8204	-0.065	0.0968	5.2805	-0.065	0.1074	5.461	-0.065	0.0906	4.5552
0.342308	25.8616	0.532538	37.1097	0.46834	35.1474	0.593415	38.1817		-0.064	0.1004	4.8879	-0.064	0.0966	5.3343	-0.064	0.1062	5.426	-0.064	0.0895	4.5161
0.284075	22.9762	1.53179	94.181	0.372771	28.1002	2.01652	116.898		-0.063	0.0994	4.9399	-0.063	0.0962	5.3775	-0.063	0.1048	5.4057	-0.063	0.0886	4.5103
0.697734	49.6516	0.479356	35.6591	0.322027	23.4125	0.671739	44.961		-0.062	0.0985	4.9743	-0.062	0.0958	5.3808	-0.062	0.1035	5.4068	-0.062	0.088	4.5133
0.251732	25.0072	0.27489	22.4991	0.323963	25.7423	0.759658	45.3466		-0.061	0.0976	5.0138	-0.061	0.0953	5.4085	-0.061	0.1021	5.4136	-0.061	0.0875	4.5629
0.218218	16.0936	0.471565	36.974	0.241006	20.9957	1.42424	95.8389		-0.06	0.0968	5.0337	-0.06	0.0974	5.4657	-0.06	0.1007	5.4394	-0.06	0.0871	4.5817
0.192304	19.0534	0.740469	49.4391	0.430349	33.5785	0.51454	32.8126		-0.059	0.0961	5.0185	-0.059	0.0972	5.4673	-0.059	0.0993	5.4921	-0.059	0.0868	4.6248
2.17399	148.959	0.271338	20.4946	0.654877	46.8105	2.40549	110.72		-0.058	0.0955	4.974	-0.058	0.097	5.4119	-0.058	0.0979	5.5429	-0.058	0.0864	4.6991
0.978827	42.0258	0.716854	39.1385	0.666258	53.4581	0.99818	67.084		-0.057	0.095	4.9431	-0.057	0.0968	5.355	-0.057	0.0965	5.5847	-0.057	0.0861	4.7571
0.824443	58.5352	2.17318	147.062	0.553391	32.0626	0.431439	25.8033		-0.056	0.0946	4.887	-0.056	0.0966	5.3373	-0.056	0.0952	5.6032	-0.056	0.0858	4.8104
0.230201	19.6624	0.287068	22.6242	2.13703	149.203	1.29853	91.5919		-0.055	0.0941	4.8557	-0.055	0.0963	5.3484	-0.055	0.0938	5.5829	-0.055	0.0854	4.835
0.318059	21.0368	0.716464	45.6158	0.713361	56.7992	1.25467	83.0431		-0.054	0.0937	4.8276	-0.054	0.0958	5.367	-0.054	0.0924	5.5192	-0.054	0.085	4.8547
0.612813	46.1952	0.589676	43.7049	1.14474	86.1331	0.497315	31.9299		-0.053	0.0931	4.8069	-0.053	0.0951	5.3908	-0.053	0.0913	5.4484	-0.053	0.0846	4.8608
0.608985	40.0874	0.320513	21.9125	0.475676	39.4433	0.71604	53.0059		-0.052	0.0925	4.804	-0.052	0.0941	5.3968	-0.052	0.0904	5.3813	-0.052	0.0842	4.8032
0.469067	30.8611	0.41854	29.9743	2.67579	196.488	0.745931	52.6893		-0.051	0.0918	4.8357	-0.051	0.0931	5.4548	-0.051	0.0895	5.3462	-0.051	0.0838	4.736
0.370389	26.6261	0.457301	33.2932	0.339601	27.8482	0.416474	31.4337		-0.05	0.0911	4.8845	-0.05	0.0921	5.5344	-0.05	0.0888	5.3914	-0.05	0.0835	4.7778
0.356871	29.8146	1.33711	97.9441	0.41154	32.0039	0.918053	69.1976		-0.049	0.0904	4.961	-0.049	0.0913	5.608	-0.049	0.088	5.3965	-0.049	0.083	4.8632
0.607523	46.947	1.21109	58.602	0.595433	47.3704	0.452886	38.1885		-0.048	0.0897	5.0448	-0.048	0.0905	5.6452	-0.048	0.0872	5.388	-0.048	0.0825	4.9811
0.182542	15.8805	0.363911	21.7704	2.42354	168.682	2.06281	89.4134		-0.047	0.0889	5.1174	-0.047	0.0898	5.6494	-0.047	0.0865	5.3614	-0.047	0.082	5.0848
1.62414	86.3399	0.45052	28.5901	2.20923	123.017	0.441617	27.1583		-0.046	0.088	5.1541	-0.046	0.0891	5.6475	-0.046	0.0857	5.3138	-0.046	0.0816	5.098
0.670552	51.803	0.475091	29.7809	1.00607	62.0156	0.33571	29.2529		-0.045	0.087	5.1445	-0.045	0.0883	5.5846	-0.045	0.0849	5.2588	-0.045	0.0811	5.0429
0.510142	42.0611	0.839931	47.6859	0.771362	53.5485	0.518031	35.8029		-0.044	0.0859	5.1074	-0.044	0.0874	5.4969	-0.044	0.0841	5.1912	-0.044	0.0806	4.946
0.239267	20.4976	0.726563	45.7033	0.707597	53.0067	0.567168	37.5094		-0.043	0.0847	5.0917	-0.043	0.0864	5.4108	-0.043	0.0832	5.1113	-0.043	0.0799	4.8623
0.431018	29.3509	0.616129	43.6293	1.79581	119.123	0.540554	30.6999		-0.042	0.0835	5.0875	-0.042	0.0854	5.3065	-0.042	0.0824	5.0031	-0.042	0.0792	4.7934
0.571118	39.2116	0.867865	53.2186	0.708506	55.1638	0.665757	36.9874		-0.041	0.0822	5.0928	-0.041	0.0842	5.2162	-0.041	0.0817	4.9129	-0.041	0.0783	4.7492
0.427398	35.5567	0.228344	22.3413	0.254676	19.0653	0.351793	24.3777		-0.04	0.0811	5.1156	-0.04	0.0828	5.186	-0.04	0.0809	4.8457	-0.04	0.0774	4.7024
0.267807	23.0526	0.769549	56.4921	0.446543	33.5728	0.700541	32.9156		-0.039	0.0798	5.147	-0.039	0.0814	5.2255	-0.039	0.0801	4.8086	-0.039	0.0765	4.71
0.296567	19.3397	1.04529	66.5326	0.211612	18.3764	0.646952	35.5407		-0.038	0.0785	5.1577	-0.038	0.0799	5.3282	-0.038	0.0792	4.792	-0.038	0.0755	4.7448
0.57306	37.2566	0.318589	25.7473	1.60771	101.424	2.06115	119.39		-0.037	0.0772	5.1598	-0.037	0.0785	5.4585	-0.037	0.0783	4.7868	-0.037	0.0745	4.7721
0.752046	50.1234	0.371506	27.8632	1.14902	79.5083	1.49307	105.292		-0.036	0.0759	5.1701	-0.036	0.0772	5.5935	-0.036	0.0773	4.8309	-0.036	0.0735	4.8083
0.638005	48.5137	0.314251	21.1732	1.35332	104.579	1.89901	114.58		-0.035	0.0746	5.1372	-0.035	0.0761	5.6762	-0.035	0.0763	4.8839	-0.035	0.0726	4.8264
0.343165	21.0056	0.366192	25.1572	0.252241	22.9043	0.663513	44.6294		-0.034	0.0733	5.0793	-0.034	0.075	5.6597	-0.034	0.0753	4.9311	-0.034	0.0718	4.8623
0.544594	43.6763	0.466257	34.1218	0.381076	30.0743	1.16977	65.4943		-0.033	0.0719	5.0116	-0.033	0.0741	5.5713	-0.033	0.0743	4.9875	-0.033	0.0709	4.8912
0.508367	39.7408	0.35524	25.1903	0.274867	21.0025	1.84915	84.5874		-0.032	0.0706	4.9512	-0.032	0.0732	5.4405	-0.032	0.0731	5.0185	-0.032	0.0702	4.9136
0.181975	17.0799	0.365448	28.8293	0.576101	50.8801	1.97356	105.658		-0.031	0.0692	4.9134	-0.031	0.0724	5.3038	-0.031	0.072	5.0396	-0.031	0.0695	4.9312
0.27652	24.0706	0.327001	25.1986	0.443076	38.1236	0.867457	45.3272		-0.03	0.0679	4.8912	-0.03	0.0716	5.146	-0.03	0.0711	5.0731	-0.03	0.0689	4.9469
0.678874	50.5489	0.95856	63.9757	0.301939	24.2801	1.06557	56.2875		-0.029	0.0665	4.8922	-0.029	0.0708	4.9696	-0.029	0.0701	5.0985	-0.029	0.0684	4.9161
0.535554	40.5558	2.32258	103.108	0.543913	43.6559	0.663868	37.3477		-0.028	0.0652	4.883	-0.028	0.0702	4.8614	-0.028	0.0692	5.108	-0.028	0.068	4.8463
0.224665	20.5131	0.637474	42.2178	0.76509	57.9799	0.488861	34.8608		-0.027	0.064	4.8456	-0.027	0.0695	4.8025	-0.027	0.0683	5.1104	-0.027	0.0678	4.7641
0.287557	17.9138	0.638423	37.6867	0.290508	23.864	1.51775	74.7861		-0.026	0.063	4.8046	-0.026	0.0688	4.7935	-0.026	0.0675	5.109	-0.026	0.0675	4.6325
0.478932	31.7514	0.198935	16.6386	0.506035	37.7509	0.926991	50.7601		-0.025	0.0622	4.8005	-0.025	0.0681	4.8115	-0.025	0.0667	5.083	-0.025	0.0673	4.5138
0.384594	35.662	0.295496	22.2223	0.490181	34.1868	0.958388	47.6413		-0.024	0.0613	4.8324	-0.024	0.0673	4.868	-0.024	0.0664	5.0454	-0.024	0.067	4.4485
0.556563	44.8648	0.300892	23.587	2.01175	194.813	0.777728	46.611		-0.023	0.0605	4.8892	-0.023	0.0664	4.9807	-0.023	0.066	4.9836	-0.023	0.0665	4.4427
0.789415	57.8966	0.28311	21.3077	0.198504	16.2047	0.412559	20.6536		-0.022	0.0597	4.9772	-0.022	0.0654	5.0962	-0.022	0.0656	4.9203	-0.022	0.0658	4.487
0.257379	20.0534	0.560058	36.7884	0.187652	17.5359	0.96451	59.6834		-0.021	0.0589	5.0702	-0.021	0.0643	5.1836	-0.021	0.0653	4.8872	-0.021	0.065	4.6372
1.11287	67.3276	2.81079	81.5182	0.562341	42.19	0.365891	22.0247		-0.02	0.0584	5.1748	-0.02	0.0632	5.2555	-0.02	0.0649	4.8803	-0.02	0.0639	4.9042
0.524292	42.5715	0.338322	25.3466	0.56738	47.6264	1.01554	71.3658		-0.019	0.0578	5.2323	-0.019	0.0622	5.3144	-0.019	0.0646	4.9324	-0.019	0.0626	5.1833
0.533094	39.6673	1.21159	58.6019	0.35712	28.1979	0.535413	39.6761		-0.018	0.0574	5.2052	-0.018	0.0613	5.3146	-0.018	0.064	5.0008	-0.018	0.0614	5.3857
0.385122	36.3503	0.862651	58.8659	0.701766	48.893	1.24239	44.7029		-0.017	0.0571	5.0913	-0.017	0.0603	5.2711	-0.017	0.0632	5.0525	-0.017	0.06	5.4701
0.425261	37.9494	1.44321	101.151	0.255691	16.8693	0.993007	52.3394		-0.016	0.0567	4.9425	-0.016	0.0594	5.2113	-0.016	0.0622	5.0645	-0.016	0.0586	5.4324
0.200147	15.9942	0.331747	25.2382	0.5941	43.3532	1.63702	81.8162		-0.015	0.0563	4.8031	-0.015	0.0585	5.1313	-0.015	0.061	5.0493	-0.015	0.0572	5.3149
0.207438	17.5293	0.730886	35.9781	0.314965	24.5535	1.60496	73.0563		-0.014	0.0557	4.6589	-0.014	0.0575	5.0152	-0.014	0.0595	5.0011	-0.014	0.0557	5.162
0.31069	17.8835	0.318806	25.7184	2.69336	136.545	1.83394	71.7823		-0.013	0.0548	4.5384	-0.013	0.0564	4.8814	-0.013	0.0579	4.9399	-0.013	0.0542	5.0019
1.65193	109.902	1.16616	47.2686	0.346317	24.3812	0.181832	39.1617		-0.012	0.0534	4.4575	-0.012	0.055	4.7671	-0.012	0.056	4.8941	-0.012	0.0527	4.8355
0.244053	22.9142	0.976763	66.4711	0.248499	17.6558	0.664077	45.6845		-0.011	0.0514	4.4782	-0.011	0.0531	4.7207	-0.011	0.0538	4.93	-0.011	0.0509	4.7365
2.02608	135.534	0.391977	33.4957	0.456655	30.3158	2.62345	140.804		-0.01	0.0489	4.6127	-0.01	0.0507	4.756	-0.01	0.0511	5.0364	-0.01	0.0486	4.7832
0.424829	32.4622	1.94971	92.1956	0.65471	44.1222	0.355267	26.7438		-0.009	0.0458	4.8739	-0.009	0.0477	4.9518	-0.009	0.0478	5.2107	-0.009	0.0457	4.9174
0.462986	36.9742	0.332124	27.7925	1.5156	93.3268	0.538882	44.015		-0.008	0.042	5.1978	-0.008	0.0439	5.2647	-0.008	0.0438	5.4449	-0.008	0.0421	5.1658
0.244202	16.2089	0.541042	38.4285	0.392027	25.7448	0.321535	21.8945		-0.007	0.0375	5.5363	-0.007	0.0393	5.6338	-0.007	0.0392	5.7491	-0.007	0.0378	5.488
1.28185	73.4166	0.878952	56.9019	0.29112	23.9513	1.1216	70.852		-0.006	0.0325	5.8224	-0.006	0.0342	5.9993	-0.006	0.034	6.0485	-0.006	0.0329	5.7921
0.262112	20.0154	0.261019	18.8704	0.761861	41.869	1.10239	75.5048		-0.005	0.0271	5.9888	-0.005	0.0285	6.2412	-0.005	0.0282	6.2507	-0.005	0.0275	5.9862
0.363088	31.4751	1.52961	97.8873	0.956798	68.4935	0.234898	19.9078		-0.004	0.0213	5.9867	-0.004	0.0225	6.2771	-0.004	0.0222	6.2596	-0.004	0.0217	6.0137
0.590737	39.7769	0.92874	44.1402	0.319597	22.0536	0.633124	34.2721		-0.003	0.0154	5.7571	-0.003	0.0163	6.0581	-0.003	0.016	6.0054	-0.003	0.0159	5.8286
0.212919	16.8614	0.681983	38.8043	0.313783	26.9367	0.376721	24.0198		-0.002	0.0097	5.2665	-0.002	0.0103	5.5541	-0.002	0.0101	5.4567	-0.002	0.0101	5.3979
1.81192	71.2386	1.39106	98.4034	0.249606	20.7365	1.8962	76.1729		-0.001	0.0045	4.5038	-0.001	0.0048	4.7801	-0.001	0.0046	4.6177	-0.001	0.0047	4.7275
0.930871	71.1581	1.48658	113.406	0.518657	41.9289	0.357179	21.1376		0	0	3.5531	0	0	3.8528	0	0	3.5936	0	0	3.9157
0.325846	25.9864	0.22637	17.687	1.03488	74.1773	0.821051	40.1374		0.001	0.0036	2.9456	0.001	0.0039	3.3213	0.001	0.0036	2.9678	0.001	0.0039	3.4239
0.197554	17.5636	0.836953	55.305	0.420633	28.5665	0.806907	61.5125		0.002	0.0062	3.9272	0.002	0.0069	4.2664	0.002	0.0062	4.0177	0.002	0.0071	4.2734
0.640486	40.0311	0.573506	36.4661	0.530715	38.4869	0.471304	33.9747		0.003	0.0088	5.9201	0.003	0.01	6.1231	0.003	0.0089	6.0734	0.003	0.0102	5.962
0.319694	20.4528	0.954458	51.7612	0.327219	25.5236	2.73721	121.628		0.004	0.0133	8.4323	0.004	0.0148	8.4407	0.004	0.0136	8.6143	0.004	0.015	8.1075
0.253482	18.1341	0.495523	32.8141	0.168903	16.6707	0.588009	37.4397		0.005	0.0207	11.2738	0.005	0.0221	11.0336	0.005	0.0212	11.4527	0.005	0.0221	10.5474
0.306536	22.5007	0.690547	44.2924	0.486836	33.9075	0.865729	43.0803		0.006	0.0311	14.2991	0.006	0.0322	13.7738	0.006	0.0318	14.4476	0.006	0.0317	13.1585
0.172028	15.535	0.929945	73.3068	0.412655	43.5051	2.33273	116.897		0.007	0.0446	17.3711	0.007	0.0451	16.5495	0.007	0.0456	17.4705	0.007	0.0441	15.8287
1.57759	112.98	0.302535	18.3978	0.453939	56.2821	1.51394	59.7006		0.008	0.0613	20.3535	0.008	0.0609	19.2498	0.008	0.0624	20.3953	0.008	0.0591	18.4465
0.326887	25.8208	0.208132	16.2844	1.01613	83.5256	0.420054	26.418		0.009	0.081	23.1109	0.009	0.0794	21.7615	0.009	0.0822	23.0953	0.009	0.0768	20.8989
0.415085	29.1876	0.281823	21.8741	0.549239	56.2915	0.506854	36.1344		0.01	0.1035	25.5124	0.01	0.1005	23.9731	0.01	0.1047	25.4435	0.01	0.0969	23.0754
0.197508	19.2666	0.336421	20.4681	0.252511	25.7086	1.96102	84.9477		0.011	0.1285	27.4376	0.011	0.1237	25.7826	0.011	0.1296	27.3184	0.011	0.1193	24.8813
0.210619	18.869	0.526901	37.8347	0.762374	54.5714	0.5925	40.4424		0.012	0.1554	28.7849	0.012	0.1488	27.1032	0.012	0.1563	28.6239	0.012	0.1434	26.28
0.771895	47.9436	0.858895	41.042	0.381169	28.6652	1.45558	94.5877		0.013	0.1837	29.4921	0.013	0.1751	27.8703	0.013	0.1843	29.2975	0.013	0.1689	27.1845
0.176759	16.4396	1.12193	56.2714	1.29802	67.6365	0.843598	35.1463		0.014	0.2125	29.5092	0.014	0.2022	28.0432	0.014	0.2129	29.3305	0.014	0.1951	27.5234
0.269414	21.7339	1.48167	100.765	0.328846	25.0465	0.373026	22.5129		0.015	0.2414	28.8253	0.015	0.2294	27.6024	0.015	0.2414	28.6658	0.015	0.2215	27.288
0.973131	51.1687	0.418579	26.6283	0.262637	22.4217	1.19941	70.8574		0.016	0.2695	27.4773	0.016	0.256	26.5621	0.016	0.2691	27.3426	0.016	0.2476	26.5447
0.325397	25.1741	0.793256	45.2037	2.95361	128.44	0.447226	28.8799		0.017	0.2961	25.5432	0.017	0.2816	25.0423	0.017	0.2953	25.418	0.017	0.2729	25.3105
0.334993	21.9937	0.401612	22.4797	0.33108	24.117	1.39651	45.2852		0.018	0.3207	23.1436	0.018	0.3054	23.1148	0.018	0.3194	23.0477	0.018	0.297	23.6464
0.216075	22.2795	0.365293	28.4499	0.494588	30.7838	1.71226	96.8957		0.019	0.3428	20.4334	0.019	0.3272	20.8704	0.019	0.341	20.3593	0.019	0.3194	21.7459
0.375385	30.1786	1.13782	78.1053	0.369585	31.9858	1.9587	110.928		0.02	0.3621	17.5869	0.02	0.3464	18.458	0.02	0.3596	17.5398	0.02	0.3397	19.696
0.560133	44.2597	0.192179	15.4589	0.240075	19.2842	1.0088	44.9111		0.021	0.3782	14.8303	0.021	0.3628	16.0749	0.021	0.3752	14.8302	0.021	0.3576	17.5682
0.463693	34.9691	0.404739	27.6086	0.314318	23.9533	0.320636	19.3441		0.022	0.3912	12.4316	0.022	0.3764	13.9327	0.022	0.3879	12.5349	0.022	0.3731	15.4205
0.277708	16.6132	0.555331	30.9855	0.313582	27.5131	0.710618	42.5731		0.023	0.4011	10.6321	0.023	0.3871	12.1091	0.023	0.3975	10.7754	0.023	0.386	13.3478
0.869192	59.1804	0.80194	55.2827	1.1684	108.613	0.430745	26.5677		0.024	0.408	9.442	0.024	0.3951	10.7211	0.024	0.4042	9.5468	0.024	0.3964	11.4707
0.357404	23.4926	0.356338	25.1131	0.53514	38.2204	0.672785	37.5121		0.025	0.4121	8.7916	0.025	0.4006	9.6755	0.025	0.4083	8.7109	0.025	0.4044	9.8989
0.855172	54.4471	0.190609	15.7396	2.32801	122.482	1.12837	40.3379		0.026	0.4139	8.4312	0.026	0.4038	8.9271	0.026	0.4103	8.288	0.026	0.4103	8.698
0.430459	28.9512	0.67763	42.9772	0.192752	15.9507	1.17554	58.6286		0.027	0.4139	8.2501	0.027	0.4057	8.3095	0.027	0.4105	8.0781	0.027	0.4144	7.941
0.319701	22.2082	0.593007	43.4679	0.320183	23.6908	0.521442	36.2861		0.028	0.4124	8.1228	0.028	0.406	7.9115	0.028	0.4093	7.9109	0.028	0.417	7.4902
0.304234	22.2721	0.221361	19.8023	0.725275	49.7985	0.557882	39.3129		0.029	0.4098	7.9695	0.029	0.4051	7.5793	0.029	0.4072	7.7108	0.029	0.4184	7.2418
1.8463	121.67	0.668414	45.5758	0.183354	15.5264	1.09014	72.9726		0.03	0.4065	7.7385	0.03	0.4034	7.2732	0.03	0.4045	7.4194	0.03	0.419	7.0199
1.09427	71.759	1.5388	83.6821	0.6102	45.1721	0.742794	52.1627		0.031	0.4029	7.4421	0.031	0.4012	7.0145	0.031	0.4016	7.0846	0.031	0.4191	6.8486
0.477022	33.3902	0.234725	18.3861	0.306898	25.2387	0.521512	37.2876		0.032	0.3992	7.0904	0.032	0.3988	6.7731	0.032	0.3987	6.7434	0.032	0.419	6.683
0.386802	32.2089	0.259686	18.2703	0.250433	18.1487	0.372323	27.3835		0.033	0.3957	6.7296	0.033	0.3963	6.5372	0.033	0.3962	6.3629	0.033	0.4188	6.4891
0.81446	63.2148	0.352356	19.8723	0.602203	33.2266	0.746585	33.9208		0.034	0.3926	6.395	0.034	0.3941	6.3113	0.034	0.3942	6.0039	0.034	0.4187	6.2605
0.494675	36.6044	0.838512	45.2073	0.315104	22.1078	0.756362	46.5107		0.035	0.3901	6.0967	0.035	0.3921	6.0651	0.035	0.3928	5.7252	0.035	0.4189	6.0909
0.410168	33.6418	0.623466	38.4327	0.827772	55.1964	0.494416	32.3024		0.036	0.3882	5.8634	0.036	0.3906	5.8266	0.036	0.3921	5.5989	0.036	0.4194	5.9322
0.308562	22.1656	0.241312	20.6562	0.336753	27.4664	0.32999	20.8013		0.037	0.3869	5.6938	0.037	0.3896	5.5839	0.037	0.3919	5.5424	0.037	0.4202	5.8184
0.681173	44.1854	2.24573	126.906	0.428454	30.4898	1.10898	57.7159		0.038	0.3862	5.5738	0.038	0.3891	5.416	0.038	0.3924	5.5718	0.038	0.4213	5.7737
0.333605	28.4961	0.311161	24.1235	1.26401	76.2875	0.467146	25.4846		0.039	0.3861	5.4565	0.039	0.389	5.3444	0.039	0.3933	5.6457	0.039	0.4227	5.7113
0.386394	29.8848	1.04298	75.2012	0.366801	29.8775	0.728	47.8887		0.04	0.3866	5.381	0.04	0.3893	5.3793	0.04	0.3946	5.6957	0.04	0.4243	5.5777
1.28242	86.7692	0.986943	53.2508	1.22812	72.9663	0.421011	25.5609		0.041	0.3874	5.3474	0.041	0.39	5.4618	0.041	0.3961	5.691	0.041	0.426	5.4194
0.757322	56.6762	0.616104	34.6777	0.313284	23.1167	0.491036	25.1579		0.042	0.3886	5.3376	0.042	0.391	5.5712	0.042	0.3978	5.6727	0.042	0.428	5.2697
0.323054	26.7115	0.226822	18.926	0.480152	34.2359	0.426996	24.3776		0.043	0.3899	5.3263	0.043	0.3923	5.6752	0.043	0.3997	5.6293	0.043	0.43	5.1713
1.02174	64.8361	0.386058	26.6453	0.725241	53.1645	0.644063	28.06		0.044	0.3914	5.2777	0.044	0.3938	5.7325	0.044	0.4018	5.5965	0.044	0.4321	5.2087
0.455505	33.005	0.735158	51.9735	0.249338	18.2133	0.336088	19.0885		0.045	0.3929	5.1881	0.045	0.3954	5.7218	0.045	0.4037	5.5559	0.045	0.4342	5.2589
0.253091	23.3887	2.2133	138.097	0.458757	36.083	0.815281	31.7559		0.046	0.3943	5.0964	0.046	0.3971	5.6591	0.046	0.4054	5.5223	0.046	0.4363	5.2787
0.422993	28.948	0.588669	30.4014	0.543896	34.5561	0.577113	41.633		0.047	0.3955	5.0492	0.047	0.3988	5.5312	0.047	0.4071	5.4953	0.047	0.4385	5.2889
0.378282	27.926	0.605402	45.4829	1.32104	76.0785	0.355994	25.2616		0.048	0.3967	4.9997	0.048	0.4004	5.3882	0.048	0.4086	5.4553	0.048	0.4406	5.2615
1.92014	113.411	0.270393	18.4757	0.379291	26.9645	0.372238	27.6006		0.049	0.3977	4.9481	0.049	0.4018	5.2984	0.049	0.41	5.4106	0.049	0.4427	5.2182
0.320526	21.3631	1.38135	91.141	0.443222	24.478	0.750826	40.9961		0.05	0.3985	4.9294	0.05	0.4031	5.235	0.05	0.4113	5.3395	0.05	0.4447	5.156
0.918187	70.9642	0.42361	34.2175	1.0586	79.3713	0.390917	26.8468		0.051	0.3992	4.9122	0.051	0.4041	5.1549	0.051	0.4125	5.2751	0.051	0.4466	5.1133
0.646928	37.8963	0.893979	61.4364	0.49791	35.2873	0.361668	26.0339		0.052	0.3997	4.89	0.052	0.405	5.0992	0.052	0.4136	5.2319	0.052	0.4472	5.1278
0.283815	19.1218	0.366173	26.3331	1.07516	74.2477	0.357182	20.1241		0.053	0.4001	4.8602	0.053	0.4057	5.0927	0.053	0.4147	5.1983	0.053	0.4489	5.1812
0.641214	44.6029	2.41006	102.076	0.421251	32.537	0.312319	17.969		0.054	0.4004	4.8275	0.054	0.4057	5.1082	0.054	0.4156	5.1575	0.054	0.4506	5.2303
0.219523	19.0374	0.339662	17.9468	0.445082	34.0912	2.29552	136.027		0.055	0.4007	4.7876	0.055	0.4062	5.0973	0.055	0.4165	5.1093	0.055	0.4523	5.2525
0.393064	22.6572	0.833837	45.9304	0.435192	37.05	0.58898	39.6439		0.056	0.4008	4.7773	0.056	0.4065	5.1216	0.056	0.4173	5.0787	0.056	0.4538	5.2425
1.1924	83.2986	1.13022	53.7736	2.81101	212.444	1.65336	77.8744		0.057	0.401	4.7748	0.057	0.4067	5.1312	0.057	0.418	5.0834	0.057	0.4554	5.2367
0.779266	53.8833	0.912301	58.6534	1.17674	89.1849	0.63388	45.1106		0.058	0.4011	4.7711	0.058	0.407	5.1023	0.058	0.4188	5.104	0.058	0.4569	5.256
1.22564	91.2705	0.412195	26.558	0.271359	21.6946	0.429902	22.8407		0.059	0.4012	4.7507	0.059	0.4072	5.0615	0.059	0.4195	5.1224	0.059	0.4584	5.2425
0.32609	25.1128	0.888506	63.8639	0.95377	71.7591	0.540129	34.7002		0.06	0.4011	4.6989	0.06	0.4074	5.0284	0.06	0.4202	5.132	0.06	0.4599	5.1754
1.01215	75.6757	0.416067	17.6163	0.312181	24.5472	0.761436	45.6186		0.061	0.4012	4.6624	0.061	0.4076	4.9668	0.061	0.4208	5.1417	0.061	0.4614	5.0754
0.593788	37.86	0.717384	41.6601	2.103	130.497	0.70083	37.3358		0.062	0.4013	4.6439	0.062	0.4078	4.904	0.062	0.4214	5.1535	0.062	0.4628	4.9588
0.346815	24.196	0.325611	23.8109	0.3482	21.1436	0.514373	29.6559		0.063	0.4014	4.6784	0.063	0.408	4.8726	0.063	0.4221	5.1439	0.063	0.4642	4.8289
0.319527	25.5973	1.4069	77.0478	0.274953	23.7721	0.25904	17.0439		0.064	0.4015	4.7275	0.064	0.4083	4.8445	0.064	0.4226	5.1399	0.064	0.4656	4.7073
0.301243	25.5475	0.436741	24.5266	0.992855	87.9039	0.311246	25.1811		0.065	0.4016	4.7792	0.065	0.4085	4.7873	0.065	0.4232	5.1716	0.065	0.4668	4.6526
0.287393	18.849	1.02255	52.9376	0.736726	58.7462	0.797332	45.5665		0.066	0.4017	4.8486	0.066	0.4088	4.7404	0.066	0.4237	5.2022	0.066	0.468	4.6281
0.440377	32.3016	0.423936	28.4246	0.349773	24.6063	0.470471	36.0066		0.067	0.4018	4.9089	0.067	0.4091	4.7516	0.067	0.4242	5.1989	0.067	0.4691	4.677
1.18376	79.3218	1.00392	63.7719	0.778164	59.9641	0.788927	34.9378		0.068	0.4019	4.9566	0.068	0.4094	4.8049	0.068	0.4246	5.1697	0.068	0.4701	4.7732
0.893382	66.2624	0.30661	18.5474	0.469939	33.2182	0.607462	45.5882		0.069	0.402	4.9784	0.069	0.4098	4.8584	0.069	0.4251	5.1197	0.069	0.471	4.8516
0.422104	40.945	2.2618	62.1379	0.720232	51.595	0.283575	18.2818		0.07	0.4021	4.9713	0.07	0.4102	4.8979	0.07	0.4255	5.0504	0.07	0.4718	4.8775
0.493528	38.9021	0.385083	29.5467	0.238289	17.8231	0.452831	26.7165		0.071	0.4021	4.9703	0.071	0.4107	4.9546	0.071	0.4259	4.9651	0.071	0.4725	4.8787
2.19286	86.6793	2.86354	127.837	0.254951	23.9037	0.484143	38.5403		0.072	0.4021	4.9855	0.072	0.4111	5.0048	0.072	0.4263	4.8874	0.072	0.473	4.8503
1.42256	89.8948	0.536314	30.6367	0.715561	57.0117	0.591426	38.0467		0.073	0.4021	5.0177	0.073	0.4116	5.0071	0.073	0.4267	4.8168	0.073	0.4734	4.8228
0.389212	29.3964	0.430766	32.5795	0.244254	21.4034	0.446215	28.7217		0.074	0.402	5.0608	0.074	0.412	4.9957	0.074	0.4271	4.7468	0.074	0.4736	4.8481
0.282285	20.5759	0.552988	40.971	0.259371	19.9513	0.373855	26.7588		0.075	0.402	5.1042	0.075	0.4124	4.9867	0.075	0.4275	4.7055	0.075	0.4736	4.9449
0.782264	61.1588	0.272497	20.8129	0.519096	35.9069	0.512803	35.5397		0.076	0.4019	5.1507	0.076	0.4128	4.9549	0.076	0.428	4.7183	0.076	0.4735	5.0228
0.353246	26.1221	1.1504	81.8344	1.50062	131.776	1.52459	47.0767		0.077	0.4019	5.1475	0.077	0.4133	4.9713	0.077	0.4284	4.7321	0.077	0.4733	5.0319
1.97819	146.759	0.28524	24.1172	0.913233	64.7725	0.433953	32.2763		0.078	0.4017	5.1008	0.078	0.4135	4.9719	0.078	0.4289	4.7343	0.078	0.473	5.0034
0.309522	23.1152	0.483011	31.1752	0.378475	26.0459	0.44538	30.72		0.079	0.4017	5.0204	0.079	0.4136	4.9626	0.079	0.4293	4.7482	0.079	0.4726	5.0023
2.77978	167.776	0.38707	30.6935	0.311669	22.9182	0.311915	20.5481		0.08	0.4017	4.9506	0.08	0.4137	4.9863	0.08	0.4297	4.7672	0.08	0.4723	5.0613
0.484906	37.6546	2.04023	105.604	0.407593	26.9035	0.340258	20.4514		0.081	0.4017	4.9139	0.081	0.4137	5.0159	0.081	0.43	4.805	0.081	0.4719	5.1249
0.287536	21.2978	0.337509	26.5566	1.19081	66.2477	0.459923	33.8252		0.082	0.4017	4.8924	0.082	0.4137	5.0512	0.082	0.4302	4.8492	0.082	0.4717	5.1946
0.156469	21.196	0.872085	52.9434	0.262337	18.0787	1.07346	64.7241		0.083	0.4017	4.8728	0.083	0.4137	5.1179	0.083	0.4305	4.9022	0.083	0.4716	5.2304
0.62653	43.9994	0.512962	32.2203	0.568606	42.148	0.450849	27.733		0.084	0.4017	4.8654	0.084	0.4136	5.2168	0.084	0.4307	4.9677	0.084	0.4716	5.235
0.281787	23.4013	0.18385	15.948	0.52288	39.5527	1.94119	67.1422		0.085	0.4018	4.8645	0.085	0.4135	5.2865	0.085	0.4309	5.0155	0.085	0.4717	5.2603
0.569574	41.2116	0.289031	18.8772	0.222426	20.2308	0.47858	32.1905		0.086	0.4018	4.8543	0.086	0.4134	5.3019	0.086	0.4311	5.0779	0.086	0.4719	5.264
0.419394	30.0546	0.367614	27.4029	0.539992	43.6598	0.550743	38.6712		0.087	0.4022	4.8601	0.087	0.4134	5.2937	0.087	0.4313	5.1134	0.087	0.4723	5.2569
0.496504	35.3618	0.346694	22.6258	0.476161	36.8858	0.475397	30.4285		0.088	0.4022	4.8801	0.088	0.4135	5.292	0.088	0.4316	5.1109	0.088	0.4728	5.2269
2.09644	133.128	1.59737	94.4881	0.412283	26.5985	0.381006	24.6244		0.089	0.4024	4.8919	0.089	0.4136	5.2791	0.089	0.432	5.1123	0.089	0.4734	5.177
0.441059	34.4532	0.250512	16.8391	0.369139	26.3293	0.263118	15.5232		0.09	0.4025	4.8951	0.09	0.4138	5.2177	0.09	0.4325	5.1047	0.09	0.4741	5.1954
1.77895	112.424	0.457681	29.0665	0.795542	60.7856	0.875527	48.082		0.091	0.4027	4.895	0.091	0.414	5.1727	0.091	0.4332	5.1131	0.091	0.4738	5.1372
0.281237	20.7234	0.612082	34.6468	0.46737	35.3291	1.46066	66.7815		0.092	0.4029	4.9021	0.092	0.4144	5.149	0.092	0.4339	5.1406	0.092	0.4747	5.2305
0.842471	50.3817	0.36092	19.7109	0.644749	46.3663	1.43883	77.0121		0.093	0.4032	4.9119	0.093	0.4148	5.1375	0.093	0.4348	5.175	0.093	0.4757	5.4384
0.217575	17.4636	0.511601	26.719	0.373884	30.7358	0.880552	45.4544		0.094	0.4036	4.9142	0.094	0.4152	5.1029	0.094	0.4359	5.2258	0.094	0.4769	5.6744
0.569122	41.2574	0.379548	24.0129	0.538042	42.2459	2.34117	135.408		0.095	0.4039	4.9027	0.095	0.4157	5.0741	0.095	0.4369	5.2693	0.095	0.4782	5.8628
0.947147	49.485	0.271204	16.3763	2.37513	136.281	0.782696	38.7394		0.096	0.4044	4.875	0.096	0.4162	5.0709	0.096	0.4381	5.3079	0.096	0.4796	5.9979
0.396338	27.1298	0.478158	32.691	0.630293	51.9814	0.185334	15.4344		0.097	0.4048	4.8331	0.097	0.4168	5.0853	0.097	0.4392	5.3318	0.097	0.4812	6.0501
0.940386	61.551	0.348113	28.5436	0.266814	19.5337	0.281703	19.7367		0.098	0.4053	4.7813	0.098	0.4173	5.1475	0.098	0.4403	5.3334	0.098	0.4827	6.0796
0.419737	28.2082	0.24339	17.6214	0.30325	18.6394	0.998573	70.9238		0.099	0.4058	4.7561	0.099	0.4179	5.2715	0.099	0.4414	5.3222	0.099	0.4844	6.1252
0.435464	33.1914	0.358796	22.2229	0.277308	16.0823	0.81257	48.1597		0.1	0.4062	4.7411	0.1	0.4184	5.3953	0.1	0.4423	5.3142	0.1	0.486	6.2147
0.181495	15.2187	0.530426	37.1686	0.590607	26.8325	1.06385	72.5677
1.59083	111.13	1.1639	78.5591	0.870317	58.9679	0.212039	18.0102
0.640415	45.5475	0.626766	40.2886	0.555601	41.5628	0.312136	19.0436
0.565569	37.3127	0.300584	17.3844	0.391233	29.6033	1.02692	74.6933
0.543743	35.2879	0.885392	60.0241	0.434013	36.8553	0.572467	40.3653
0.603696	39.7182	0.462526	33.1491	1.38553	109.765	1.72515	85.9225
0.404225	26.3756	0.250363	20.331	2.43254	167.63	0.493402	25.6939
0.46291	28.8511	0.402087	29.8832	0.649134	44.3411	0.767353	40.2134
0.226802	18.4637	1.82456	127.748	0.921264	70.0919	0.358738	24.4135
0.564819	34.3587	0.385711	28.4224	2.06428	130.664	0.988537	55.8027
0.350562	27.766	0.554317	41.5825	0.367743	23.6965	0.515762	41.147
0.329368	20.1768	0.46642	31.2022	1.69209	161.185	0.425958	26.752
0.293401	23.7086	0.568151	43.5652	0.689598	53.462	0.407173	26.2899
0.653508	48.0006	0.771829	52.0303	0.718023	58.0855	1.09204	63.126
0.345184	29.5755	0.190529	16.7288	1.45928	139.74	0.361455	27.7482
0.539289	47.434	0.180656	16.8618	0.369967	25.4252	0.379488	22.5792
0.239638	18.585	0.525029	33.0751	0.622442	44.9097	0.531511	32.777
0.659559	51.6118	0.506422	23.9378	0.251345	18.7406	0.354076	28.244
0.189248	15.4266	1.36597	87.277	0.20729	15.6952	0.662109	39.0453
1.55214	76.3366	0.197512	15.0381	0.703997	58.9895	1.14854	70.507
1.08864	70.7109	0.232997	17.7201	0.272897	18.5312	1.10026	49.8478
0.500767	35.4663	0.235655	16.264	0.473929	36.8583	0.710972	39.1264
0.484889	37.9403	0.596536	38.8814	0.558761	36.472	0.480005	24.9402
0.2925	23.9974	0.460189	24.4484	0.738682	56.1473	0.356725	21.6337
0.203055	16.0948	0.499486	35.9317	0.239127	19.9333	0.483507	30.8374
0.363574	29.3956	0.276248	15.6961	0.841287	58.5913	0.40936	23.9417
0.287132	25.2502	1.00044	71.2126	0.449784	37.0816	0.324091	20.1855
0.37881	25.965	0.509405	31.4768	0.660414	52.8993	0.432224	32.9003
0.473956	39.9018	0.288773	22.1725	0.265172	20.0035	1.51476	41.7321
1.35734	100.48	0.226643	17.988	1.08079	71.771	0.223227	16.3359
0.258166	41.6938	0.622848	23.4003	0.453795	33.2949	0.396415	25.5987
0.453521	33.2461	0.622934	38.562	0.50973	47.1998	0.551411	38.5469
0.296644	21.0612	0.878838	41.0491	2.61116	164.768	1.1626	56.0376
0.205961	15.5912	1.04338	63.8314	0.590201	45.1233	0.213223	18.6203
0.959214	63.2315	0.264156	18.4223	0.437358	28.8612	0.47801	32.5362
0.571604	39.2703	0.336495	26.551	0.445293	33.2082	0.383941	18.9
0.366342	28.3853	0.219661	17.7867	0.228158	20.6616	0.548981	33.0186
0.511232	33.5502	0.687826	47.9669	0.6671	54.4716	0.835164	41.3141
0.623609	32.9938	0.520435	41.3943	1.38569	115.365	0.242824	20.0208
0.441283	28.3806	0.291349	18.8523	0.330717	23.3845	0.373468	23.2787
0.478047	29.5925	1.44901	70.2693	0.343188	32.622	0.473703	30.5198
0.935355	54.1675	0.478474	28.5288	0.268644	18.2572	0.92527	49.4075
0.499479	32.0978	0.182303	15.3509	0.468721	34.666	0.260205	21.4016
0.458626	35.6174	0.236574	19.0328	2.57775	200.365	0.365208	22.2698
1.67198	118.912	0.422052	28.16	0.571824	35.6639	0.969188	62.3445
0.542872	39.7524	1.36737	68.9369	0.932706	73.8759	1.43739	66.1901
0.198506	16.5704	0.335321	29.7925	0.267245	20.8209	0.481189	24.8537
0.233654	20.0149	0.549855	29.7684	2.98157	191.977	1.20874	65.5627
0.65749	37.275	0.241265	16.3312	0.87394	62.3022	0.360624	27.857
1.06276	71.0184	0.491177	28.6345	0.318897	22.8169	0.873166	41.6633
0.238984	20.5745	0.428836	25.7569	0.352634	29.9806	0.235291	16.4399
0.843804	55.7481	0.268708	22.3727	0.312613	22.2785	0.50243	35.36
0.470534	34.8405	1.05954	43.8231	0.213925	15.7621	0.774066	39.0266
0.369914	31.4253	0.448111	33.6466	0.558893	45.8889	0.843823	51.0827
0.363755	26.9392	0.390779	17.9411	0.561252	43.8663	0.626869	31.7403
0.453605	36.1013	0.188199	17.356	0.900202	66.944	0.45662	21.9781
0.277202	23.9829	0.491198	34.9846	2.19575	139.533	0.976122	58.9895
1.64297	108.005	0.250327	19.6989	0.838897	59.1136	0.461929	31.9256
0.601729	47.5637	0.374322	22.8265	0.258558	21.8002	0.366074	23.8106
0.323389	25.9274	0.224477	17.0351	2.92584	238.07	0.60508	45.9886
2.28818	140.72	0.922996	50.9581	0.265533	22.6434	0.47471	23.2661
0.344023	25.3652	0.566684	36.1876	0.417199	33.8082	0.282158	19.1851
1.55704	93.2286	0.492057	23.7083	2.96403	167.788	0.275797	18.8455
0.370716	24.2144	0.486654	21.5762	0.93221	68.134	0.498353	27.4421
0.501169	37.0147	0.805478	39.2311	0.247769	17.9215	0.509458	34.9071
1.17207	75.8174	0.459689	33.2758	0.275621	20.8247	0.319395	18.1723
0.683026	39.3997	0.561313	38.393	1.00005	95.3666	1.05215	52.3381
0.353947	26.5255	0.296862	23.4963	0.368179	30.1243	0.404358	27.4508
0.315666	20.9711	0.451895	21.1755	0.457481	34.963	0.303755	19.8123
2.10229	142.469	0.384481	20.9979	0.225129	16.8262	0.855731	44.0223
0.319001	24.787	0.414997	32.1524	0.454924	36.3932	0.276245	22.5991
0.197478	16.6477	0.723991	55.7682	0.298603	21.658	0.298798	17.1586
0.335164	24.6181	1.24238	100.089	1.56529	72.5011	1.87063	112.406
0.601034	44.0149	0.370825	24.5381	1.0833	66.1981	0.78661	55.8586
0.643872	36.6111	0.399499	29.7178	0.348066	27.9274	0.815561	59.4142
0.3512	26.1439	0.885361	65.1636	1.0964	39.9263	0.559328	38.2525
0.321102	20.1883	0.80723	63.1015	0.41998	29.7771	1.67527	108.285
0.438316	33.9066	1.01054	65.8659	0.305338	21.693	0.306343	21.1833
0.485894	37.2139	1.04195	56.0723	0.250367	19.73	2.00574	127.022
0.31435	22.0669	1.62069	81.9516	0.718472	51.8888	0.497306	37.3868
0.820763	54.4045	0.527858	36.1763	0.253739	16.0169	1.14541	64.2801
0.675279	48.8536	2.26784	129.068	0.259203	18.5682	0.603999	46.3468
0.31747	18.3213	0.86209	59.8809	1.16177	65.7715	0.988332	73.8376
0.954177	68.9075	0.418113	32.4598	0.29164	18.1348	0.841438	63.2446
0.376963	24.8203	0.629667	39.9333	0.344173	22.7163	1.06967	67.2137
0.404287	27.0819	0.406027	30.5556	1.19586	84.7581	0.559033	26.1282
0.496994	41.5595	1.13438	81.5243	0.204139	15.5049	0.77261	54.9873
0.524399	38.3093	0.281581	18.4989	1.50199	116.516	0.585885	62.0099
0.20929	17.5426	1.12841	66.7936	0.923234	69.4761	1.44265	92.4902
0.271586	21.5027	0.697158	50.7108	1.40818	93.883	0.674633	44.7962
1.02941	91.4531	0.235089	20.9063	0.586938	42.0067	0.739279	56.2815
0.306287	20.7443	0.571	41.1981	0.24547	17.8318	1.44246	85.071
0.47706	33.6816	0.454554	28.0275	1.24071	139.096	0.354505	24.1523
0.678523	43.4363	1.51517	88.7631	0.404603	28.1172	0.487998	36.9505
0.39812	24.2606	0.34793	26.2464	0.404003	30.807	0.468675	29.1035
0.382077	30.5767	0.397976	29.3549	1.08858	117.18	2.48693	97.7306
1.64057	93.9546	0.597415	40.8548	0.336526	27.1243	0.586015	35.9226
0.481123	33.7466	0.388549	30.4117	0.87787	67.3632	2.39438	105.067
0.466938	28.1031	0.590052	41.8884	0.409358	32.7514	1.00451	73.867
0.448958	31.5114	1.46856	99.6023	0.529026	36.9558	2.27492	127.147
0.301629	26.2106	1.98557	114.507	0.962373	92.8497	0.998303	69.7636
0.420258	33.6372	0.534538	26.8169	0.26569	21.2548	0.512343	45.2825
0.990707	63.0072	1.27498	80.8215	0.806108	62.0499	2.3319	136.636
0.526546	32.1026	0.847549	51.2434	0.573241	45.7834	0.53977	42.8096
0.459114	30.7729	0.344524	28.705	0.566747	43.1582	1.59357	102.834
0.23512	16.1293	0.923327	60.2438	0.515808	35.6053	0.22926	16.1882
0.72034	42.5516	1.00622	58.8914	1.37763	115.128	0.70253	50.1426
0.416652	20.6151	0.361133	26.0206	1.24245	87.4389	0.352361	22.2783
0.624946	48.9546	0.350019	19.6909	2.25211	139.651	1.22777	82.8767
0.304695	23.2078	0.575516	41.7784	1.59793	150.352	0.593198	41.9593
0.307864	24.2117	1.21341	79.4782	0.412721	32.5952	0.896549	45.7109
0.405113	31.0842	0.625097	46.8366	0.661897	48.5553	0.51975	33.5022
0.372972	22.7348	0.882457	65.2712	0.914484	72.5321	0.186055	15.7185
0.337352	21.4825	0.328378	28.174	0.814278	57.8518	0.92993	39.2009
0.468831	26.6271	0.402934	28.0992	0.388168	30.6005	1.18414	74.5091
0.318979	21.6922	0.82108	72.2146	0.469897	39.941	0.439165	34.0187
0.497782	40.5868	0.518383	43.6831	0.306744	24.8179	0.397137	27.7444
0.419582	28.162	1.00937	83.9634	0.323155	24.773	0.418719	30.3733
1.66007	106.701	0.311426	22.5524	0.18681	15.085	0.983838	60.3133
0.311094	25.9836	0.254622	21.232	1.91298	115.502	0.250373	18.7654
0.285005	26.3521	0.672417	38.4863	1.42293	133.386	0.62492	45.9392
0.547644	56.8183	0.268741	20.9629	0.499455	39.3067	1.33803	63.1421
0.308611	25.1389	0.271347	20.7066	0.226662	17.9564	0.472065	37.1998
0.405687	29.7938	0.415124	32.2997	0.664041	47.1887	0.704621	47.6336
0.723156	54.8457	0.282022	24.2207	0.31165	22.2895	1.28368	77.7742
0.231359	17.3203	0.444637	24.2965	0.558761	43.1549	0.664543	45.0394
0.640518	50.0637	0.340885	25.847	0.273872	21.0131	0.45414	27.9517
0.20976	16.1477	0.820926	54.7207	0.45549	35.3794	1.24601	48.9076
0.352039	23.471	0.361664	23.2834	0.91199	69.606	0.865323	43.8548
0.98352	89.0862	0.321033	26.5052	0.395265	29.1943	0.872677	61.7494
0.474304	39.6386	0.333873	25.3375	0.268017	24.0664	1.60976	111.627
0.712278	48.3505	2.71367	163.299	0.26692	23.5177	0.531875	38.0377
0.269114	24.1967	0.715515	43.0139	0.254542	20.3355	1.4195	98.7545
0.931939	63.1093	0.736893	47.6698	1.20911	88.315	1.03594	72.7182
1.04352	81.2233	0.287666	24.1662	0.56007	42.1723	0.507823	40.0336
0.514596	47.4802	0.660241	45.9616	0.347737	26.5624	1.36008	79.3267
1.82902	127.093	0.243514	16.038	0.236422	19.4967	0.570896	45.1866
0.51424	40.6127	0.452949	27.6449	0.474348	40.3906	1.54259	115.59
1.48361	116.049	0.323852	26.1978	0.666531	54.1875	0.750634	59.282
0.361624	29.6469	0.488124	43.6477	2.89022	195.553	1.14092	121.797
0.770446	47.1336	0.608588	44.1977	1.02484	76.8632	0.896458	60.3858
0.35081	23.6983	0.458517	33.2427	0.261919	22.8713	0.483567	34.6399
0.447752	34.4	0.246991	19.581	1.24854	85.414	1.57047	108.616
0.312405	23.982	0.423312	29.1277	0.428387	36.9042	0.883648	59.6968
0.456051	25.191	2.31429	119.846	0.299117	20.4517	0.736999	51.5851
0.309595	24.309	0.513358	31.7095	1.41068	91.3208	0.474846	32.2879
0.587085	44.4812	0.597117	42.7781	0.816283	74.8556	2.39183	134.289
0.311006	21.5463	0.283341	21.9475	0.712045	52.9	1.14196	66.9776
0.284272	20.4812	0.256539	21.1947	0.413497	31.1206	0.699643	74.1661
0.828358	58.4465	1.11442	68.2283	1.67697	116.097	0.666956	47.6564
0.428856	33.4618	0.32378	28.4193	0.393419	30.6044	0.401877	29.3275
0.383809	30.3274	1.44171	94.5225	0.468471	30.4425	0.640103	41.0243
0.646517	45.8401	1.08873	92.0536	2.18472	132.085	0.581276	38.5024
0.248218	19.7894	0.467512	24.1843	0.272002	21.7804	0.773135	42.0957
0.20049	18.2125	1.81775	73.5799	0.462114	31.8241	1.17025	57.2377
0.460404	32.5851	0.558295	45.0605	0.94996	66.9384	0.600017	47.1527
0.350666	26.2524	0.448524	32.608	2.00043	150.602	0.949078	45.6635
0.534427	38.3423	1.38779	93.8825	0.511541	39.1305	1.07013	63.9716
0.361215	30.0797	0.363846	27.4699	0.62439	42.4258	0.551932	35.3413
0.2856	25.1964	2.68144	107.166	0.279746	20.9166	1.22265	73.2316
0.403325	30.5183	0.815343	55.6333	0.255254	15.3758	0.294332	20.7717
0.221699	17.9402	0.417571	30.0626	0.702044	57.8336	0.822981	51.2098
0.780164	54.7065	0.402564	24.1	2.02403	117.177	0.525815	38.5409
0.194719	17.4034	0.464004	29.8752	0.592309	43.4	2.33205	151.461
0.485404	33.2624	0.981867	50.0588	1.45743	100.596	0.615268	32.313
0.217093	20.2614	0.465562	26.8172	0.220056	20.7561	1.4657	71.4874
0.351602	27.2855	1.33978	51.1591	0.572928	40.6593	0.699133	50.6083
0.5336	39.8606	0.764953	43.582	0.866187	59.72	0.642499	33.7713
1.04612	76.617	1.09093	73.728	0.280034	20.2499	0.478058	31.0842
0.421465	32.2135	0.241943	19.201	0.359357	26.4788	2.2388	118.556
0.501137	39.0019	0.608414	36.3338	0.296354	18.736	0.994391	56.4122
0.178025	16.7753	0.187234	16.3142	0.633045	38.1475	0.377259	28.7556
0.451933	35.8467	0.802102	57.0307	0.299913	24.639	1.39975	56.08
1.11663	82.0185	0.762186	46.2874	0.681909	38.3642	0.69773	45.5838
0.883024	61.6799	0.933674	78.8744	0.426818	33.0861	2.28237	102.69
0.278417	19.5948	0.283641	15.6899	0.530965	39.0355	0.312891	25.1027
0.888612	69.5888	1.18164	67.6472	0.185835	15.2428	1.74118	90.2412
0.346211	33.5513	0.441818	26.6116	0.267767	18.9365	0.65275	47.7939
0.347279	27.3996	0.249843	19.4432	0.191203	15.1113	0.549827	39.4428
0.804057	60.36	0.275817	19.192	0.569288	37.0581	0.79602	50.4972
1.02067	75.7201	0.443453	28.956	0.394495	29.649	1.8579	125.396
1.6898	114.199	0.987942	79.9209	0.287088	20.6045	0.49416	35.0652
0.538905	39.5695	0.844541	43.1567	0.364084	28.5093	0.418394	28.8881
0.316348	24.4787	1.60894	109.291	0.211519	15.6763	0.326364	23.4462
0.578181	37.8172	0.646448	42.5731	0.91111	66.0611	0.555765	42.2747
0.325799	27.1431	0.370534	26.691	0.285054	21.7506	0.298777	25.0149
1.05072	63.6454	0.951435	59.0441	0.288338	18.9103	0.461073	28.9736
0.683589	49.18	0.561428	43.0664	1.28809	86.7697	0.911308	58.7977
1.82608	116.97	0.403368	28.9452	0.344458	22.4172	1.94195	104.442
0.708858	43.5244	1.15427	82.2817	0.256792	19.8858	0.322178	27.3356
0.399799	29.27	0.562024	33.0257	0.285892	21.867	0.28494	23.0849
1.3714	100.668	0.496466	30.4454	0.254792	18.5053	0.741752	56.0442
0.427473	31.294	1.35424	78.2268	0.304416	19.8756	0.622962	29.6243
1.01177	49.5929	0.389012	24.3558	0.338601	25.4933	0.551696	38.4439
0.65302	44.9598	0.538795	37.6302	0.260305	18.4192	0.594964	41.0799
0.425352	25.0762	0.445584	27.7378	0.462382	32.3801	0.376704	30.0131
0.754238	55.3621	0.798638	33.0744	0.748341	53.2789	0.655589	48.9542
0.703479	50.8445	1.49098	69.4505	0.353448	28.5306	1.22357	66.2363
0.582655	38.1747	0.406769	24.0642	0.411104	34.1872	0.250498	18.6144
1.3941	95.6097	1.87621	60.6308	1.65838	88.1184	1.81915	121.085
0.45454	32.045	0.93238	65.8226	0.687584	50.1391	1.14502	66.2075
0.306622	24.4235	1.50186	72.4123	0.496324	37.0743	1.63004	77.3694
1.07152	66.2558	0.974193	64.9033	0.353003	29.8558	0.464374	32.139
0.361549	26.9767	0.334219	23.073	0.590523	41.638	0.670226	33.9613
1.44759	104.479	0.363816	24.1477	0.360829	27.4938	1.44865	58.8315
1.76928	89.2131	0.238629	21.3745	1.8005	62.6996	0.620318	41.0813
0.606165	43.6597	0.569301	52.385	0.557756	35.2726	0.629526	37.8327
0.364554	26.4529	1.69336	76.8456	2.53273	176.626	1.15094	69.2199
0.376726	28.9339	0.871351	36.4718	0.612452	43.5429	0.629613	37.8821
0.48888	37.2643	0.268979	21.9689	0.273378	22.3189	1.28427	71.3603
0.495493	36.7499	1.07554	59.3722	0.245305	18.0126	1.55463	99.1976
2.57487	167.94	0.874124	73.259	0.604101	38.4497	1.06955	54.0121
0.479206	31.2159	0.622953	45.8543	0.324816	18.222	0.645231	35.7501
0.296019	24.9874	0.574998	37.2767	0.167318	16.03	1.87517	70.9591
1.05982	74.0508	0.569649	26.8493	2.03587	117.687	1.32587	70.2488
0.512774	42.186	1.07492	66.7664	0.59738	40.9818	0.340975	31.286
1.11385	68.4998	1.48928	67.8649	0.71948	55.5419	0.693485	40.2261
0.808678	57.1135	1.01844	49.6806	0.549936	39.377	0.347009	19.7014
0.437963	34.4926	1.00848	73.8457	0.258787	17.2069	0.487492	40.2919
0.364035	29.6073	1.4682	90.3583	0.478812	35.1496	0.405558	32.4618
0.325294	21.7149	0.549998	42.1278	0.722346	51.8168	0.564844	32.0702
0.503963	40.5106	0.39242	32.3451	0.265962	19.6217	0.240395	19.9655
1.10451	93.2482	0.969252	71.2139	0.267161	19.8112	1.04322	58.2969
0.557588	39.73	1.04812	63.3851	1.68106	111.128	0.336494	26.1447
1.34082	92.0371	0.588897	43.4074	0.224882	15.4763	0.562531	40.632
0.344346	26.7898	2.06111	107.311	0.926983	51.4979	0.560551	33.7415
0.309952	25.4062	0.267754	23.3616	0.876343	42.3406	0.405867	32.4685
0.463035	30.7801	1.41225	109.047	0.329591	20.2966	0.875362	61.0419
1.02062	69.4271	0.274627	17.457	0.301643	23.1875	1.21332	72.5587
1.07841	77.9408	0.607359	42.3686	0.190744	16.7908	1.2136	61.3201
0.296003	20.7675	0.792926	66.3631	0.423119	26.9735	0.449178	42.6468
0.620827	43.0175	0.864274	70.0951	0.340698	26.6368	0.491616	31.0206
0.449241	34.0671	2.62772	178.229	0.357686	23.0089	1.2276	65.6065
2.05368	136.38	0.439138	29.4019	0.871663	62.1391	0.242673	19.6737
0.998623	73.2345	1.00779	57.1308	0.513105	39.0039	0.481485	34.0973
1.00916	76.9265	0.797621	41.3639	0.35805	28.1538	1.47754	82.7154
0.425379	31.0676	0.988346	38.5232	0.256098	17.211	0.564867	41.8166
0.969733	71.2863	2.91864	165.28	0.474202	31.2723	0.531851	42.6831
0.568806	42.0296	0.295045	23.1206	0.267533	21.4079	0.412315	30.934
0.327939	21.0029	0.842392	58.7159	1.30943	96.2496	1.42246	74.1388
0.914051	65.3648	2.07106	117.573	0.411758	25.716	0.773147	47.3314
0.642252	48.1851	0.546009	41.4194	0.284563	18.6061	0.566431	36.7754
0.414437	29.6334	0.926245	57.5809	0.742093	47.9154	0.285627	23.9591
1.20991	85.7247	1.09077	75.7495	0.347047	17.3077	0.293318	23.9481
0.377368	31.5253	1.93979	118.367	1.41718	64.7395	0.599716	41.7158
1.39744	99.0901	1.08479	51.7896	0.34045	25.1259	1.68119	78.0902
0.739395	53.8543	2.24456	124.057	0.865394	66.2989	0.783732	50.4396
0.389877	24.789	0.261336	17.8693	0.27723	24.4348	0.496518	26.9368
0.46877	32.5737	1.60011	72.6541	2.68449	128.659	1.91825	91.0829
0.248133	19.5961	0.760912	52.5237	2.51006	182.736	0.566815	30.7188
1.12475	76.0409	0.857541	58.6755	0.263489	23.6685	0.623255	33.2934
0.207288	15.1824	0.79832	57.3175	2.47456	154.139	2.21489	96.9445
0.381934	28.3396	0.942179	56.5949	1.63803	85.2402	1.44679	76.2774
0.553615	40.4637	0.994469	58.404	1.87781	123.327	0.3201	25.4241
0.348941	27.4822	2.83117	150.72	0.779127	56.4642	2.67392	159.946
0.318337	22.5497	0.659796	42.5934	0.366352	26.3971	0.332569	22.9548
1.15954	89.4329	1.08225	88.1475	2.18147	173.281	0.539668	35.4417
0.909424	68.4125	0.343114	27.0344	0.537778	38.8657	0.979688	55.1438
0.194724	16.3957	1.21736	82.4503	0.319864	22.8783	0.552363	41.1121
0.39633	31.6248	2.17566	110.256	0.737146	50.5707	0.736371	32.9928
0.718856	53.6443	1.9337	144.335	0.526817	39.0079	0.475422	28.7615
0.632126	47.0603	0.797252	48.9604	0.283465	21.5469	0.820903	62.4193
0.423487	30.3557	0.334553	25.306	0.987989	64.4655	0.251568	21.207
2.08763	109.891	0.265815	20.722	0.740547	57.0022	0.358214	23.4025
0.787741	54.4316	1.04509	72.2376	0.370837	27.2876	1.22875	75.0663
0.463207	36.0844	0.365865	28.1076	0.550114	38.696	0.586508	38.8625
0.405147	30.0506	0.529331	41.6272	1.52246	78.5813	0.235829	19.1185
0.318795	22.9739	1.0318	60.4978	2.45961	199.491	0.758233	58.1117
1.53605	74.5774	0.701851	45.8791	0.244917	19.598	0.95342	55.1606
0.21814	16.226	0.37639	26.6999	1.53082	93.8346	0.599332	41.5971
0.776858	56.9365	0.80549	42.3071	0.560024	35.5266	0.730477	51.9698
0.387293	27.3942	0.639423	42.8166	0.617162	48.1961	0.676591	43.4384
0.368842	27.4807	1.23619	71.4872	0.306629	20.1971	0.868116	52.2126
0.344159	27.7071	0.301134	24.6601	0.412223	32.5454	0.498719	54.212
2.94516	113.183	0.500851	40.3725	0.62156	32.6842	0.262159	21.4521
0.377496	25.6217	0.203599	16.5968	0.284501	19.9954	1.70179	112.812
0.659552	48.0702	1.60074	110.751	1.02909	57.2513	0.470517	33.3265
0.444379	27.6465	0.861249	52.6632	0.248421	16.3242	0.76732	53.1413
0.215843	17.9033	0.621204	35.152	1.59543	126.253	1.39836	80.3392
0.206408	17.9713	0.528331	38.247	0.562936	40.5654	1.38541	68.2436
0.512061	23.8815	1.66518	70.0702	0.607821	46.0257	2.6342	150.009
0.346977	24.3039	0.269586	18.5679	0.29578	21.042	0.495164	37.7112
0.479593	34.0484	0.936494	43.2702	0.290829	23.1232	0.523466	45.4783
0.455878	32.6964	1.10966	73.3823	0.392127	27.419	0.629051	50.2065
0.21302	16.0708	0.22055	20.4271	0.37189	26.4408	0.356142	19.0993
0.392429	32.2106	0.27007	22.0574	0.406932	30.5591	0.774927	29.8177
0.77435	57.9925	0.19662	16.2531	1.55805	87.0432	0.588205	33.4413
0.488856	31.7399	0.859372	49.5141	0.564438	42.3299	0.62881	45.5716
0.317816	15.2593	0.307751	20.8547	0.550168	35.408	0.547644	42.9056
0.381265	24.6864	0.996168	78.7701	0.436868	26.521	0.498623	30.7787
0.374507	27.0628	0.235743	22.6978	0.92567	92.0196	2.75135	113.737
0.55676	38.8706	0.309404	28.5841	0.32989	26.3295	0.723612	40.5307
1.61176	81.2871	0.818178	53.2714	0.458947	34.5165	0.374143	31.5115
0.454539	24.1511	0.449956	37.8888	0.521438	35.2914	0.955671	59.3571
0.632594	37.4465	0.387467	29.4856	0.584497	42.6697	0.604625	45.3414
0.691037	52.2166	1.17557	49.8096	0.44251	34.0268	0.677546	50.2793
0.382315	32.496	0.313176	41.5133	2.02545	163.013	0.605032	42.5294
0.379605	20.0811	0.339167	34.0582	0.440075	33.9741	0.901512	54.9546
0.440275	30.0517	0.731822	56.592	0.320262	29.6219	0.397641	25.9767
0.318537	21.8712	1.23983	94.6249	0.676199	55.8689	0.722407	48.7006
0.453825	34.8502	0.703896	40.7447	0.562631	39.566	1.51031	93.0039
0.480395	36.0175	0.330484	25.3173	0.414638	30.1275	1.24791	81.7279
0.505604	34.027	1.13393	63.208	0.218162	18.0001	1.37097	64.7499
0.845647	57.5487	0.266195	24.2578	0.410331	32.9932	1.18898	89.8592
0.358886	19.9953	1.02926	75.2051	0.486073	36.4576	0.248256	21.3635
0.308467	21.4132	0.357352	25.5778	0.412548	28.7199	0.389298	36.4405
0.291153	20.5707	0.450668	39.4623	0.210134	20.2915	1.34277	68.6221
0.473413	33.4678	0.512353	35.973	2.10081	133.418	0.460931	25.0915
0.469166	30.0417	2.1149	115.321	0.40976	73.0782	1.44516	58.1265
0.874851	55.5004	0.358192	25.4567	0.249312	16.4945	2.83652	139.406
0.382834	26.9094	1.16299	90.6824	1.65595	110.948	0.379953	28.814
0.237906	18.7623	0.323756	24.5281	0.443282	33.5425	0.860431	48.8626
0.540637	40.8432	0.657491	49.9378	0.650093	48.4034	1.32289	76.7482
0.298756	17.6646	2.1162	116.572	0.321212	27.03	0.99923	53.3925
0.977588	71.1489	0.628119	50.6137	0.252633	20.7057	0.323949	20.8226
0.226353	18.4461	1.69053	77.7101	0.606985	44.9448	0.415548	31.4997
0.897334	64.4076	0.255136	18.7667	0.408368	25.7052	0.781362	52.9427
0.345012	26.1418	0.610175	52.9235	0.441289	34.1533	0.316081	24.379
0.30658	23.3756	0.819433	55.5019	0.302299	22.0753	0.373102	36.5245
0.531073	39.7017	0.790354	60.03	0.328228	25.9208	1.17481	76.7288
0.240261	16.3209	0.675054	45.8326	0.218277	15.6717	0.540928	39.5798
0.561547	38.3866	0.230256	18.5454	2.46259	126.635	0.717592	47.0788
0.264534	19.1023	0.183545	16.189	0.769924	59.2623	0.645493	37.1028
0.440268	28.7313	1.84899	114.777	2.52649	178.932	1.08504	83.243
0.491831	33.1545	0.509225	33.1102	2.74983	181.245	1.17058	91.1612
0.341732	24.6156	0.274789	21.4453	0.308634	23.6409	0.436279	23.0789
0.27543	18.1238	0.218075	18.117	0.245754	19.038	0.674107	51.3346
0.491325	33.3574	1.67123	105.001	0.952137	69.0091	1.01296	65.6667
0.238855	16.6488	0.440225	33.1675	0.454261	26.1051	0.508456	36.7047
0.443069	26.0412	1.03358	84.5308	0.307902	19.2843	1.37585	50.8853
1.57877	76.2886	0.953045	83.4193	0.974684	41.1517	1.35314	53.9371
0.754918	58.0892	0.291438	22.5436	0.644746	38.2178	1.04145	61.7355
0.374683	23.1974	1.84139	108.857	0.306204	22.5258	0.827844	39.651
0.294289	19.4575	0.247523	21.8755	0.425796	24.6611	1.70099	77.1117
0.288261	20.2177	0.774867	50.5906	0.692367	49.9332	0.290829	21.0688
0.376143	18.1756	0.364266	28.9214	0.263103	24.2667	0.644513	40.926
0.282263	17.71	0.366805	26.4251	1.78907	107.375	0.77407	47.6385
2.72688	112.806	0.22477	35.2558	0.282014	22.6491	0.506213	44.8813
0.242245	21.1925	1.73285	121.378	2.43987	217.562	0.609404	38.4069
0.198595	16.92	0.413998	34.628	0.219159	16.3097	0.85145	29.1622
0.598128	43.8787	0.259517	18.7647	0.973856	72.4023	0.748567	49.7313
0.353429	26.0296	1.86729	128.664	0.277807	22.6186	0.584266	30.8439
0.580809	40.3867	0.44797	31.3507	2.01134	124.992	0.490387	36.7324
0.630003	46.0493	0.361089	27.174	0.308805	21.9478	1.31249	92.603
0.283563	20.0616	2.09129	113.23	0.577143	36.98	0.402522	32.9021
0.718947	45.5419	0.494855	39.1365	1.23245	104.334	1.14193	98.101
0.374719	26.4624	0.466138	28.2415	2.13339	144.081	1.00233	75.9768
0.230311	16.7656	1.3815	87.633	0.328459	26.3662	0.474314	36.8112
0.649993	47.2838	1.56414	81.918	0.443744	32.2761	0.674229	45.6824
0.289583	22.9867	2.72897	233.954	0.550758	43.4465	0.326427	22.8632
0.186745	15.3163	0.53994	37.6285	0.644885	47.5972	0.538204	37.2855
0.47421	32.9156	0.641831	43.407	0.304728	24.3897	0.644013	40.7302
0.359109	25.5843	0.429326	28.1705	0.65484	43.6416	2.94114	142.961
0.248888	18.0186	0.690077	45.97	0.314655	17.9367	1.33916	70.9189
0.308083	19.2857	0.532982	42.0943	0.310802	26.9362	1.32956	89.6047
0.266362	22.9058	0.619902	46.5213	0.70377	51.1845	0.368614	28.2931
0.222776	17.6032	0.511163	36.8111	0.490884	35.7529	1.83592	85.7078
0.447893	26.8501	0.45713	25.4533	0.359794	26.0324	0.41505	31.5447
0.2121	18.2319	0.336861	26.5384	0.592397	28.7091	0.955809	55.78
0.3447	27.6509	0.410002	19.324	0.431833	33.2056	0.469128	33.1482
0.438304	31.4334	0.327815	27.6017	0.695464	51.9887	1.21014	67.363
0.418665	30.879	0.528001	35.3086	0.263664	22.661	2.56493	125.403
0.367712	25.3997	0.609251	34.2912	1.29473	115.836	0.41622	26.7275
0.299549	22.102	0.537432	22.9678	0.469616	38.8527	0.385879	21.6219
0.445449	37.9147	0.371936	24.1042	1.82704	126.549	1.56232	104.142
2.41478	147.433	0.452351	30.5599	0.711398	55.9664	0.816353	63.8005
0.594185	44.8115	0.271851	18.3385	0.465036	48.4464	0.219196	16.9202
1.09909	70.0422	1.32688	89.2405	1.04393	101.077	1.53351	79.9154
0.465655	34.7157	0.346765	22.1036	0.39567	28.9177	0.697855	38.4448
1.03884	71.5186	0.29421	17.7836	1.27175	60.7718	0.327186	22.2516
0.295172	21.9168	0.306945	22.2769	1.72885	120.998	1.61303	100.546
0.443514	45.8731	0.394094	28.7562	0.523406	31.8797	0.348675	26.7411
1.06378	75.3953	0.395325	32.0491	0.635752	44.3161	0.19274	15.0407
0.244899	19.6	0.287517	24.1791	0.262884	20.3132	2.33008	104.171
0.535222	40.054	0.474514	36.164	0.638425	33.7787	2.21565	106.477
0.228825	19.7434	0.633878	36.1266	0.510556	41.3043	0.361783	25.1271
0.345389	25.5736	0.484263	35.8279	1.32066	90.7485	0.943988	59.5087
1.31238	88.317	0.336821	25.0086	0.699744	48.5023	1.29005	75.6479
0.431495	34.0566	0.993989	36.7458	0.269083	21.1849	0.810998	51.8429
1.045	78.6577	0.535995	35.6507	1.2081	96.9151	1.62231	66.3022
0.351875	27.048	0.284813	21.3488	0.322978	24.0266	0.7335	49.2624
0.759916	58.9938	2.56421	107.778	0.251148	16.8326	1.25673	57.263
1.01572	75.2626	1.33265	91.4383	0.997234	71.8835	1.81279	116.961
1.79153	79.1575	0.386635	30.2261	0.28396	24.1657	0.631716	39.7628
0.571568	47.1555	0.556484	33.3088	0.317788	24.2212	0.322529	26.7065
0.429328	31.9032	0.980289	62.0785	0.925274	30.8906	0.736015	54.103
0.234349	17.2473	0.825335	39.3818	0.871133	59.4317	1.01162	46.9583
0.23372	17.7325	0.810604	40.7858	0.814661	52.7714	0.600455	42.4439
0.784053	50.9184	0.24503	20.1349	0.79838	52.7237	0.69743	47.4144
0.460481	35.9292	1.06378	57.3883	0.63451	45.2696	0.364859	24.0242
0.520532	32.3902	2.12935	59.552	0.323928	25.7619	2.83699	129.602
0.309089	24.0579	1.20126	74.3285	0.381717	27.6325	0.629877	40.7097
0.407508	31.4816	0.782194	59.5065	0.788007	54.4096	1.35098	63.0211
0.488858	28.4415	1.87786	93.9396	0.482082	33.6062	0.617769	41.0949
0.244632	19.6648	0.3603	18.8561	0.367148	28.0158	0.288335	25.6589
0.498246	36.0603	0.306037	22.7158	0.305446	24.7091	0.531317	34.3442
0.29179	20.1109	0.443137	29.0208	0.266053	21.6083	1.62932	100.768
0.194826	16.4372	0.598149	36.6283	0.404708	29.5193	2.47411	159.864
0.564782	39.5961	1.84324	119.954	0.353453	25.6837	1.44506	86.6376
0.282539	22.837	0.75142	51.8983	0.593772	49.4467	0.384876	29.4681
0.413568	33.1577	0.947817	57.9744	0.434378	36.6397	0.97543	50.643
0.2693	17.7996	0.372574	30.3952	0.913502	69.8236	0.347829	30.3519
0.252996	18.1731	0.255978	17.4013	0.423671	35.9117	2.0401	114.1
0.252491	21.3521	0.48583	37.0641	0.897104	49.1703	0.930006	71.7171
0.261365	17.7595	0.31572	24.7143	0.76454	50.8146	0.858786	62.865
0.507283	36.5404	0.390623	27.516	0.640237	37.141	0.810541	47.1685
0.229477	18.0512	0.372854	25.532	1.0749	115.12	0.540531	43.5366
0.345459	24.1448	0.245196	19.7074	0.477917	38.3838	1.06363	77.4359
0.552909	43.2039	2.76062	79.9296	0.2381	19.087	0.848696	46.0398
0.925704	66.1296	0.679874	42.6622	1.94588	103.508	0.489369	32.8673
0.233673	16.052	0.292993	19.8375	0.417711	26.392	1.14875	70.5193
0.474708	33.4495	2.11734	125.153	0.670354	44.7766	0.388311	30.0793
0.389652	27.874	0.509185	29.5746	0.323058	27.3655	1.79392	71.8284
0.27999	19.1114	1.44848	60.6281	0.369291	26.0399	1.51402	87.6481
2.00839	125.329	0.555962	34.8881	0.767039	32.6559	0.495243	34.7687
0.228272	17.5177	0.612429	29.5133	0.329957	23.4128	1.33515	81.7411
0.420585	33.205	0.468309	30.816	0.911755	73.6528	0.363191	24.3532
0.554631	41.524	0.471951	32.7415	0.649539	42.1329	1.38537	97.5449
0.202598	17.4488	0.330381	22.5127	0.197812	15.8503	1.1443	41.2972
1.04669	63.6735	1.7325	77.8647	0.578346	26.333	0.974966	45.5829
0.353449	24.9908	0.809171	42.1823	0.739147	51.7693	0.669132	51.0021
0.223028	19.719	0.477302	32.1432	0.311942	24.8707	1.71541	85.2804
0.627691	47.526	0.556553	34.1259	0.252474	18.6035	1.50961	74.4867
0.243377	16.9479	0.248471	18.1121	0.626547	40.0838	1.55502	100.052
0.815516	45.8902	0.347197	25.3541	0.336972	19.254	0.245632	21.3581
0.454496	39.6214	0.355006	25.2182	0.529026	38.9553	0.961965	56.1477
0.418303	31.4259	1.91452	120.577	1.45709	106.17	0.413374	31.5943
0.534698	40.8568	0.867668	64.0124	0.424066	28.6483	1.60487	79.4786
0.21163	17.4144	0.49746	41.8787	0.271058	17.9682	0.293674	23.0984
0.208	17.4269	0.578052	43.4379	0.481888	37.5335	1.42423	110.638
1.02183	72.1786	0.406641	26.7723	0.367446	25.3466	1.84862	58.1205
0.291563	21.8806	0.982157	54.7103	0.27353	18.9729	1.87848	71.3194
1.33994	91.1598	0.57401	41.2629	0.419866	35.2483	0.322726	21.0586
0.502342	38.5872	0.605902	32.5401	0.9441	65.6853	1.1555	76.0835
0.220624	15.8534	0.56578	37.115	0.652126	52.9779	1.51009	95.9593
0.215015	15.5318	2.86099	111.745	0.328419	23.8219	0.637974	47.0981
0.30567	23.1116	0.784316	56.1542	1.48724	101.867	0.633622	36.1257
0.273172	17.893	0.591049	39.5159	0.415877	26.8108	0.457543	34.6636
0.363397	23.8616	0.755791	52.7298	0.825963	80.7405	0.737323	51.7527
0.22931	16.427	0.490485	38.7279	0.392818	28.7791	2.34247	118.822
0.235425	18.5408	0.346182	21.8986	0.954403	57.0298	0.804265	49.5166
0.435086	33.953	0.410396	30.6142	0.316548	24.7837	0.540333	40.4891
0.592372	40.6753	1.66614	106.737	0.514768	41.0511	1.25863	40.7609
0.175098	15.2849	1.9144	109.13	1.08244	79.3572	0.549701	34.2699
0.904766	44.096	0.756763	61.2064	0.215956	18.8999	0.554907	24.2381
0.510036	35.9684	0.297279	23.9744	1.71242	110.743	0.289796	21.3209
0.346181	23.8663	0.265986	18.6959	0.702721	53.0649	0.423779	26.6351
0.27552	22.768	0.437894	26.1402	1.09952	69.9606	0.396321	32.6104
0.985627	66.9769	0.669757	46.5252	0.290804	22.9961	0.273722	22.3738
0.254263	20.9033	1.23976	86.4651	0.886881	61.8965	0.399133	28.5373
0.306578	23.5345	0.566936	42.0852	0.955855	67.7218	1.00051	68.0793
0.255867	22.0501	1.4257	93.1078	0.690173	59.0478	0.238355	19.1334
0.950716	65.6871	0.284966	15.2413	0.503429	37.6251	0.369112	36.1716
0.569687	42.9957	0.334892	23.8727	0.370042	30.1982	0.665375	46.3376
0.194648	15.2145	0.225097	15.8831	0.329497	26.5483	0.323121	28.2437
0.606791	42.3884	0.652802	43.9553	1.14686	44.6463	0.612923	41.7388
0.202545	20.002	0.976109	58.8654	0.341247	23.4672	0.322276	16.4337
0.248349	19.7186	0.365217	29.6712	1.88074	124.597	2.12183	129.529
0.499729	36.6778	0.221174	16.886	0.326915	26.9627	0.859014	45.5284
0.434481	31.7423	0.300125	19.4983	2.21344	88.5268	0.596321	43.7614
0.197439	15.8659	1.05766	58.5148	0.577177	40.1436	0.533281	41.6354
0.307632	21.7834	0.266594	15.8145	0.428504	28.0259	0.597474	38.607
0.243085	20.2873	0.340016	26.7498	1.32007	78.2207	0.2249	16.7964
0.308702	22.8101	0.224646	17.4506	1.20507	96.6921	0.463251	29.6744
0.260361	21.3261	0.49749	36.7884	0.577691	26.1715	1.05843	67.9961
0.251512	20.0304	2.27629	122.679	0.192312	17.4534	0.930598	67.4723
0.235122	15.9275	2.23411	122.861	0.732051	52.8983	0.432401	34.9189
0.288923	19.1576	0.794076	57.8066	0.581569	42.6518	0.874532	43.0379
0.31817	22.3985	0.196969	15.7512	0.992994	68.5922	0.550872	32.4491
0.200869	15.8076	0.436749	35.3885	0.516098	35.3232	1.58062	77.5647
0.274486	20.5882	1.15477	72.512	0.236488	16.721	1.01621	83.3451
0.198398	18.3113	0.413302	35.5252	0.339236	21.9827	0.930434	51.9086
0.212285	15.5158	0.22425	18.5234	0.225283	15.0968	2.19689	147.863
0.58184	45.6175	0.775144	40.7237	2.10009	149.418	1.20911	84.1166
0.627079	49.3019	0.678608	50.7003	0.211317	17.6032	0.877221	55.6358
0.606641	45.6902	0.589961	44.7089	0.540244	32.8788	1.3606	85.8509
1.17753	81.7134	0.369139	27.3082	0.247644	15.6827	0.834734	51.357
0.801547	59.7499	1.11597	63.1862	0.360359	27.0453	0.960957	36.415
0.500956	36.9255	0.282184	22.3702	0.433863	27.5959	2.2032	73.1592
1.94923	125.352	1.51405	115.518	0.539216	34.5419	0.591582	25.9887
1.20012	81.4732	2.00008	99.4162	0.712265	53.4629	0.730324	35.9495
0.662163	46.4834	0.542381	49.8233	0.445376	31.7805	1.69319	92.7279
0.401604	25.5043	0.258962	21.3608	0.391967	25.7934	0.696998	44.4176
0.504298	39.1473	0.511397	32.2047	0.233793	16.3005	1.26791	85.3398
0.309933	23.4177	0.318823	27.337	0.427116	31.6597	0.341121	26.4212
0.477703	30.8627	0.84086	54.407	0.506646	41.8029	0.360927	27.0017
0.405707	26.8195	0.507056	37.8743	0.303553	26.8329	0.843034	68.4569
0.519642	38.1261	0.230075	21.0303	0.380017	25.6307	0.423356	38.5361
0.393828	30.8328	0.620929	40.7749	0.407856	36.331	0.282241	23.998
0.324961	25.303	0.585432	41.5541	0.755879	59.3874	0.821952	50.4808
0.452236	32.4804	2.59969	124.609	0.361322	26.6279	0.979042	64.3704
2.68301	99.658	0.263586	22.4971	0.314745	24.6881	1.26489	76.0314
0.464187	33.4857	0.418512	27.667	0.203123	18.2955	0.909531	61.3697
1.64206	118.693	0.746571	52.5006	0.184458	15.3926	1.00145	57.5362
0.691742	51.3278	0.244955	20.367	1.94415	151.864	1.23662	86.8843
0.264155	20.6071	0.842782	62.4242	0.482267	38.0086	1.56136	98.2658
0.536346	41.1363	0.335773	22.7889	0.461078	31.434	0.528047	30.077
0.539037	34.2685	0.501498	34.8615	0.36973	25.6027	0.905345	53.9389
0.199889	16.655	0.44572	32.8638	1.95657	140.129	0.300674	21.7692
0.724863	48.6635	0.328675	23.5319	0.189277	15.2201	0.260988	23.4658
0.183285	16.7453	0.380801	43.937	0.476475	39.0959	1.38932	75.0753
0.47554	39.0115	1.30486	74.7907	0.394152	34.2276	1.05949	63.1662
0.363649	30.6417	0.426913	25.2393	0.288493	25.4542	0.417336	26.9921
0.520103	34.7193	0.379451	29.4016	0.512767	22.0278	0.594983	30.0533
0.679194	50.3934	0.502907	33.3304	0.196116	17.5147	1.11064	58.1882
0.345133	24.5577	1.50677	108.571	0.296318	21.5579	0.48772	25.5512
0.323994	23.596	0.846073	51.2169	0.234667	20.1395	0.349713	25.7196
1.2905	77.4186	0.582733	43.8765	0.778219	48.0166	0.507261	39.1779
0.423005	32.1655	0.579942	39.1477	0.663443	35.855	0.707601	36.3801
0.406228	31.028	0.391578	33.6507	0.250016	19.334	0.655729	31.6104
0.359145	28.9514	0.309884	23.8882	0.24418	38.6796	0.95898	57.3445
0.420064	24.737	0.407064	32.2403	0.285471	23.5143	0.561579	37.6178
0.388126	26.0307	0.387126	27.3234	0.264738	18.883	0.540643	33.3704
0.596535	44.7976	2.73679	64.2283	0.399626	22.9078	0.56096	33.9694
0.377367	30.3592	0.792767	58.6069	0.970369	79.6407	0.638519	46.5426
0.349562	28.1373	0.562022	39.3868	0.220233	17.3752	0.454907	30.8958
0.19919	15.5929	0.209311	21.9009	0.374568	27.5486	0.427661	28.9012
0.337844	30.0355	0.449722	35.9631	0.885019	83.6588	0.280046	21.5693
0.916352	59.7984	0.411904	33.0064	0.413037	30.5258	0.535093	28.1178
0.310888	25.8503	0.743519	46.9413	0.319671	25.8896	0.580104	32.9691
0.980794	67.8929	0.687666	55.9349	0.392824	30.3331	0.568735	35.376
0.563351	41.0314	1.05561	72.287	0.283465	22.1963	0.749384	35.577
0.609116	46.0462	0.383814	26.3239	0.691155	59.7409	0.231043	18.4011
0.359955	29.7107	2.56904	110.922	0.319123	35.4175	1.05942	65.4318
0.544374	40.3415	0.406575	28.4332	0.975022	49.3799	1.02242	52.0417
0.435168	31.4575	2.45119	112.561	0.214305	20.004	0.532303	35.8919
0.926929	64.5937	0.674204	45.0317	0.523069	28.4317	0.544807	39.9519
0.459277	36.7974	0.483236	36.7299	0.734735	58.6875	0.579785	27.5384
0.231421	16.6095	0.696986	56.4839	0.198555	15.2289	0.691233	48.98
0.525705	38.2731	0.646338	48.4612	0.779546	61.5116	1.06198	55.1518
1.00973	66.8366	0.405944	30.2382	0.460606	34.074	0.403156	25.8816
0.486353	32.6242	0.579279	44.1224	0.364807	31.652	0.54038	31.9358
1.5179	109.773	0.692192	56.3229	0.532051	38.045	0.350975	22.3146
0.80252	65.2489	0.421269	32.7257	2.94545	214.459	0.515818	30.8207
0.367431	23.366	0.684928	49.892	1.59695	117.147	0.376835	25.8865
0.212682	18.2803	0.495717	38.9999	0.742253	41.0863	1.18958	50.0248
1.75241	99.8861	0.472932	38.4433	0.526733	37.3856	0.978529	67.098
0.291446	18.8763	0.475897	39.7177	0.216071	15.8268	0.574691	35.5746
0.350917	23.8912	0.532164	37.5587	2.23572	137.359	0.657447	42.7291
0.472471	38.2533	2.09526	110.134	0.364586	27.8946	1.12784	48.0701
0.289629	23.1809	1.76331	90.3527	0.285093	18.1638	0.378597	22.7467
2.74415	97.5284	0.581649	44.6974	0.442202	36.0179	0.324856	17.4428
2.32891	178.263	0.672947	51.2255	0.529151	38.8537	0.601974	42.0511
0.253379	18.3438	0.259758	25.7794	2.28709	182.946	0.604134	40.6144
0.527258	31.4347	0.631121	43.6257	0.384248	21.0353	0.394281	23.394
0.362292	23.511	2.80449	115.183	0.936933	65.9955	0.89232	45.9824
0.209773	18.0241	0.436129	30.4269	1.56549	130.191	1.42167	84.5575
0.347448	29.4664	0.737456	37.9845	0.253357	23.4438	0.512106	28.6528
0.472533	36.4309	0.603125	41.584	0.779101	49.4948	0.520343	29.9099
0.287563	23.3753	0.455116	32.493	0.966158	68.4069	0.487417	23.0006
1.23834	92.9707	0.607616	50.4775	0.802438	40.1564	1.08124	45.0286
0.438549	37.0223	0.365617	33.613	0.740225	64.2906	0.356624	24.3744
0.286954	21.555	0.930886	74.5181	0.537967	43.1748	1.34265	47.8374
0.520472	43.2182	0.737601	57.7734	0.318922	29.2225	0.289285	22.1676
0.244757	16.6976	0.415912	38.0902	0.286663	22.9053	0.408029	29.1099
0.37452	29.7049	0.736128	37.52	0.584675	31.4018	0.699462	40.6226
0.270168	21.1187	0.261678	23.6316	0.421271	23.4683	0.688371	44.0267
2.49207	116.593	0.295309	29.5325	0.650309	54.4555	0.938039	66.629
0.262776	23.7808	0.971998	67.0113	0.346677	35.1111	0.868481	42.2639
0.398936	32.3911	0.299957	26.1579	1.54246	127.865	1.03774	65.9891
2.01052	91.1895	0.410191	34.6311	0.949698	58.5929	0.816232	31.6888
0.415793	36.3591	1.17645	78.755	0.985255	71.6875	0.679653	47.9414
0.324571	23.6267	1.90411	94.4709	1.83854	114.909	2.0087	75.1618
0.523889	42.5432	0.662357	48.4624	0.338	27.1922	0.779376	61.304
0.646554	41.6881	0.341372	34.5126	0.95833	42.63	1.08435	56.2402
0.257452	20.1957	0.370212	19.4771	1.08806	114.685	0.546484	35.5253
0.328482	24.5413	0.802634	42.3123	0.335557	27.0367	0.533615	29.7494
0.315398	21.7216	0.862717	59.5238	0.274275	19.9896	0.946744	38.2117
0.263977	18.9538	0.661401	51.6009	0.58021	27.5941	0.484656	27.7492
0.214745	18.1828	0.559949	47.5499	0.346944	23.7988	0.854562	49.2033
0.271973	20.4253	2.53414	92.1461	0.322522	26.2381	0.829991	55.8806
0.328715	22.6648	1.04269	70.1841	0.522889	41.7796	0.76889	32.6793
0.265309	17.005	0.370521	23.8836	0.412287	24.1413	0.304216	21.8907
0.329485	23.7324	0.733784	62.5119	1.52504	109.731	0.372424	23.4232
2.77274	88.5062	0.561839	41.2939	0.436596	33.9265	0.8397	35.0263
0.543603	31.5955	0.383521	29.037	2.28548	124.063	0.557939	32.6623
0.40374	28.407	2.12615	67.9976	0.394445	27.2312	0.724892	40.4539
0.455478	30.0513	1.47028	69.0715	1.29298	90.6214	0.270736	22.0451
0.202245	15.5721	0.708643	46.9991	0.2834	20.817	0.640318	28.1875
1.3897	70.9548	0.437502	31.7458	0.272053	21.4713	1.46369	80.363
0.283822	21.4427	2.01523	105.729	0.343029	17.7928	1.1107	44.3956
1.0927	63.9493	2.54146	95.537	0.294401	16.3384	0.868941	45.4899
1.70297	98.0468	0.282582	31.9473	0.931292	65.4059	0.410168	24.6605
0.7172	43.0632	0.23336	35.2332	0.271838	17.785	0.907352	49.7535
0.496608	42.7479	1.02157	69.4211	0.24356	21.9461	0.894514	28.6337
0.39266	28.5984	2.84996	107.22	0.74898	52.3861	0.559513	33.1251
0.255456	17.0795	0.300461	43.2246	0.268617	20.3898	1.48571	63.814
2.29314	66.9029	0.643838	56.832	0.406576	26.0211	1.61524	107.454
0.416471	28.6546	0.541596	31.9298	0.414547	34.3663	2.10705	101.705
0.394428	27.3178	1.01751	78.807	0.942431	67.1075	0.397568	29.9338
0.348993	26.3849	2.39362	129.882	1.23638	85.9659	0.448202	32.3943
0.426998	31.2437	0.611815	41.5277	0.317639	26.6827	1.19492	82.9294
2.19667	140.345	0.744291	44.4136	0.651089	40.2757	0.591977	43.2463
0.808593	61.2975	1.08309	80.8188	0.21208	17.1691	0.870077	56.86
0.833307	66.1466	0.352403	26.34	0.260256	18.1269	0.404678	30.2128
0.307197	25.8905	0.681794	53.3065	0.784386	66.5587	1.1757	83.4738
0.921486	56.6132	2.65455	158.855	2.34999	300.901	0.507042	37.1939
0.412761	32.1203	0.467891	37.1479	0.436529	30.5688	0.388584	24.5812
0.317769	21.1518	0.38028	27.7994	0.440336	28.8309	0.698046	44.5254
0.820134	58.4341	0.338255	20.9593	0.27544	23.3721	0.251662	22.0514
0.485957	39.8334	0.268206	51.1563	1.05812	89.2264	1.30238	74.5968
0.319415	23.9728	0.221688	19.0924	0.765541	94.6682	1.6139	87.2904
0.378556	23.7824	2.06973	132.143	0.263056	20.4822	0.358855	25.661
1.70597	130.702	0.511562	32.837	0.416937	30.1429	1.63358	82.3655
0.369772	31.6366	1.16561	79.0055	0.847248	63.6568	0.746647	51.7936
2.80709	127.143	0.432429	35.7678	0.254742	22.6322	0.695685	40.8361
0.742641	45.1934	0.437421	34.679	0.751242	51.8849	0.631941	43.7534
0.321929	26.4412	0.214324	23.4957	2.62464	190.734	0.344417	19.4345
0.343471	24.238	0.166886	26.7651	1.77692	114.785	0.974771	61.0412
0.314005	27.7524	0.560586	37.5324	0.203977	16.8918	0.721313	47.0124
0.473198	34.9787	0.211668	18.3512	2.92017	94.8676	1.14901	59.2392
0.43895	32.7577	0.419599	30.8745	0.734263	32.069	1.02335	59.848
0.351735	19.737	0.423543	33.2686	0.437034	30.2051	0.505836	37.8361
0.528176	37.4017	0.407681	31.6901	0.221383	18.4038	1.11293	55.8843
1.88485	74.4797	0.407791	30.5094	0.79387	57.6465	0.914491	58.0861
0.444421	21.3646	0.357693	29.8096	0.30815	22.6701	0.224156	15.174
0.31169	24.3189	0.777029	39.7167	2.71633	193.94	0.534102	28.9662
0.343975	19.886	0.58001	41.3191	0.456383	27.8859	0.661371	38.8637
0.433197	30.5429	0.333962	19.3137	1.69678	108.404	0.679251	41.1358
2.71441	141.376	0.457093	33.624	0.815883	51.1816	0.260064	21.7966
0.452227	33.1219	0.447312	32.8576	1.87732	126.905	1.17981	83.7497
0.269947	18.405	0.229565	16.7076	0.371309	31.2821	0.541254	39.5036
1.92226	83.01	0.35822	40.73	0.408602	24.1625	0.571686	37.272
0.463018	32.8405	0.492062	34.3999	0.714987	57.3358	0.611195	33.9106
0.765248	56.09	0.384189	19.1004	0.709643	47.2556	0.532878	35.5125
0.258559	20.3944	1.9922	94.4787	0.375629	29.0363	1.284	74.2148
0.489884	39.7901	0.270837	20.6213	0.292246	28.7745	0.583578	39.5501
0.590817	47.9911	0.333486	27.4293	0.509607	36.2397	0.307423	23.0077
1.06241	68.6325	0.477195	33.5493	0.531636	41.5213	0.859099	54.0819
0.316463	21.1593	0.303959	20.2535	1.13299	116.156	0.821662	47.8954
1.59482	89.7162	0.884358	49.6102	0.288111	20.5971	1.20603	88.6667
0.282263	22.7859	0.181722	21.2373	0.213408	19.7912	0.999856	71.066
0.288665	19.4451	0.821916	42.9315	0.388548	24.4403	1.09161	83.226
0.255292	17.5575	0.939026	64.9435	0.428537	32.5394	1.90703	120.193
0.295741	25.6791	0.393385	25.4116	1.36677	87.461	0.54797	35.2932
0.33508	19.1345	1.72944	113.022	0.700164	40.3779	0.788442	55.4576
0.575118	44.2362	0.840078	63.3596	1.26783	102.434	0.577409	34.176
2.04314	117.279	0.70267	32.2626	0.689007	61.3987	0.418314	36.5564
0.271366	24.4565	0.457904	32.5245	0.296548	20.5245	1.14736	70.9884
0.242945	20.0251	0.855487	52.5122	0.898123	95.4073	0.18315	15.6486
0.35387	20.3192	0.435534	32.438	0.698731	53.5333	0.843021	52.8289
0.228649	20.868	0.380696	28.8287	0.276229	25.3966	1.28242	60.4754
0.869252	65.5724	1.1206	86.6288	0.653666	60.7908	0.646427	36.4604
0.269383	22.5987	0.435462	26.2742	2.41739	113.554	0.461731	28.6125
0.537285	41.3709	0.931907	59.2458	1.24728	51.4291	1.03097	54.8423
0.183923	15.0736	0.415166	47.9462	1.04001	80.9421	0.391538	28.9989
0.464276	32.4116	0.228999	22.8676	0.3803	23.7878	0.802464	52.0627
0.636582	52.7011	1.47998	88.625	0.63658	39.1038	0.42782	34.1165
0.182795	19.1019	0.868837	40.1167	0.389444	33.2617	0.773121	54.1364
0.434566	29.752	0.683363	33.566	0.37123	26.7457	1.99171	97.7071
0.494447	33.3491	0.50618	43.6758	0.724196	39.2303	1.12074	52.9802
0.273245	19.637	0.42366	33.6611	0.9153	64.7331	0.473588	25.5797
0.240876	19.3049	0.326095	37.3714	0.815945	43.6786	2.15728	106.044
0.256917	16.5167	0.591996	46.7481	0.461282	26.4555	0.2427	15.6168
0.503892	39.1859	0.644179	41.4699	0.867142	65.8155	0.26625	18.062
0.400176	22.4469	0.461459	27.2481	0.762115	57.4901	1.79316	105.411
0.972016	64.1485	0.575606	36.9288	1.21303	98.2775	0.642086	41.4938
0.517948	33.5131	1.50307	78.3057	0.482122	30.9865	0.807289	53.6178
0.244876	16.1564	0.371637	30.729	0.199031	15.6557	0.74828	47.1081
0.320158	20.8685	0.541787	27.3507	0.729492	74.0476	1.03655	49.1744
0.502803	46.6093	0.910161	53.28	0.920052	87.2379	0.685432	45.2663
0.315297	23.8613	0.424251	29.7343	0.671841	47.8413	0.415642	32.4098
0.607942	52.2783	0.213925	20.0393	0.811666	68.0933	0.901363	57.3291
1.0914	77.1121	1.00611	70.5374	0.341806	26.131	1.26822	64.0644
0.260428	17.5452	0.409608	25.3042	0.462237	45.8212	0.475496	27.9137
1.32583	90.5801	0.376064	28.4759	1.40043	91.61	0.489666	44.8399
2.80853	127.71	0.376765	29.6007	0.32462	25.7065	1.48974	73.5913
0.719089	44.5515	1.25269	77.1246	2.14285	86.3578	0.307202	29.4192
0.384151	29.0881	1.84213	98.4383	1.06042	97.9923	0.405	25.8902
0.273654	22.2048	0.27722	23.8955	0.266794	19.6019	0.383831	28.141
0.289576	34.4471	0.455291	42.7102	0.330178	26.3322	0.581729	45.4422
0.276026	23.9136	1.27281	48.3588	0.412883	29.1421	1.06798	87.2305
0.571739	38.7663	1.51283	56.9237	0.254429	15.8505	1.10166	66.608
2.11577	124.279	0.752592	42.3111	1.23796	67.694	1.17073	82.295
0.599867	42.6922	0.505082	42.0277	0.344469	29.0321	0.264644	52.9687
1.77727	117.826	0.559289	34.6421	0.237283	21.6581	0.7165	48.051
0.301025	23.0346	0.542916	31.4428	1.1483	74.7303	1.52819	69.4218
1.19278	77.3991	1.02275	64.5135	0.369705	31.5355	0.512072	36.8016
1.27683	83.6981	0.475776	37.505	1.00695	69.1872	0.599851	44.5589
0.432733	32.7675	2.06025	126.487	0.810473	56.1183	1.51919	104.645
1.44426	107.238	0.394501	26.8957	0.681178	59.8634	0.219455	30.9876
0.414879	38.391	0.43863	33.1188	1.15678	76.5474	0.367609	30.7846
0.380586	29.0983	0.986645	50.5114	0.910886	108.443	0.457836	40.3009
2.61708	100.992	0.252292	25.621	0.324585	27.9983	1.45497	93.4592
0.423877	50.9075	0.33546	25.0801	0.898792	41.9737	1.47289	82.8589
0.971739	73.7901	0.288906	31.3996	0.313766	26.738	0.533744	48.4832
0.350545	24.0545	1.04125	64.7145	0.946699	70.7954	0.685128	65.6221
0.800341	79.7435	0.546495	38.5859	0.609466	34.0447	1.27728	85.9228
0.674202	50.7736	0.525009	32.8241	0.833267	56.3449	1.60449	86.8909
0.381487	28.4644	0.326167	22.6628	1.08767	87.4473	1.98341	150.865
0.267736	20.2421	0.801959	61.7241	0.56048	37.1103	0.2101	36.8409
0.915336	55.0998	0.476691	54.5452	0.753341	58.0768	1.27047	63.9952
0.39894	32.1023	1.49237	111.982	0.25463	23.5725	0.201676	18.5571
0.326925	27.7382	0.420495	31.0649	0.339918	29.2567	1.02297	76.1838
0.437048	33.0316	1.75852	125.642	1.69168	89.3653	0.357421	26.0599
0.629159	45.8148	0.271517	36.8448	0.321633	28.1983	1.61336	98.1468
0.947701	68.969	0.46476	33.6954	0.277331	22.203	0.42314	38.2954
0.252178	21.746	0.441446	39.7664	0.348728	28.2961	1.2628	59.3978
1.87105	133.025	0.537555	35.0456	0.284927	26.2442	0.381548	27.2724
0.717312	46.9461	0.224277	42.5144	0.348283	30.5914	2.01818	127.036
2.92557	178.288	0.558391	44.3373	0.213096	40.2843	0.542541	38.9851
0.929143	69.6137	0.850272	55.2616	1.34114	76.7434	0.993013	56.5562
2.59293	175.001	0.989454	51.561	0.397356	25.2799	0.640698	38.6258
0.502057	41.5911	0.406714	28.3803	1.46228	98.3662	1.16323	67.236
0.280587	21.912	1.42333	43.2121	0.389635	29.139	0.378229	29.2288
0.421612	42.3916	0.641895	50.9021	0.581346	44.4661	0.381155	31.3113
0.3696	29.3246	0.934796	68.9272	0.691703	76.3419	0.560271	49.5577
2.25231	144.006	0.430745	40.1324	1.65331	80.8251	1.65198	80.0847
0.330739	23.0801	1.46314	79.6877	1.76038	106.818	0.297836	24.7019
0.297586	23.644	0.223296	26.8016	0.39105	21.8929	2.65091	151.876
1.97619	104.009	0.550269	42.144	1.01155	84.0474	0.442182	30.2828
1.27903	124.873	1.19199	68.5631	0.636654	58.6765	1.24881	75.8706
1.43147	225.657	0.538381	42.4709	1.27831	87.5427	0.768099	49.1102
0.463905	31.1685	1.03989	48.2612	1.80924	111.436	0.685751	41.3199
0.977746	90.8206	0.380648	29.2101	0.588465	38.9956	0.483254	29.9162
0.305526	20.367	0.491933	37.9634	1.24926	87.3591	1.16166	53.0063
0.32555	25.3562	1.79801	67.1165	0.408574	36.9916	0.379321	33.3732
0.691908	49.555	0.628668	39.4594	1.55876	95.0071	0.255173	18.4863
0.654592	50.0314	0.273689	36.4836	0.433858	32.5983	1.41014	94.5031
0.40657	32.542	0.305192	22.6459	0.296847	24.7425	1.45441	114.619
0.472138	36.9423	0.764023	44.5321	0.376128	28.8655	1.721	87.4984
0.311765	24.9765	0.560828	35.2506	0.337047	23.8689	0.747373	47.3818
0.24015	20.1588	0.379521	30.2095	0.455305	56.2802	1.16371	74.9694
0.281564	24.5547	0.465877	36.0891	0.263739	21.2939	1.14742	56.459
0.202169	17.3416	0.313389	25.0886	0.334362	21.2262	0.48471	27.3693
0.618441	43.8823	0.348535	23.1772	1.11379	124.189	0.569554	47.0632
0.267109	19.7814	0.303895	28.6448	0.39872	26.9984	0.326287	20.3132
0.504199	40.3388	2.69923	163.266	1.79381	116.031	1.5643	76.6264
0.315718	26.3142	0.530032	38.4277	0.359057	23.7645	1.03508	50.1808
2.00524	134.235	1.03714	68.8398	0.662784	73.9118	1.41336	82.3503
0.30369	23.8473	0.642722	51.8591	1.37881	94.0151	0.881262	50.3244
0.449894	44.523	0.26249	24.8987	0.69114	33.8461	0.947359	70.2241
0.265329	19.7861	2.05621	116.322	0.35311	27.2559	1.30278	59.447
0.237333	17.3636	0.378444	37.9344	0.857826	69.0433	0.55231	37.3561
0.61028	46.0354	0.358574	23.8951	1.26009	81.6818	1.23704	52.5981
0.376681	29.4177	0.476214	30.2376	0.47121	27.338	2.04082	105.913
0.261377	23.1961	0.58058	30.2331	1.77864	131.511	0.417115	46.6465
0.245924	23.5352	0.313048	26.2864	0.265469	22.6972	1.93738	86.0339
0.167356	15.569	0.529347	32.0304	0.41696	29.0351	0.305165	27.6263
0.354976	26.4516	1.18991	69.4628	0.368653	34.1816	1.78346	78.3762
0.286959	23.8137	1.05353	41.771	0.410283	31.3435	0.338339	23.192
0.507337	37.4959	0.241709	17.0801	1.07196	81.279	0.681608	50.8569
1.60694	108.293	0.331034	23.753	2.2654	152.458	0.411037	22.5855
0.337352	23.5711	0.836193	53.4712	0.310255	25.15	0.455085	32.5055
0.265868	20.0834	0.297493	26.7988	0.453549	39.2328	2.06613	126.57
0.260635	20.8615	0.365003	30.058	2.423	187.167	0.834989	61.3152
0.266036	21.226	0.489296	37.86	0.199135	15.3379	0.385881	26.0705
0.25895	21.3371	0.230018	19.6459	0.32342	22.5394	0.346749	27.2317
0.332429	27.5542	0.524215	27.4583	0.203804	17.6398	1.00448	91.3202
0.615352	45.7504	0.226563	18.7155	0.317661	22.3081	0.485854	36.041
0.480393	34.6119	0.36192	33.3389	0.708563	56.3928	0.460988	67.5871
0.980629	83.3721	0.276116	26.9381	0.269893	23.5294	0.330438	51.3587
0.353851	27.7239	0.436227	29.1137	1.86476	110.134	1.05616	58.3249
0.277649	20.3294	0.463263	30.3695	0.259487	24.6686	0.479882	30.3506
0.207241	17.1025	0.502799	31.3592	0.247728	20.8709	1.13737	59.8284
0.192111	16.0027	0.933858	58.0282	0.34561	28.3157	0.697486	38.6877
0.329736	22.5163	0.296186	23.1752	1.13509	77.3723	0.432291	35.9964
1.61309	122.882	0.594189	30.8627	0.287175	21.1871	0.791977	52.02
0.281693	22.3902	0.328867	22.5687	0.220538	18.3253	0.808893	63.5497
0.971734	101.421	0.345382	24.9207	0.336846	24.9259	0.248015	38.7413
0.496949	34.4612	0.242082	19.5473	0.279244	20.9242	1.11598	54.5033
0.468689	36.1187	1.45534	91.3454	0.269749	21.4126	0.478381	34.2072
0.21373	18.6602	0.506619	30.8851	0.20422	17.8947	0.539656	40.5817
0.184948	15.6236	0.434353	30.8135	0.634673	46.0089	1.47908	87.5248
0.424183	26.0417	0.405281	30.5413	0.877211	72.4605	0.421208	30.0295
0.571266	43.9912	0.1837	16.0129	0.234683	19.5365	0.268681	20.0219
0.339578	29.1218	0.181853	17.921	2.02009	118.978	0.927076	94.3029
1.78254	91.6896	0.922706	65.4154	0.155211	17.0682	1.01481	48.356
0.447792	38.6303	0.341456	29.3746	0.322623	28.7845	0.493881	31.0997
0.443586	34.1672	0.566447	39.5827	0.266485	20.6801	0.300509	25.2173
0.345796	23.9575	0.317062	23.7989	0.391643	27.2469	0.389179	34.3391
2.83846	193.468	0.317216	21.3333	1.45733	109.049	0.983022	57.975
0.992795	71.9194	0.389056	33.3813	0.222691	17.7907	0.484242	34.842
0.182133	15.9652	0.489266	36.4002	1.10305	71.7822	0.711928	31.2183
1.50559	103.871	0.209464	16.9415	0.237728	18.544	2.44384	122.339
0.25573	21.3163	0.404041	26.5292	0.224485	34.052	0.653837	62.3125
0.687774	47.1527	0.959342	60.4427	1.43957	108.646	0.672169	45.3563
0.302851	21.3195	0.969273	60.8507	0.571729	43.2461	0.865449	49.1438
0.328037	19.4887	0.436583	32.9444	0.932042	68.3978	1.11606	68.0764
0.424383	26.9211	0.353942	26.862	0.256551	20.9716	0.390321	32.792
0.377351	28.583	0.291064	19.756	0.764397	52.2126	1.23607	79.0851
0.198954	17.6885	0.255253	25.001	0.652795	48.3246	0.368611	40.8139
0.160913	15.097	0.440608	32.0759	0.343203	22.8648	0.514772	43.3139
0.685561	49.2802	0.483553	33.2848	0.360463	19.9154	1.0811	46.4909
0.265128	20.4864	0.501802	39.3648	1.62711	132.029	1.24311	68.3253
0.223684	15.2636	0.226534	15.8006	0.872061	69.9268	1.06248	73.0939
0.216758	18.7437	0.397668	27.27	0.291435	27.7119	1.04547	57.118
0.344454	27.2829	0.550927	35.6685	0.210445	16.0896	0.349506	23.4808
0.23355	16.2823	0.457296	32.4692	0.384914	28.7621	0.374634	25.9343
0.392505	31.3755	1.22846	77.786	0.279915	25.0604	0.657448	33.5926
0.290549	23.7022	0.311543	28.2163	1.23444	86.1289	0.323773	31.1659
0.385278	30.6127	0.375411	23.4921	0.294589	20.5993	1.49003	101.904
0.231407	17.5778	0.279798	28.5597	2.78532	181.066	0.550654	35.6014
0.257864	15.3391	0.678878	42.9521	0.946775	67.7958	0.561372	23.3654
0.428964	36.4308	0.590997	42.0944	0.657748	53.8485	0.385117	35.1134
0.229388	20.7486	1.0178	61.6843	0.250284	19.0208	0.656636	51.0301
0.688674	38.394	0.289174	25.7337	0.671182	44.463	0.465317	37.1959
0.23417	18.9991	0.474941	32.2295	0.232071	17.624	1.4827	68.7685
0.392235	28.7612	0.623526	45.5436	0.512959	33.4727	0.442699	33.6121
0.210922	20.0677	0.661769	48.7257	1.32391	89.5552	0.619984	33.9686
0.452126	31.8304	0.243561	30.8695	1.21083	85.4562	0.776788	44.0738
1.42195	95.9094	0.419783	30.2784	2.06603	139.773	0.570323	33.6496
1.89199	122.912	0.29181	25.9056	0.220611	16.2495	1.1868	53.8577
0.934389	64.2403	0.36374	27.1203	1.22278	75.0614	0.488507	37.9267
0.333416	24.6892	0.985398	79.8654	0.273405	22.0329	0.296673	44.6127
0.633732	66.9397	0.222836	18.3045	0.367518	26.8602	0.327912	24.2116
0.198781	15.5536	0.781368	51.9941	0.232531	20.126	0.340589	36.4198
1.78421	102.25	0.352894	26.9474	2.21511	131.462	0.524053	40.9754
0.95889	49.7119	0.298099	27.7687	0.573897	35.9733	0.39473	26.2079
1.13337	109.322	0.514551	35.4231	0.896273	59.9237	1.17999	37.3246
0.791728	35.5583	0.546718	37.3468	0.246364	15.4073	0.740811	47.7658
1.03452	77.3825	0.175805	26.3346	0.4028	33.4841	1.55775	84.9843
0.717422	53.9987	0.297815	21.8905	0.27054	21.9507	1.13542	73.6125
0.36198	29.486	0.425604	33.3882	0.428518	24.4443	0.70494	32.0281
0.861986	69.7369	0.367374	27.1423	0.38574	33.5706	0.904012	45.0158
0.382341	21.712	0.838716	39.3578	0.607399	45.5494	0.706873	47.9535
0.283379	23.6775	0.92987	58.1347	1.18946	87.7094	0.825436	32.9977
0.398309	33.649	0.58555	42.8594	0.354254	34.1786	0.62647	47.4448
0.481029	35.6563	0.36011	24.8164	0.247276	19.9797	1.57591	63.6489
0.247781	19.2278	0.352724	25.655	0.248094	22.3736	0.281309	30.4277
0.33114	24.1987	0.300844	22.7716	0.617715	42.5364	0.623045	40.0606
0.25074	17.8753	1.54165	97.4931	0.488799	32.2076	0.499277	23.7777
0.292178	21.9119	0.356799	26.3945	1.42305	112.677	0.362764	25.9522
1.49016	102.316	0.326469	19.5388	0.212049	19.1711	0.415476	39.9315
0.711051	40.9223	0.307973	17.8016	2.0182	144.163	0.295823	27.7141
0.31817	20.4858	0.361638	31.2287	0.36252	24.541	1.77501	50.8851
0.860352	66.7374	0.769102	46.453	2.2239	146.044	2.35427	121.097
0.224016	19.4785	0.289707	23.0506	1.6142	155.982	2.1964	132.958
1.44087	64.9042	0.359528	16.5667	0.730642	49.2136	1.74148	86.3361
0.959059	66.5566	0.287575	20.6187	0.317684	18.8461	0.567087	36.7608
0.653827	49.4791	0.531179	23.2894	0.293081	21.08	0.321868	22.8235
0.267733	23.1677	0.394795	23.4994	1.49941	115.782	0.971688	79.3124
0.319316	41.6892	0.498812	30.4219	0.661086	48.9506	0.425457	37.2684
0.775429	56.7998	0.238702	23.8995	0.647422	66.5946	0.400618	32.2894
0.36932	38.5774	0.988052	46.6278	0.452836	34.1211	0.603044	40.694
0.372828	30.6467	0.361381	27.5304	1.64244	153.406	1.18258	69.4817
0.257618	23.4557	0.513201	35.2512	1.13079	66.451	0.56705	32.9075
1.17499	98.441	0.559403	40.7651	0.43323	41.8719	0.784255	46.1929
0.752345	63.4515	0.269433	24.1688	0.400932	32.7356	0.602721	31.2741
0.571258	31.723	0.368895	27.9058	0.813614	56.5839	0.324773	37.6272
0.338598	27.3803	0.370656	30.8864	0.428708	33.408	0.691756	43.1778
0.348066	28.6029	0.533181	35.9674	0.753585	56.9881	0.496156	36.5167
0.276273	24.9095	0.84137	45.9758	0.733115	50.6669	0.423657	20.1677
0.356196	30.4769	0.371018	19.4011	0.341563	22.2959	0.650345	45.3897
1.40508	80.6873	0.584387	36.192	0.510315	31.8035	0.313388	21.1002
0.943929	82.3534	0.302071	24.634	0.442143	28.7646	0.314181	29.086
2.10681	132.473	0.442762	35.8207	0.821491	67.9884	1.25465	56.4928
0.368547	26.8403	0.668055	30.3366	0.45102	39.0507	0.464701	27.2045
1.56951	119.202	0.188671	15.895	0.785568	37.1287	1.04299	33.0399
0.416951	36.5554	0.440788	32.0645	1.39001	102.788	0.513853	36.4817
0.35205	20.9828	0.921776	31.8387	0.369311	27.5919	0.605416	36.4921
0.366734	57.4751	0.450327	28.0889	0.451284	24.7676	0.618317	43.6366
1.53959	106.365	1.1051	84.0623	0.326459	18.6722	1.16158	63.4498
0.856566	63.3596	0.235567	20.5471	1.3644	54.0213	0.64691	40.9865
0.692287	40.4242	0.414266	33.823	0.798382	48.1127	0.957571	57.9462
0.740328	65.217	0.349915	28.2004	0.642256	40.345	1.60997	92.3221
1.60866	105.106	0.432058	23.8832	2.78855	157.642	0.57009	43.0147
0.68911	37.7928	1.85967	108.366	1.05463	80.4591	0.355505	27.7791
0.868553	59.0074	0.479232	31.0645	0.533044	37.7974	0.609808	42.0366
0.765814	59.221	1.11667	65.3601	0.21472	18.4995	0.844662	61.5347
0.234576	21.7068	0.531865	44.4791	0.696752	57.1832	1.37714	78.1821
0.467314	34.3961	0.552995	33.5622	0.462421	30.832	1.13425	51.6721
0.695336	45.3708	1.56393	101.522	1.32434	104.17	0.71935	39.0562
0.265784	23.1214	0.357422	30.9122	0.579614	62.4043	1.49258	62.5462
0.442072	27.581	0.707064	25.2817	0.600927	52.9928	0.841918	60.6649
1.54079	80.0947	0.362613	30.3377	0.897914	66.3308	0.720919	38.2749
1.02865	69.6824	0.900652	66.7938	0.635606	43.8274	0.759779	47.5509
0.878258	62.4226	0.349057	29.7148	0.367948	33.0307	1.42468	93.6862
0.990663	71.0445	0.894435	50.3452	0.898332	77.5308	0.548886	31.7396
0.237405	20.1827	0.470148	40.494	1.87793	148.091	0.582006	40.0346
0.278847	22.2007	0.367566	28.0542	1.561	145.037	1.09256	81.7287
0.585819	45.4906	0.996911	39.4698	0.299394	23.1991	1.22444	71.0113
0.642034	46.9626	1.49877	63.073	0.239512	15.8243	0.949546	67.2841
0.891784	62.6015	2.45426	137.003	0.496432	29.4352	0.351388	27.692
0.547218	44.7252	0.437989	30.1176	0.312282	25.6631	0.934017	50.5695
0.430481	25.3123	2.9055	202.09	0.941341	103.547	0.42416	42.348
1.51308	116.309	0.282983	24.3009	0.307634	24.2321	0.471404	34.1612
0.783239	70.3682	0.831948	60.6795	0.214642	18.9072	1.59411	88.5606
0.403444	33.7441	0.54727	29.0197	1.1219	82.7075	1.5293	89.5645
0.245676	21.3892	0.232114	21.7439	0.29279	25.0411	0.457158	33.1611
0.78924	57.5969	0.444042	25.9086	2.76427	170.338	1.45	109.643
0.985056	56.1108	1.29624	74.6275	0.538054	46.2654	0.484848	28.5624
1.61692	135.197	0.704234	45.4106	0.338789	26.8962	0.856615	35.6353
0.756547	55.3998	1.14934	40.8675	0.263949	24.9164	0.968907	47.8808
0.668617	53.3178	0.620064	40.8648	0.317935	30.4302	0.370396	26.6129
0.239239	20.8731	0.206244	17.4301	0.495764	33.9913	1.47563	83.5974
0.200091	20.1547	0.41951	26.1571	0.464182	49.3987	0.674894	37.2363
0.713508	56.9443	0.457009	38.9409	0.358383	28.6856	0.470956	24.9071
1.9466	135.899	0.553418	25.2931	0.213505	15.9989	0.37889	38.7397
0.455425	33.105	0.339304	29.0802	0.228865	17.6646	0.389612	36.5335
0.552642	40.0564	0.413515	30.0526	0.405638	23.2022	0.367588	28.462
1.61444	108.766	0.33007	20.3889	0.414927	30.4589	0.401613	26.7895
0.460113	39.6112	0.648214	41.9605	1.88477	122.606	0.680438	33.2384
1.37694	87.0984	0.692364	39.7977	0.323238	26.4152	0.281347	23.0338
0.736969	55.1273	0.407593	22.8853	0.772982	51.3093	0.384919	25.5079
2.55559	195.084	0.372691	27.4865	0.767486	55.1992	1.65111	76.469
0.925768	56.681	0.241724	29.714	0.712467	50.121	0.797846	49.386
0.31931	22.424	0.468131	25.0485	2.57194	166.936	0.707252	41.751
0.800027	52.4003	0.475278	32.976	0.598758	51.2674	0.454341	31.8633
0.275399	21.0288	0.512256	36.3348	0.756355	51.5914	0.56475	36.988
1.45017	109.867	0.404663	35.2727	0.290671	27.6106	1.97287	65.9593
0.474511	37.8158	0.369926	18.9497	1.52988	105.033	0.706795	50.7489
2.39331	124.402	0.270211	22.4988	0.836402	73.6926	0.481439	29.1727
0.325141	27.6964	0.316825	28.7183	0.371551	31.1658	1.38023	73.7577
0.425114	32.0354	0.39623	30.1104	0.432421	33.3072	0.689022	38.1678
0.221708	16.0304	0.418875	27.5655	1.85612	118.434	0.381578	25.281
1.04621	75.4875	0.498789	35.4851	0.431466	30.737	1.36609	66.15
0.751232	65.7227	0.626864	49.4998	0.471415	37.5895	0.463456	33.8711
0.332399	24.2301	2.02286	108.543	0.400752	31.0099	1.26299	95.4977
0.519518	36.6318	0.853728	59.8782	0.942186	64.5705	0.877531	42.708
0.802429	65.987	1.77324	103.223	2.51684	158.741	0.408769	28.0795
0.26441	24.1422	0.898771	68.1349	0.382348	23.2638	0.712528	25.7628
0.480338	35.8077	0.923271	51.162	0.292391	25.2607	0.215435	16.202
0.610575	44.5734	2.9888	107.968	0.410151	34.3818	0.416783	29.3569
2.58337	165.817	0.981144	74.1237	0.558631	45.3496	1.51814	78.1222
1.24319	84.4478	0.469895	33.088	0.456685	26.5152	0.325632	29.9925
0.270627	21.2727	0.498669	33.2747	1.17856	121.744	0.34458	24.1071
0.221158	16.7168	0.746975	58.678	0.446258	29.8256	0.761629	47.8372
0.249333	16.8343	1.64945	103.051	0.45818	32.6334	0.472752	36.7214
0.695892	42.308	2.54421	147.664	0.477742	42.5343	0.740373	40.0862
0.338177	21.5595	0.919059	74.5599	0.556056	40.6768	0.870159	42.7657
0.187914	16.1702	1.007	78.3726	0.4534	45.6139	0.472451	35.8905
0.20052	18.3941	1.10943	80.2689	0.702535	55.0041	0.626149	53.9433
0.190724	15.4931	0.391332	29.9178	0.52158	43.7912	0.911731	61.3468
1.30716	86.9983	0.780756	64.4481	0.736474	57.6515	0.80475	46.3366
0.308181	23.3629	0.576797	43.8832	0.224391	18.183	0.285399	22.6406
0.187703	16.6135	1.52172	88.8126	0.37224	29.4312	0.60515	36.1178
0.214225	17.9244	0.529123	41.1476	1.10905	81.6819	0.479551	35.657
0.301611	23.7193	0.705106	49.4981	0.48001	39.7282	0.667891	41.1043
1.41792	100.677	0.781806	39.6907	0.185753	16.6078	0.630996	44.7332
0.404044	24.9944	1.00124	76.2663	2.25491	104.967	1.01901	74.1194
0.223787	19.1362	0.602609	47.4935	0.356603	25.2133	0.556642	40.9475
0.243571	21.2455	2.47653	129.982	1.87937	133.488	0.278241	16.4797
0.305159	23.1599	0.207236	18.7005	0.52493	39.8238	0.491439	40.5912
0.152719	16.7248	0.426764	30.7532	2.02175	140.921	1.11982	65.9892
1.31275	106.443	0.375717	28.4729	0.316903	25.1606	0.599874	35.2672
0.311723	23.2892	0.210076	18.0401	1.65134	121.814	0.501896	31.0943
2.9807	176.377	0.239853	17.455	1.11848	99.9121	1.08596	58.444
0.431874	29.9957	0.321161	19.7685	0.187219	16.7211	0.391159	29.6011
1.70397	125.942	0.444289	29.9222	1.27607	93.4099	0.717712	37.8596
1.23574	80.578	1.15708	80.3645	0.279016	18.725	0.316468	26.1737
0.237737	19.4909	0.536561	39.4151	0.279927	21.5641	1.39119	65.8766
1.25021	79.3375	0.253471	20.769	0.806547	62.7585	0.548546	26.8764
0.90822	71.3537	0.351765	27.4572	0.252502	17.1814	0.664051	30.3968
0.287466	21.7951	0.349913	28.4412	2.21324	158.989	0.727141	39.5081
0.275437	22.8348	2.40251	98.1693	0.714531	59.079	0.26575	20.3255
1.22937	86.3875	1.29207	79.5328	0.341948	22.0668	0.24474	16.9007
0.243926	19.5383	0.905832	61.7014	0.840226	66.879	0.947512	47.6
0.814991	57.8181	0.510176	31.1312	1.81064	160.03	0.415328	24.3093
0.323416	27.9123	2.06887	119.781	2.5431	153.975	0.907448	56.0185
0.261057	23.6042	1.09464	73.3551	0.811945	76.7098	0.526253	35.4362
0.2981	20.9031	1.16416	106.566	0.304902	25.9877	0.69761	39.1375
0.203216	18.3423	1.33887	83.2514	1.11726	81.2911	1.20805	49.708
0.636911	66.7339	1.36633	91.5688	0.974133	69.5839	1.39047	55.709
0.433175	37.3221	0.384791	24.756	0.516975	47.5401	2.07862	93.0558
0.230427	15.8645	1.16412	83.1255	1.40531	123.477	0.359873	28.0875
1.56553	108.228	0.471299	35.5516	1.4419	116.755	1.78377	95.8403
0.20333	18.4118	0.484868	51.3964	0.301865	20.5414	0.616537	55.6161
1.81156	122.856	0.924171	68.2877	0.653739	47.5204	1.41234	72.6125
0.991368	68.1062	0.386139	30.4476	0.497421	33.7836	0.64118	44.6046
0.999647	80.0873	0.382811	31.8773	1.56224	137.935	0.594647	35.8287
0.734886	45.9536	0.276151	26.0678	1.31246	117.161	0.655538	32.5966
0.278562	25.8666	0.278211	22.519	0.890788	63.9832	0.968633	49.7529
0.286767	23.6252	0.506448	39.2308	1.13403	78.4172	1.27463	60.8547
0.860915	67.1753	0.206582	19.624	0.528379	41.6835	0.650804	50.672
1.51155	102.67	0.532108	42.9651	1.68061	70.8801	0.942519	49.9327
0.324556	20.2753	0.248058	18.7746	0.220607	15.6288	0.53966	37.1017
0.293429	19.0414	1.01396	81.8094	0.286631	22.23	0.926184	56.8087
0.997997	70.0155	0.666469	69.0222	0.927435	38.5131	1.12003	84.4388
0.43332	31.8811	0.536123	40.9459	1.10931	66.6233	0.602845	48.3574
1.33151	87.9364	1.07359	70.0747	0.355311	20.693	0.628982	46.6558
0.475318	39.3901	0.776745	84.315	0.652573	41.3854	0.518468	36.7902
0.254474	20.4803	0.434586	31.9434	0.316082	23.5107	1.19755	81.2798
0.461448	34.0472	0.909283	69.6133	0.295554	18.4017	0.620155	50.4868
0.232062	22.8356	0.583345	43.154	0.547451	38.2315	0.662047	43.7634
1.1348	83.2904	0.575324	44.1289	0.448538	33.6024	0.48231	28.8338
0.4177	31.3425	0.845714	64.1355	0.617395	43.3639	1.09044	39.8769
0.363234	29.154	0.30882	22.0723	0.332618	24.8396	1.12284	69.8778
2.0913	89.5252	1.00606	64.1668	0.531958	34.288	0.576029	31.1349
0.68709	41.6656	0.563643	44.6093	0.487992	26.4956	0.426954	31.0931
0.319251	26.3865	0.482601	36.4498	0.294692	23.8193	0.537943	34.3655
1.48597	122.127	1.55837	91.4059	0.390981	30.6108	0.278696	25.6254
0.417824	27.1688	0.392044	24.9847	0.939557	66.4624	0.661161	45.8204
0.720672	47.4008	0.562136	44.313	0.357691	30.5237	0.791989	65.2833
0.428245	29.9828	0.376997	29.3761	0.317164	17.45	0.458411	29.7895
0.21702	16.2384	0.940379	62.1171	0.255734	22.084	1.12821	45.0286
0.277759	21.9373	0.650866	45.1896	0.46379	36.241	1.04548	55.3133
0.314246	40.9112	0.639835	38.5309	0.335799	22.8643	0.618771	39.8142
0.47479	45.91	0.937192	68.2948	0.259759	22.2625	0.932057	55.1889
0.62503	44.2601	0.248119	17.1156	0.972003	69.4899	0.347118	38.5546
0.76953	58.7139	0.617329	43.1142	0.32396	23.7661	1.41038	77.3894
0.42827	26.0763	0.337491	26.1406	0.214296	15.8686	0.904188	58.6524
1.1364	78.6424	1.46459	89.276	0.203401	16.5606	0.974587	37.3602
0.764606	40.8884	0.513127	29.9407	0.3508	23.0707	0.324494	22.4028
0.216433	16.252	0.216779	18.0704	0.822517	46.7099	1.0198	48.996
1.17307	92.0647	0.190161	15.2573	0.335801	25.3335	0.475335	31.2251
0.266413	23.9487	0.39987	28.8989	0.312626	20.6837	0.390447	30.2479
0.469163	38.1407	1.71387	120.907	0.283735	19.6935	0.676772	27.1588
1.86126	126.59	0.672384	44.5161	2.42379	113.805	0.287903	21.5354
1.07166	95.4298	0.305368	25.0957	0.886619	59.4993	1.13048	63.3451
0.406332	31.8865	0.738685	54.6068	1.10916	58.4827	0.333008	24.424
0.235273	22.3879	0.810521	56.4506	0.246845	17.2466	0.49888	31.4543
1.42331	100.276	0.451916	33.4295	0.507817	37.7609	0.813453	51.7487
0.20047	16.8989	1.26713	74.7732	0.540491	41.3541	0.288174	20.2801
0.227442	16.536	1.35109	99.7827	0.325723	18.1115	0.39185	24.9408
0.19746	16.1267	0.491856	30.8163	0.502529	34.5858	2.15581	74.3641
0.339614	27.3525	0.288763	26.6431	0.286908	17.6419	0.596798	33.751
0.3163	23.4103	0.413769	31.8066	0.479847	27.4829	0.27039	39.2711
0.308912	27.5424	0.707679	53.8033	0.288714	20.6898	1.2517	51.2297
0.901998	62.838	0.480242	39.4453	0.608173	53.309	0.655022	35.0176
0.302862	20.0859	0.506744	40.7211	0.323369	23.2391	0.29161	20.1055
0.313779	24.556	0.420673	27.0686	0.200116	16.7968	0.478707	26.0917
0.705431	51.8576	0.624838	49.1459	0.312555	23.554	0.704287	56.4853
0.397698	36.7003	0.291625	22.834	0.213527	19.0395	0.508602	31.6588
2.67626	121.299	0.599936	47.3271	0.564052	35.3686	0.327684	22.5979
0.423708	33.5806	0.33325	26.323	0.243952	16.8843	0.750759	49.0282
0.34968	30.4204	0.923304	55.5645	1.20877	90.1773	0.508918	26.4629
0.620932	44.0495	0.358285	29.8797	0.311622	24.1333	0.491718	35.1353
0.193459	19.2676	0.409175	26.5471	0.552388	40.4345	0.512162	30.8316
0.30731	19.4256	0.689007	43.8637	0.246244	19.7881	1.34022	67.0781
1.6617	78.1219	0.332051	27.6724	0.291876	24.4313	0.526329	40.0405
0.47856	34.2507	0.849393	52.8255	2.70075	101.31	0.29882	25.6432
1.13048	64.0884	0.470944	35.9922	0.399832	32.2231	0.435564	29.9571
1.57253	111.018	0.342468	23.2669	0.320079	22.3984	2.14823	152.755
0.641573	33.1016	0.50068	31.9654	0.40068	28.4833	0.507792	39.0467
0.968446	66.2133	0.70211	51.47	0.593861	38.5577	1.80786	145.741
0.527064	38.5654	0.839681	62.2533	0.60283	27.1113	0.671252	38.892
0.277901	21.0026	0.439889	29.9157	0.25667	16.6289	0.430753	31.3597
0.522498	34.9705	0.531647	44.3427	0.769957	36.826	0.373173	28.5955
0.386852	33.9895	0.397896	31.8582	0.176569	15.2061	0.405799	20.9359
0.391889	25.4089	1.3623	86.9847	0.554583	41.9428	1.18361	66.6402
0.316105	24.7817	0.492238	37.8192	0.577827	29.8014	0.643669	50.7536
0.368501	20.3618	1.33274	99.939	0.247905	18.8515	0.637282	41.6044
0.436247	31.9033	0.952958	58.83	0.285563	19.4784	1.17768	68.9861
0.361992	29.5555	0.390483	31.5069	0.761521	46.1682	0.525027	39.3837
0.752175	61.1074	0.24016	16.7541	0.523924	39.2377	0.939349	52.5636
0.385945	26.98	1.01144	69.95	0.475061	34.6073	0.716078	34.2042
0.252325	22.3727	0.435113	35.8652	1.26583	81.2648	0.981439	49.4905
2.34848	167.854	1.19668	79.6546	0.337887	20.5126	0.345711	22.2989
0.74487	75.5447	1.01626	66.6003	1.03576	55.5956	0.660613	38.5954
0.490415	38.4172	0.400718	29.3673	0.298283	23.999	0.794075	36.2685
0.575719	51.2591	0.59369	53.603	2.08672	120.176	1.36766	57.9374
0.387111	28.8884	1.86642	106.734	0.966905	67.9004	0.964598	38.2211
0.447028	37.066	1.1746	82.8583	1.13156	71.84	0.723354	49.3221
0.365604	26.584	0.300574	20.42	0.586101	64.2928	0.406269	33.4816
0.736852	59.5829	0.391971	32.5508	0.315243	27.1193	0.48337	28.4137
0.98016	65.5662	1.0123	58.1494	1.04736	75.2155	1.08892	46.4075
0.438901	35.5884	1.07533	75.1084	0.534041	39.7073	0.613232	38.0924
0.605401	45.978	0.237275	21.3108	0.276808	16.5192	0.682215	44.899
0.429601	26.907	1.02701	77.2755	1.39451	168.896	1.20594	54.368
1.39729	101.235	0.36683	30.3957	0.494958	34.6017	0.391763	28.3316
1.03268	61.5243	0.233006	20.8658	0.388966	31.856	1.10645	44.7627
0.400364	28.0331	0.245827	20.8941	0.227504	17.7189	1.34419	74.9089
0.726279	52.3164	0.894489	56.9199	0.548634	36.1257	1.30126	76.3787
0.588466	32.6344	0.43366	32.2336	0.346259	23.9003	1.52768	103.052
0.414342	26.2967	0.638824	39.2965	1.63538	98.623	2.67201	149.681
0.485473	35.1383	0.319433	24.2579	0.374238	30.5092	1.1657	88.6391
0.337453	27.264	0.273593	19.3061	1.78475	89.4712	0.61863	43.5405
0.651118	39.5352	0.404039	31.014	0.374546	29.2338	1.01029	59.8928
0.494939	42.2283	0.415601	31.0195	0.872439	58.5521	0.46524	35.0994
0.316029	26.1543	2.83851	127.578	0.487193	34.3438	0.72079	56.131
0.534605	35.1433	0.305754	25.8332	1.99245	112.121	1.54732	82.6544
0.432536	32.016	0.448601	34.824	0.630666	49.1289	0.978928	58.7374
0.421402	30.8896	2.74959	126.985	0.282809	21.5223	1.40448	86.566
1.7774	112.603	0.564862	44.922	0.547812	39.6335	1.23554	88.1007
0.258762	18.415	0.938905	73.5481	2.52176	119.685	1.73586	115.139
0.603964	40.1273	0.537207	42.2333	2.78586	156.859	1.04208	68.0447
1.26408	90.0628	0.447014	37.6643	0.396734	30.8644	1.3373	85.4966
0.542391	46.5408	0.451223	35.9181	1.20981	90.6009	1.76465	107.82
2.91053	155.165	0.523424	41.8067	0.442199	33.6049	0.898443	50.2316
0.975971	67.7811	0.517618	35.3087	1.00217	90.2443	1.79402	130.304
0.625185	44.8655	0.505112	35.8076	1.57783	76.7558	1.40547	84.1308
0.535253	39.3441	0.909003	50.9891	1.07356	64.4684	1.8167	111.894
0.836113	63.0267	0.776159	57.0255	0.692441	57.7516	1.16339	81.2027
1.60695	138.959	2.44526	126.965	1.25035	91.8624	0.851777	57.0596
0.554379	42.0498	0.443609	43.7292	0.639314	46.1893	2.27959	119.015
0.802032	60.2846	2.37677	167.081	0.387797	33.8829	0.795055	50.549
0.476028	31.9113	0.455603	38.3264	0.931089	53.1637	0.901113	69.7179
1.4342	127.371	1.74112	97.7176	0.425775	30.4946	0.795798	54.7957
0.82687	95.2087	0.34543	24.7796	1.88133	120.155	1.79883	112.411
0.312964	28.2278	0.228208	17.9659	1.36513	75.3518	1.22463	79.7425
0.188971	28.5974	0.764709	47.7409	2.49791	143.45	0.274593	21.8377
0.978957	77.1019	0.353348	28.2849	0.801289	58.2383	2.20951	134.342
0.390689	28.5857	0.317228	22.189	0.781023	54.9804	0.814679	51.8891
0.278703	21.7848	0.330313	20.3395	0.470169	33.738	1.47434	92.6131
1.33209	100.227	0.684119	54.2134	2.15524	106.177	1.11529	77.5105
0.61905	60.2383	0.43877	30.4849	1.12109	59.4862	2.08612	143.912
0.26455	20.0455	0.209408	17.296	0.387997	28.2768	0.394098	23.4887
0.39144	35.8669	0.473575	32.9384	0.366453	27.8071	1.05141	68.024
0.386326	30.2533	0.26998	18.3731	0.516872	39.0148	0.583679	40.8011
0.227906	20.4053	0.313334	21.9655	0.895128	53.467	0.664907	50.399
0.294352	26.1654	0.401568	32.8174	1.54831	100.402	1.70695	108.565
1.86671	128.986	0.233957	21.01	0.39659	32.4647	0.790304	60.7996
0.807739	65.5274	0.26864	24.4263	0.785294	43.0175	1.44075	82.1336
0.300314	27.0039	0.53917	38.2812	0.844698	57.7053	1.84362	106.966
0.278915	31.4762	0.489301	39.853	0.535767	41.8688	0.387804	24.0769
0.236602	20.7481	0.203879	38.4967	0.375441	28.8557	0.308072	24.8019
0.190253	16.378	0.521052	37.3624	0.725437	53.5984	2.17612	145.179
0.992015	72.5796	0.576762	42.4487	0.278659	20.0016	1.76683	115.648
0.368282	30.5904	0.450457	31.6689	0.794694	59.4507	0.542119	39.4242
0.641616	57.4747	0.282887	16.2745	1.83392	118.394	1.11586	78.7348
0.237494	19.9266	0.375903	29.5081	1.29033	87.8661	0.802522	54.4069
0.291934	20.8812	0.279583	25.0229	0.335159	24.631	0.573231	49.6174
0.370614	22.2904	0.352173	27.0597	2.85949	163.245	1.35297	92.2795
0.403074	30.629	0.737647	45.1141	0.380737	22.5841	0.876584	61.9537
2.42926	177.534	0.583871	44.2028	0.247812	20.8879	0.549251	37.5319
2.07092	149.162	0.284473	21.1605	0.410332	28.9485	0.687869	50.9451
0.552567	45.292	0.762554	30.2119	0.489435	37.8416	1.09293	64.3363
0.358037	32.557	0.279509	19.6156	0.370178	24.3632	0.407056	40.3815
0.605961	39.2439	0.683163	42.6285	0.864173	45.7766	0.508712	40.5258
0.78974	67.6403	0.380114	27.2842	0.243197	19.307	0.49345	56.7019
0.293597	21.2834	0.328476	24.4984	0.249776	16.9795	0.897781	66.4246
0.314907	26.6526	1.22659	80.6755	0.375147	30.4953	0.626655	62.903
1.88373	89.3562	0.381913	29.0934	0.336084	23.6655	1.31931	115.463
0.534555	36.3634	1.49073	134.453	0.474492	39.4183	0.771169	73.1979
0.470645	37.173	0.322654	38.503	0.249745	18.0163	0.742058	57.2273
0.633476	51.1555	1.02095	67.5458	0.910769	42.1286	0.667165	55.0203
2.1666	138.727	0.37771	27.8926	0.218964	17.0459	1.24586	87.7438
1.13412	107.85	0.831075	61.5683	0.527048	24.0841	1.27019	91.3957
0.591652	41.819	0.426153	37.8565	0.812592	55.8506	0.902739	62.7899
0.541527	43.02	0.521325	36.1818	0.464029	22.1954	0.875819	50.881
1.44916	103.428	0.272096	34.527	0.307385	22.3384	0.427834	38.6956
1.01081	73.4755	0.501489	39.1138	0.303616	22.8692	0.684338	51.5065
0.491684	39.3268	0.815615	44.9694	0.532948	39.8425	1.09752	96.5738
0.269391	28.1102	0.762011	54.4482	0.305636	26.8798	0.965889	85.7027
0.290842	24.0024	0.590386	39.1815	0.410042	29.2957	0.484283	35.6435
0.684102	51.6649	0.286476	26.4365	0.768847	46.746	2.27916	143.686
0.255767	21.0736	0.478708	41.818	0.240196	17.7795	1.53296	86.1383
0.570619	36.5043	0.341463	30.6082	0.346066	28.6588	0.296686	18.4392
0.438112	36.8931	0.502948	35.3667	1.02234	78.3281	0.572217	39.8366
0.402202	23.2529	0.341916	24.638	0.349191	28.7362	1.16604	96.907
0.379706	30.6214	0.317806	25.4812	0.869849	68.2796	0.930386	56.9422
0.403047	26.9549	0.215226	20.6133	0.447216	26.9269	0.492419	32.1899
0.75529	49.9305	1.08567	65.4029	0.348625	20.016	0.919595	71.804
0.272683	19.708	0.396189	32.6993	0.468047	28.3622	1.22991	98.8364
0.380163	29.0765	0.559268	37.8116	0.521748	37.0881	0.810315	64.0509
0.340294	22.3059	0.898951	64.3587	1.00287	67.6722	0.910793	68.6122
0.960843	67.0115	0.560197	36.1282	0.255765	20.346	0.614416	46.9767
0.321074	28.1654	0.467825	42.2439	0.986458	66.399	0.576946	51.2527
0.26515	23.9176	0.618872	31.4635	0.19198	16.3482	0.238467	20.5888
0.340697	29.8198	0.483323	35.2789	0.229659	17.8144	0.468373	35.8367
0.311943	18.3787	0.903459	60.8737	0.216544	15.6934	1.06669	79.5415
0.35668	30.682	0.450595	35.0742	0.220783	21.9713	0.974809	70.293
1.13123	83.3229	0.499175	37.2852	0.439767	30.5911	0.244051	16.6912
0.39076	30.2148	0.605923	41.3132	0.610685	38.8413	0.383563	24.8068
0.374587	24.7454	0.775996	52.312	0.743525	49.9154	0.978086	72.8092
0.563724	40.0007	0.618394	49.403	0.212622	15.6314	0.802463	49.0143
0.334906	24.25	0.52338	37.3901	0.281142	25.3156	0.432586	30.1598
0.233313	19.9531	0.377294	26.6452	0.461821	38.1069	0.669894	40.8096
0.411468	28.4495	0.837285	52.0204	0.309622	24.2908	0.508463	42.7218
0.232803	18.6691	0.390078	26.8722	0.452952	28.0315	0.900442	70.9118
0.363374	24.6269	0.48374	31.5326	0.904716	62.4603	0.958431	71.7997
0.32453	21.2356	0.658093	36.7126	0.26388	18.4259	1.04637	71.3676
0.543022	41.1411	0.413658	31.0743	1.33716	80.2667	0.773814	55.8204
0.965304	46.6336	1.04769	54.5744	0.35685	22.07	0.532959	35.5544
0.32281	20.7951	0.645701	40.7934	0.325533	27.7017	1.09987	84.4463
0.406333	26.9006	0.854919	64.284	0.249417	20.0739	0.33848	25.886
0.588165	35.4748	0.479879	32.0434	1.46711	129.069	1.30046	70.8016
0.332145	26.609	0.489432	37.0349	0.536584	28.7678	0.647545	41.6295
0.687132	40.3717	0.49194	29.7273	0.552421	41.548	1.66235	101.904
0.33545	26.711	0.75268	60.3995	0.742692	51.659	0.792621	52.1475
0.518785	32.3362	0.667021	52.8506	0.234628	17.4471	0.879933	61.7756
0.41175	26.8231	0.519899	38.3318	2.30963	110.664	1.05655	55.1353
0.316874	24.2346	0.296075	37.6346	1.65465	159.249	0.33382	23.7099
0.714105	42.3231	0.565958	38.4006	1.49581	92.7546	2.47864	125.094
0.282452	20.5839	0.545046	45.8508	1.51405	88.7751	1.48113	75.4643
0.256659	21.4369	0.284967	36.8916	0.373701	20.1194	0.946884	59.502
0.321112	24.8563	0.545274	39.4763	0.337944	19.9218	0.468226	30.7628
0.236291	17.3734	0.281464	23.5607	0.308943	24.1668	1.08716	74.8556
0.586639	41.1237	0.423402	32.7342	0.297737	24.2391	0.598669	47.1908
0.379817	26.8136	0.383961	25.676	0.784167	61.7192	0.976266	69.3609
0.943338	74.2564	0.445055	42.9871	0.231809	16.1889	0.736576	60.1879
0.90191	47.1325	1.01274	54.8919	0.282782	19.5937	0.321023	29.4909
0.331409	24.8974	0.431078	30.3875	1.37813	105.508	0.346434	24.0686
0.271412	20.5594	0.417501	34.3778	0.716192	71.7964	1.18816	77.8252
1.07487	68.7486	0.500315	34.6451	0.269863	17.1688	0.622378	48.8943
0.670265	51.9918	0.604599	35.3358	0.398106	16.9438	0.454754	28.1323
1.24381	60.8098	0.273855	20.3204	0.186898	16.0927	0.932966	65.7368
0.520801	41.6491	0.355555	25.4215	0.327338	26.4527	0.956204	67.4251
0.592906	39.5644	0.362624	26.7406	1.03975	54.0091	0.841344	64.598
0.82441	57.5024	0.558244	34.0184	0.271668	21.8947	0.882122	59.9537
0.630756	48.0157	0.907871	50.4205	0.877551	69.3797	0.215308	15.8079
1.08543	71.6697	0.453146	35.6371	0.850107	58.8219	1.07776	67.2629
0.500816	36.1649	0.984909	53.1292	0.300889	21.0323	1.1267	81.8994
0.267018	22.9084	0.667775	53.4897	0.413495	29.402	0.547938	34.9081
1.16624	75.8604	0.371269	30.1093	0.418141	31.0297	1.11614	66.5683
0.403711	27.6243	0.423962	31.6059	0.260468	20.3064	0.515514	35.8342
0.283402	23.2133	0.366499	21.739	0.315665	22.1076	0.296532	23.3664
0.433409	31.0929	0.444818	27.3713	0.270487	23.2414	0.584422	45.7423
0.330033	22.2841	0.692977	51.6394	0.357498	27.1463	0.493773	35.3519
0.91916	65.2794	0.574967	41.0937	0.379531	22.8116	0.300308	18.0944
0.454513	31.711	0.457916	33.0641	0.301451	21.48	0.395568	29.0516
0.252942	19.0203	0.507852	31.3228	0.325174	20.108	0.985791	70.4803
0.418174	23.6777	0.695946	43.5426	0.346712	27.5697	1.15564	70.155
0.494846	35.4153	0.377744	26.7592	0.405963	27.6882	0.587803	36.206
0.289798	23.4172	0.308461	20.5905	0.539119	26.6896	0.454572	32.4264
0.52356	36.3904	1.03867	48.3128	0.250133	15.5688	0.53916	24.4717
0.81748	46.9802	0.504084	38.3792	1.10426	97.2515	2.65526	196.335
0.555399	31.4963	0.554466	39.5501	0.526578	40.0689	0.383175	18.9731
0.732217	46.4828	0.408941	31.9339	0.606549	39.5134	1.42184	101.899
0.297971	16.5037	0.42271	36.1521	0.731053	28.4104	0.418525	28.2577
0.502	28.1315	0.679242	43.5155	0.949009	63.4713	1.15455	91.9627
0.268275	19.8023	0.323268	25.3842	1.29798	73.8861	1.68431	126.186
0.349182	21.485	0.452081	22.1854	0.435013	31.5242	0.604688	49.1885
0.580395	36.1367	0.475872	36.9386	0.571628	35.4032	0.705744	51.9181
0.465556	25.9505	0.813131	61.5038	0.20968	16.2675	0.339197	28.7714
0.695635	44.6044	0.441561	30.2419	0.579925	30.963	0.554484	42.7168
0.477234	26.9027	2.89611	119.678	0.824924	52.6462	1.04404	82.3493
0.229556	20.4125	0.427411	33.1942	1.36059	98.5855	2.4806	131.819
0.484518	32.1128	0.462903	34.2035	0.917726	57.9534	1.31755	94.1568
0.503075	25.2376	0.330068	28.0705	0.408166	29.5621	1.71329	116.898
0.415441	25.6833	0.962689	82.7442	0.771923	35.7675	1.39353	93.4081
0.557306	29.5356	0.316732	24.4798	0.422261	32.0341	2.22828	124.881
0.773699	54.6115	0.744584	47.6279	0.217367	17.1492	0.920993	66.5722
0.320243	25.1594	0.551275	39.1808	0.61857	41.87	0.617796	38.0806
0.422179	29.0825	1.05762	71.6721	0.211075	17.0383	0.61938	44.0337
0.26533	18.1748	0.508147	36.5406	0.260538	18.8334	0.899368	69.4134
0.388354	24.7056	0.352738	29.4675	0.325458	25.9458	0.812083	60.7816
0.607109	37.2527	0.282339	21.8695	0.650453	48.3778	2.13362	130.74
0.446925	30.4432	0.275945	19.6869	1.3293	99.9382	1.34707	83.7163
0.47337	33.4282	0.421227	27.968	0.227379	15.2513	2.94069	166.267
1.70232	96.0962	0.402291	26.9456	0.345042	28.5994	1.2248	86.7067
0.860388	57.2367	0.482791	34.5848	0.275557	21.1322	1.85475	108.857
0.270992	19.3707	0.736445	41.891	0.474873	29.3498	1.05826	77.2803
0.758798	48.384	0.683481	40.5157	0.291297	19.0944	1.49889	119.124
0.481205	35.6216	0.461494	31.9394	0.217958	19.9762	2.64242	160.884
0.878029	62.7456	0.268811	23.9089	1.22367	106.434	1.60509	107.465
0.81474	60.8398	0.346181	26.2002	1.79849	130.045	1.3042	72.6236
0.291125	23.3717	0.287885	27.3095	1.7298	126.867	0.866432	63.8064
0.596665	43.5396	0.321273	22.3647	0.385675	29.4341	0.937587	70.9945
0.807173	56.5279	0.261238	21.8	0.531481	31.2179	0.378692	29.2773
0.490582	35.4913	0.518148	29.7184	0.608144	42.9905	1.56673	97.7502
1.84413	59.0866	0.821428	43.8835	0.70531	53.2507	2.87287	142.469
0.311685	22.7309	1.42695	84.0963	0.289732	24.3001	1.90333	118.071
0.32806	20.325	0.504943	39.5875	0.89102	59.2032	1.64431	110.919
0.301545	25.3215	1.74077	97.3922	0.375604	28.6548	1.50722	101.13
0.789868	65.9202	0.62662	49.172	2.84073	213.341	1.37049	92.4746
0.384654	27.9586	0.54776	34.6954	0.400107	32.4981	2.49734	119.65
0.622484	42.7938	0.486805	30.6378	0.306267	23.3078	2.91417	155.244
0.228599	18.5343	0.610934	39.1741	0.311713	30.3364	1.2477	86.612
0.352667	23.5409	1.23722	63.318	0.38201	23.8242	1.02468	68.385
0.212473	18.8632	0.422176	31.783	0.347855	23.2195	1.03093	70.7546
0.226048	15.3349	0.880187	64.932	0.28737	30.0147	1.08508	67.1726
1.17365	74.8948	0.412436	30.908	0.391339	28.8494	1.08123	77.6559
0.384469	27.3324	0.324108	25.5759	0.373199	22.6007	1.3581	102.628
0.309592	22.2415	0.880234	51.993	0.551878	27.3909	0.944062	60.2527
0.442902	30.4179	0.662846	52.3825	0.246618	19.2503	1.60614	117.904
1.49907	87.9351	0.601156	43.1304	0.449029	37.304	0.896277	59.8197
0.308491	21.3076	0.371343	26.2015	0.470906	37.3712	0.839162	60.2106
0.618136	46.2803	2.37927	133.399	0.347554	23.3543	1.06347	78.0442
0.933334	61.686	1.82869	125.474	0.415355	52.2647	1.0179	58.1625
0.520051	25.1132	0.690114	49.4397	0.261267	17.4715	0.511781	39.687
0.540389	37.6661	1.63156	118.761	1.28125	107.607	0.697419	43.6248
1.52897	87.6799	1.51297	98.4974	0.437757	34.0809	1.07573	83.2378
0.928976	65.3205	1.62741	104.969	0.728868	37.5547	0.33097	23.6696
0.534227	34.7399	0.937951	72.0774	0.620728	51.6296	0.609397	39.0413
0.392965	32.7612	0.710938	53.4023	0.603002	45.5204	1.03412	62.8466
0.409186	22.3539	0.935136	67.3986	0.442096	33.6164	0.789275	60.0865
0.865146	57.7136	1.12312	80.5993	0.532334	45.4318	0.725513	51.8731
2.47089	119.109	2.60736	135.71	0.765097	50.9155	0.80178	58.469
1.70151	102.179	1.17193	85.1798	0.395801	26.0357	0.821112	52.5973
0.618157	43.8664	1.98804	115.238	0.324717	25.6309	1.33643	65.9765
1.09006	62.6164	1.54356	102.928	0.377813	27.5508	1.33721	91.0384
1.81018	85.0772	0.425715	34.1102	0.739907	51.7752	0.672445	50.4891
0.278196	22.0688	1.03891	78.4233	0.741896	50.0604	0.957358	72.7802
0.391419	26.648	0.280964	20.1807	0.287715	21.6894	0.65942	43.833
0.604274	46.8396	1.41584	73.3627	1.67386	104.28	1.77395	107.929
0.816213	70.8959	0.538077	39.5551	0.363881	26.2205	1.4508	91.5379
1.5685	100.596	0.865245	62.5615	1.85025	134.667	1.31787	88.3604
2.34625	116.354	0.573938	41.0571	0.39983	38.7772	1.18069	82.5201
0.233098	21.1134	0.809973	60.1898	0.447443	32.1143	2.20171	115.316
0.283275	18.8444	1.08516	52.8218	1.0066	63.1629	1.67224	79.93
0.479513	32.02	0.422053	34.9084	0.820771	73.4537	0.872389	55.011
0.338793	21.5223	0.912939	64.5081	0.275916	21.0096	1.31301	76.4811
0.709858	47.6962	0.667772	49.6512	0.607972	48.8437	0.606386	42.3992
0.422621	34.218	0.690411	47.6222	0.423883	31.8164	1.10763	82.9887
0.502029	37.7949	0.934478	63.0769	0.541655	39.3921	1.4938	86.9366
0.475061	31.316	0.96721	69.2864	0.429367	32.3357	0.599717	28.4629
0.475993	36.1715	1.40305	87.0646	0.49108	42.7544	0.746709	54.4198
0.585147	39.5503	0.6796	49.0711	0.386772	22.4985	1.03069	75.5685
0.425245	30.0644	0.958996	71.363	0.406801	28.0744	0.750719	50.5028
0.259444	18.1401	0.969941	68.4592	1.24192	93.5663	0.385996	24.2644
0.336913	25.3072	0.791413	52.0048	0.571312	45.6486	0.947002	57.7682
0.358849	28.768	0.541411	40.9447	0.312992	22.5928	0.811365	70.0457
0.274188	18.5658	0.521318	32.4193	1.3326	72.6008	1.46357	103.352
0.218504	18.2197	1.86477	113.917	0.483591	36.3687	1.06651	84.1746
0.473262	31.83	0.622937	46.9406	0.492077	38.1279	0.481244	35.3412
0.833935	52.7067	0.43011	28.8378	0.267798	21.3507	0.694075	35.0026
0.287127	23.6367	0.645427	40.1459	0.261351	23.0744	0.723547	52.0286
0.434353	35.0995	1.14619	81.5444	0.46594	36.3634	0.689548	41.05
0.21646	15.7593	0.601178	36.4403	0.836509	52.541	0.344539	18.7415
0.967675	59.9967	1.13573	74.5632	0.520209	47.9135	0.628689	48.9186
1.27042	84.7492	0.509537	37.6039	1.38105	91.7511	0.274465	17.8101
0.819187	57.4616	1.35365	88.8921	0.553153	49.314	0.408183	33.3579
0.244367	18.1217	0.630547	50.3397	0.75964	51.0001	0.721107	47.1896
0.667199	48.4439	0.412958	33.9211	0.395866	31.059	0.61742	43.4778
0.801795	59.2267	0.664199	48.574	0.344457	25.6808	0.356441	29.6081
0.317959	24.4786	0.740095	54.8704	1.10213	86.9344	0.92738	57.3483
2.07816	99.5531	2.22257	109.843	0.687013	52.6596	0.540512	48.936
0.509983	37.2283	1.01706	68.2876	0.59047	45.6522	0.673047	47.5778
0.174473	15.0809	0.905186	54.0015	0.675693	65.9983	0.756243	60.5772
2.19876	149.369	1.88092	111.681	0.330292	33.0085	0.84695	57.9338
0.62312	46.1571	0.724341	48.8922	1.28784	95.2612	0.548931	38.2725
0.229669	19.3536	1.23566	80.1375	0.436071	38.8167	0.611774	43.6067
0.636329	45.5374	1.21886	79.6892	0.338168	23.2357	0.595063	39.3853
1.19403	63.9162	1.18958	83.0967	0.571176	51.3974	0.270923	25.1464
0.277245	21.0919	1.78613	116.79	0.602275	46.3833	0.757331	51.1874
0.97884	73.81	0.67717	46.1182	0.392625	38.3894	0.415859	31.4909
0.420183	35.2172	1.44107	100.21	0.231386	28.1511	0.936133	70.1981
0.571793	44.6417	1.00222	77.9045	0.760447	48.9231	0.8113	54.8866
1.24093	76.2822	0.953678	49.3932	0.422589	34.4992	0.745561	45.2046
0.584486	39.3184	2.17151	131.824	0.323904	21.9629	0.548925	34.7963
1.00042	68.2815	0.823084	54.8726	0.55829	41.8963	0.500997	38.8818
0.446813	36.3207	2.50418	181.004	0.4946	26.9645	0.683602	53.3178
0.352717	27.9909	1.93276	126.748	1.44596	94.0395	0.826115	42.5213
0.96969	50.1519	0.894167	55.876	0.789422	44.3995	0.759767	48.3188
0.820843	57.505	0.559754	36.1797	1.48286	99.4506	0.961061	60.4152
2.50633	163.098	0.99454	58.9486	0.403644	32.1384	0.515071	42.4855
1.61393	100.743	0.612809	46.6012	1.28815	90.829	1.05142	77.2459
0.558687	36.4074	0.702686	49.6162	0.17625	31.461	0.73296	56.5586
0.399485	21.5404	0.702983	48.4142	0.409631	33.4069	0.803693	64.0051
0.334763	22.1363	1.44769	90.9809	0.318723	23.4436	0.796279	52.7501
0.65497	52.1852	1.04076	72.2783	0.481893	36.2838	0.927471	58.059
0.242075	17.899	0.50207	30.7437	0.862761	62.2307	0.611759	22.557
0.476258	34.1388	1.53214	78.5705	0.712926	49.3727	0.509739	44.0891
0.267031	22.1863	0.830862	59.5147	0.395763	32.991	0.876278	75.5839
0.386547	31.458	0.412732	28.4485	0.615456	44.9052	0.303963	22.827
0.337882	28.4042	1.21354	83.4104	0.373252	25.6033	1.25486	81.2091
0.458724	29.1921	0.522177	36.5837	0.284802	21.1264	0.249751	17.3461
0.177783	16.1956	0.932569	54.1885	2.29178	167.989	0.905054	63.3703
1.78541	68.5148	0.586223	36.5897	0.330351	27.334	0.869803	46.2292
0.679856	43.6255	1.14416	66.0699	0.257372	22.6735	0.407728	34.1947
0.305427	20.1823	0.363958	24.7352	0.358598	30.4958	0.60817	29.3362
0.26824	23.3755	1.79141	122.772	0.41843	26.8905	0.689316	59.078
2.08444	114.246	1.08475	77.6131	0.552366	43.6294	0.867039	63.114
0.922782	65.3861	1.43414	96.3803	0.452006	39.4824	1.34265	83.8759
0.24585	21.101	2.8197	137.551	0.840614	59.9413	1.19488	84.8804
0.920854	63.3404	0.302188	23.2335	0.255725	21.1642	0.374715	35.8145
0.490622	41.7666	0.897196	58.7357	0.579832	42.6112	0.458625	24.3995
0.218718	17.3875	0.45437	34.7307	0.351739	27.5162	1.13007	84.7855
0.949628	67.0085	1.55389	98.7699	0.34562	24.7113	0.591532	41.5597
0.661557	27.8535	1.93738	82.8507	0.601841	41.4756	0.418676	27.3396
0.366852	26.5908	0.389547	29.2848	0.928011	65.4335	0.25307	20.6451
0.226362	19.7687	1.34669	68.582	0.628878	39.2805	0.824333	66.3014
0.98488	66.8555	0.581293	41.5426	0.467111	32.4113	0.661731	52.4457
0.250534	22.2792	0.328639	24.8301	1.03005	117.22	0.803778	45.2
0.542369	30.2829	0.599321	40.4856	0.381952	29.6817	0.481017	39.8869
0.84241	62.3458	0.291819	22.7797	0.729303	43.539	1.81926	122.971
0.311211	22.4541	0.537618	31.7079	0.435934	32.4534	1.13228	70.501
0.56681	43.3206	0.298196	23.7738	1.82157	126.497	0.819649	34.5789
0.224467	17.3612	1.05029	57.3193	0.340125	26.6434	0.879235	44.843
0.395458	30.0518	2.743	145.42	0.83521	108.834	1.34295	65.4363
1.5796	103.643	0.469546	31.6678	0.244916	17.4342	0.842087	57.9869
0.577611	43.0487	0.285552	25.1306	0.295286	20.3881	0.627193	42.7705
0.30562	22.3463	1.22177	78.4356	1.37591	72.1507	0.967526	57.7192
1.08892	77.8032	0.478891	37.1392	0.916072	69.1616	1.11286	59.0235
0.485579	39.6686	1.67432	99.8419	1.22283	93.5726	0.871206	51.4891
1.49739	101.771	0.841973	53.4905	0.289617	23.9196	0.404727	32.3095
0.709945	49.2269	2.51309	79.2865	0.675295	56.0684	0.904665	34.6329
0.324116	26.1187	0.242847	18.8552	0.254216	15.9221	0.888397	47.4382
1.88306	89.2897	0.543912	35.9277	0.744524	51.8302	0.954009	55.6152
0.604408	39.6954	0.478271	32.2766	0.583435	31.6792	0.446543	22.3974
0.233193	19.8469	0.914869	63.7355	0.59669	39.6963	0.780667	46.3229
0.275526	23.3289	0.641101	41.4349	0.352717	25.4375	0.791078	38.2776
0.348681	21.2986	0.300122	22.222	0.592511	47.8834	0.673926	34.2476
0.257822	18.5247	0.78893	47.0086	0.457878	34.0683	0.323529	25.5745
0.714409	55.7849	0.69125	42.4287	0.311634	28.0635	0.542612	31.2305
0.327825	27.0864	0.665337	39.9522	0.667693	54.2697	1.53841	87.0644
0.183644	16.7741	2.46783	115.349	0.291266	26.2706	0.386127	25.8021
0.281541	19.1327	1.33727	94.3456	0.778225	55.532	0.779725	45.9908
0.226941	19.3976	0.203598	18.2088	1.14032	98.8196	0.413573	30.5439
1.03026	66.423	1.16962	86.347	0.530229	36.2361	1.76734	106.619
0.304716	23.6383	0.469452	35.5264	0.364474	18.1202	0.12855	21.8158
0.825372	73.7723	0.857979	66.3793	1.4752	99.473	0.329925	28.945
0.375888	25.8478	1.84703	94.0709	0.644155	38.1161	0.786469	64.763
0.236834	19.7079	0.566011	28.9853	0.554943	45.2222	1.86183	114.897
1.07168	72.1595	0.49858	35.8537	0.523104	37.8507	0.646299	46.5155
0.461205	34.4222	1.20405	78.5493	0.647913	56.8985	0.721214	40.9736
0.861528	40.5585	0.532713	35.6272	0.614261	39.7935	0.964589	64.9331
0.442602	31.7041	1.43227	90.2165	0.332786	26.3417	0.85146	47.4028
1.15962	78.4336	0.429876	33.6339	0.471066	35.2601	0.370037	26.9803
0.413461	30.2915	1.09575	76.6565	0.764823	60.0714	1.19882	73.2814
0.245934	19.5726	0.284563	16.3077	0.603181	42.1119	0.508416	34.3504
2.14302	118.661	0.639705	35.746	0.304686	23.5209	0.908167	50.5005
0.635525	45.2996	0.963677	61.0978	0.274925	21.8962	0.703293	42.5385
0.589855	43.0999	0.457557	34.5752	0.307418	27.4916	1.73184	94.9549
0.218001	19.5871	1.48764	115.12	0.604504	47.8116	0.472429	27.9032
0.759431	44.7403	0.467624	26.0246	0.902067	60.8786	2.31216	131.818
0.250562	23.7105	0.296639	20.8059	0.257288	17.7659	1.52286	100.102
0.369232	29.8747	2.02911	73.8293	0.755648	57.5978	0.984205	57.8417
1.27328	98.0194	0.258418	16.6662	0.842511	50.8492	1.21101	81.2269
0.48846	33.5914	0.289766	20.3947	0.509021	29.8889	0.534479	32.6363
0.76264	51.9814	0.47386	31.5816	0.426737	20.5564	0.417069	33.5795
0.332304	26.7269	0.951141	61.3081	0.416944	30.1553	0.444345	28.4212
0.222536	19.8742	1.2864	68.5236	0.827889	63.9213	0.680708	43.4381
0.220115	18.9352	0.312913	22.6248	0.470887	38.3075	0.442274	30.8736
0.994773	58.6917	0.404791	26.1756	1.22952	94.5424	0.276902	20.5555
0.351393	21.237	0.659438	49.7555	0.216353	16.9398	0.673313	45.5752
0.757243	31.9525	0.529001	39.5816	0.565729	39.958	0.599633	44.5676
0.261341	20.3971	0.290145	23.1684	0.432583	25.4725	1.10478	77.1125
0.499859	35.0008	0.665696	48.6324	0.786394	110.465	0.409617	34.2039
0.697569	26.5458	0.278966	17.6817	0.289721	21.7494	0.528408	36.5668
0.310439	23.9156	0.489286	33.3919	0.819361	96.3715	2.0662	64.6713
0.318116	24.3187	0.489933	33.1824	2.9809	141.929	0.988267	56.2268
0.830548	50.8349	0.725396	45.1084	1.41661	84.9025	0.611047	40.6615
0.402376	30.4935	0.648902	41.9924	0.66718	50.8339	0.857772	58.4648
0.86282	67.5749	0.404045	26.1852	0.380269	25.1808	0.916834	58.4402
0.553593	40.7889	0.532687	34.58	0.368824	27.3002	0.861138	61.9358
0.237558	20.0649	2.45491	112.231	0.501835	42.3117	1.1093	76.5917
0.412657	28.3527	1.23257	83.3917	0.39435	28.7066	1.71333	94.6815
0.830276	61.3231	0.973699	65.8262	0.508549	41.4903	0.784676	57.5193
0.312428	25.9697	0.472875	36.4697	1.74257	174.982	0.312129	27.0563
0.289021	24.4662	0.928486	52.1627	1.52716	98.3958	0.628054	44.5787
1.31499	75.9316	0.276684	19.4552	0.644888	33.6696	0.528802	33.2586
0.684012	58.8773	0.369455	24.3592	0.35418	31.4006	0.708283	36.0368
0.310357	22.9584	0.285283	18.6858	0.301902	22.6008	0.385735	24.5393
0.403569	31.7689	0.424226	32.0573	0.662826	45.9783	1.25318	72.1567
0.479846	26.7391	0.447794	33.8993	0.466092	36.154	0.962042	59.4968
1.15423	87.8346	0.361894	26.8408	0.247724	25.2805	1.04173	68.6611
0.802549	53.5742	0.479832	32.8012	0.264146	16.1542	0.529929	30.8148
1.82792	104.62	0.867484	48.4628	0.267299	23.5184	2.04154	113.098
0.93197	63.5372	0.610057	44.0131	0.224568	15.6056	1.01328	62.6884
1.03149	86.9067	0.205375	17.1212	0.507295	37.8795	1.02521	44.172
0.490925	42.6037	0.261407	17.5592	0.816244	62.0265	1.02485	69.9773
0.732478	56.7608	1.78406	112.15	0.591328	30.5302	0.743706	62.7101
0.275802	22.8614	2.532	61.6691	0.331929	26.2214	0.535609	37.1155
0.357284	26.6357	0.881727	61.0028	0.556638	36.6365	1.43265	93.7101
0.189234	16.5863	0.648274	45.2785	0.262253	25.5114	1.12233	67.0108
0.595524	27.7462	0.624888	33.2674	0.48144	35.467	1.38436	88.139
0.321506	27.7925	0.597014	38.4628	0.285395	22.1312	0.50575	34.016
0.733807	42.7678	0.377921	23.0174	0.462878	38.0251	1.98744	109.487
0.358619	31.1998	0.496378	32.358	0.311977	23.7234	0.632801	45.7088
0.213603	16.9956	1.18685	53.6931	0.336567	18.0797	1.03263	64.2305
0.731379	45.5998	0.547219	32.8662	0.348319	27.3467	0.647756	48.6494
0.390238	28.786	0.388162	26.9558	0.281167	21.4162	1.16751	50.4815
0.233517	18.2161	1.04132	72.0655	1.48856	115.099	1.11547	95.4699
0.276604	21.3855	0.298563	19.7959	0.510357	43.9851	1.2447	77.6939
0.338985	26.3515	0.602761	41.9757	0.291477	22.7554	0.752712	52.2802
0.64112	41.8147	1.34417	70.0249	0.279577	27.6541	0.580764	33.2156
0.251284	20.097	0.698162	40.5895	0.300075	18.4585	0.849187	55.8426
0.260872	15.3699	0.510539	40.2934	0.391439	31.4577	1.72286	111.032
1.23698	46.3516	0.895624	61.1763	1.27639	102.576	1.46904	108.781
0.446012	31.4373	0.388881	19.8739	2.04424	157.852	0.568634	38.7744
0.509508	29.2172	1.22262	88.5119	0.637985	45.9197	0.405851	26.2773
0.356546	22.0313	0.544152	41.2769	0.818956	61.2685	0.583577	41.347
0.280848	22.2629	0.292245	22.1154	0.297386	19.7344	1.01262	65.8449
0.252209	20.8696	1.31232	72.5627	0.324885	20.9666	1.27826	51.2945
0.367792	30.8182	2.43593	151.427	0.259991	15.9364	0.616943	36.1858
0.91064	57.6544	0.607507	44.9671	0.315381	22.8045	0.74492	32.7593
0.523798	35.9302	0.83638	51.7449	0.271235	21.6155	1.99969	109.803
2.47657	126.183	2.61465	147.213	1.97254	102.54	1.11301	46.4175
0.645413	49.9784	0.558181	56.0753	0.31711	28.0096	1.42937	71.8428
0.30147	20.8421	1.31945	85.3628	0.362849	27.7223	0.616681	36.1459
1.91505	122.579	1.48759	94.4669	0.552497	37.0164	1.08576	67.2523
0.280223	21.6287	0.900651	63.3393	0.472065	40.9567	1.37789	88.0016
0.497321	32.1451	0.239855	19.8639	0.316398	24.6308	1.3866	99.3367
0.369485	29.2995	0.308816	17.3974	0.511141	30.3648	0.860983	54.3
1.60333	99.697	0.228718	17.504	0.458188	39.8479	1.13451	43.0209
0.707543	48.9015	0.339735	26.6186	0.43317	31.1227	0.643714	41.1044
0.600004	42.8331	0.62966	38.9784	0.633289	47.6102	0.685012	33.3178
0.424982	33.2425	0.336837	26.851	0.349926	25.3096	0.883349	64.412
0.254636	22.2715	1.29059	82.8853	0.328756	26.6881	0.880907	53.4182
0.274739	20.5335	1.00016	61.3077	0.580177	40.9753	0.840836	45.9858
1.05074	73.9029	1.64464	89.1927	0.36142	23.7287	1.4656	86.01
0.363624	26.8886	2.94414	271.575	0.331563	22.5964	0.761669	55.3648
0.407578	32.1899	1.88726	87.5323	0.29288	25.5361	1.05298	67.2721
1.15563	62.5707	0.247801	16.6748	0.286214	21.6842	1.16259	51.754
0.492277	37.2584	0.227318	20.6119	0.898911	61.9181	0.698689	50.1954
0.270744	20.2693	0.685294	45.8571	0.23103	18.5193	1.35326	63.8811
2.52351	111.789	0.352646	22.3215	0.420648	31.1549	0.988315	50.3519
1.10273	62.0267	1.45636	67.1094	1.2997	52.4146	0.507245	26.8849
0.291866	28.8154	0.325374	25.1888	2.62395	145.914	1.4313	82.5089
0.389318	26.118	0.985475	65.4642	1.25281	73.7632	1.69002	105.284
0.824156	63.6868	0.770236	34.6883	1.79429	127.745	0.781798	48.4173
0.373142	31.4878	0.538316	36.9414	0.538592	30.1072	0.681296	58.4778
0.984648	72.9174	0.71102	42.1412	0.382276	21.1796	1.36775	81.426
0.238433	20.236	0.455321	22.4229	0.395029	28.0613	0.735748	43.1879
0.658176	50.8993	2.09779	153.26	0.876512	61.2251	0.518484	31.4811
0.16899	16.3604	0.620101	36.4832	1.05242	61.7441	0.60002	37.4193
1.17934	86.0818	1.27386	45.8115	1.08496	77.8172	0.820374	45.8668
0.298341	26.9811	1.39411	64.5014	0.274362	24.6169	0.515009	31.7147
0.20584	16.615	0.740056	41.8598	0.806138	58.2063	0.470495	21.8546
2.02726	87.8861	0.942418	53.5235	0.284872	25.8351	0.991206	67.4196
0.303064	22.3208	0.235348	18.0385	0.703531	49.8575	1.30831	77.99
0.320719	23.7944	0.376277	28.8266	0.541914	40.4462	0.630578	44.4582
1.15697	76.9073	0.375501	29.1131	0.421402	32.6094	2.374	136.676
0.333596	24.8194	0.40966	28.4624	0.896907	61.9745	0.558907	34.579
1.46223	57.7138	0.352764	17.8125	0.245561	21.4695	0.574716	36.0449
0.515766	35.0674	2.08731	96.805	0.529473	34.9276	1.26209	65.1852
0.62959	47.8211	0.345919	22.894	0.359046	26.4427	0.91447	50.6744
0.34851	26.6546	0.570111	37.8152	0.230956	17.7305	0.688135	38.9978
0.80179	56.1312	0.907481	54.7152	1.23957	84.1418	0.695632	38.7907
1.37565	90.6231	0.354519	25.9766	1.82838	109.659	0.428793	32.263
0.580581	24.304	0.600035	37.4214	0.372968	25.5588	1.30944	61.9588
0.470156	34.8643	0.389558	23.6114	0.613187	41.7161	0.529259	21.6383
0.892957	61.6977	0.325022	19.4965	0.759478	55.7034	1.62337	74.8823
0.348172	29.5975	0.981831	74.9609	0.645265	35.3188	0.554542	35.7828
1.36948	68.6555	1.39584	66.8968	0.486918	36.2607	1.05793	43.5575
0.246749	20.3474	1.49798	102.166	0.537992	41.7852	0.395293	24.671
0.22415	19.0277	0.500333	28.389	0.384526	28.7092	0.490856	22.6592
0.522829	41.7353	0.568507	41.8239	0.358968	20.1354	1.08616	66.4294
0.375149	29.9055	0.351806	19.9064	0.501865	36.2452	0.520251	35.4671
0.281941	25.1743	0.534759	36.6038	0.442848	37.304	0.992011	41.2056
0.345056	24.7923	0.432117	27.7892	0.549701	34.1619	0.327105	20.6656
0.192208	16.4586	0.304887	22.0176	0.302675	26.3863	1.70159	79.5689
0.521301	42.0517	0.475545	29.1124	0.248955	19.2846	1.69649	84.0908
0.360939	26.6432	0.931682	57.6346	0.393492	27.2237	0.803807	47.2588
0.394836	30.6819	1.34612	74.8692	0.342106	27.33	0.794225	38.5729
0.513627	39.7726	1.13456	66.7305	0.920186	72.605	0.700697	49.4428
0.487552	33.7205	0.991544	49.1181	0.518255	43.857	0.840086	33.5157
0.188012	16.8088	0.471057	35.5986	0.609301	61.9335	0.65206	28.5304
1.4442	84.5927	0.944751	56.1617	0.311985	25.5723	1.31118	66.6427
0.542694	35.6973	0.805927	49.8713	0.41231	30.6064	0.895565	43.7539
1.01	63.6308	0.388105	29.8137	0.517088	38.0513	0.640838	35.6495
0.262981	22.5525	0.261866	21.8104	0.422737	21.9633	0.847535	33.7311
1.38425	66.0708	0.296105	17.7601	1.02214	61.5064	1.47746	71.009
0.569614	38.0576	0.71136	35.496	1.10509	74.0827	0.3611	21.8851
0.777268	45.5953	1.61921	104.677	0.251142	19.1707	0.601167	40.9449
0.392033	30.5585	0.867328	48.0816	0.676825	39.3142	0.324109	19.3879
0.205764	15.486	1.38912	76.2564	0.37043	24.1782	0.595859	25.7823
0.317715	27.8424	0.324639	24.3465	0.502751	37.056	0.487822	33.1575
0.35821	25.0762	0.266388	18.4324	0.710249	51.324	0.530993	38.9022
0.496575	23.6348	0.646402	46.4496	0.472092	37.7138	1.0893	71.1862
0.332444	26.649	1.42507	105.34	0.738585	52.1693	0.372502	28.5283
1.065	67.0871	0.776219	54.3707	0.4035	29.8957	0.499582	37.306
0.252955	17.8542	1.52532	74.6508	0.516362	55.216	0.434982	40.5039
0.604889	51.3185	2.01828	140.428	0.3238	25.9287	0.501802	33.9939
1.03181	70.193	0.830214	60.8103	0.253251	19.5544	0.360209	25.282
0.344991	21.3231	2.1812	136.964	0.338364	28.3994	0.363362	23.7638
0.678986	38.8169	0.442168	35.6672	1.49406	91.923	0.583921	41.02
0.334253	22.2209	0.628208	46.8427	0.360067	31.4805	1.03127	45.7512
0.259101	19.4758	1.68391	96.6708	0.707789	46.5962	0.355803	20.0933
0.84945	59.9845	1.20628	78.0959	0.447135	34.7352	0.660908	43.6531
0.260929	22.4895	0.995316	57.1141	0.402197	54.5693	0.49199	27.9438
0.94508	65.2322	1.70848	61.8344	0.20856	33.1837	0.54675	25.4785
0.355773	25.9293	1.10025	81.6528	0.444515	28.7555	1.36137	72.6109
0.393221	31.1153	0.423427	31.7974	0.461798	36.6803	0.669079	34.8657
0.739605	57.1806	0.823052	58.3057	0.322314	37.4317	0.541743	42.3256
0.241685	18.8407	0.871251	55.0478	0.536495	40.2094	2.43509	117.326
0.270058	21.7929	0.471497	32.032	0.595877	43.033	0.96304	66.4408
0.63069	41.1363	0.484086	39.3827	0.348817	23.7203	0.436842	32.5803
0.52925	40.6807	0.783587	55.5241	0.521451	35.6687	0.963357	63.6166
0.679852	44.2384	1.85747	94.9626	0.442508	33.2016	1.11528	59.4818
0.435478	38.5094	1.00573	69.1877	0.379048	27.6424	0.551163	36.61
0.709226	40.5723	0.89518	63.7452	0.710102	43.0899	1.05504	55.4575
0.730821	47.0896	0.414898	32.2722	0.531475	48.9084	0.569651	36.4839
0.657329	59.8397	0.594748	42.8428	0.781788	43.108	0.429977	29.9828
0.517362	40.0857	0.405744	27.9406	0.355619	34.0926	0.529849	36.1192
0.269228	20.0857	0.334025	25.4861	0.237417	21.031	0.668453	45.6692
0.631248	40.1372	0.390099	32.6674	0.994673	70.3477	0.809236	35.1484
0.24298	33.2006	0.27957	19.6841	0.462586	26.6893	0.451726	32.682
0.774081	55.3477	1.76251	119.603	0.475651	27.3841	0.515516	30.1398
0.498284	37.8168	0.859898	54.6509	1.66275	119.929	0.715445	45.4642
0.205563	18.147	0.915142	63.8171	1.87918	144.717	0.324167	18.0782
0.570166	53.3416	0.219984	18.6091	0.571838	49.5853	0.395409	29.6238
0.278111	25.6296	0.376812	29.7143	0.370677	31.7034	1.26824	75.1683
0.525633	34.5807	0.344609	26.8846	0.720835	52.3456	0.568264	36.2658
0.253809	25.9799	1.45023	101.689	0.24242	22.7959	1.38377	54.3176
0.795175	54.5454	0.560725	44.8759	0.654575	37.6127	0.947911	31.6462
1.85297	115.247	0.799512	55.5554	0.323076	19.432	2.64623	113.957
0.845284	65.8191	0.740168	42.9923	1.0553	73.2703	1.36899	75.0396
0.277657	19.0709	0.437828	30.2068	0.857976	45.7745	0.815836	49.3241
1.0044	67.3308	0.969933	65.9419	0.943269	72.169	0.86938	54.0205
0.21836	18.1547	1.44746	79.3272	0.385678	23.7214	0.598958	40.2288
0.780254	45.2444	0.92626	58.8923	0.794632	60.3008	0.808137	38.7293
0.701681	44.7946	0.320027	22.4664	0.443654	30.2132	0.843019	49.7275
0.37275	27.6452	1.61908	106.542	0.72403	55.7583	0.327495	25.0925
0.342578	26.3571	0.696373	54.7802	1.85919	119.545	2.83638	79.7276
0.251337	16.6611	0.301957	21.5692	0.209473	21.0837	0.460519	30.0375
2.52811	122.039	0.460266	31.7768	0.526596	38.3847	0.349847	18.2213
0.550648	33.7336	0.4621	32.9331	0.369731	26.3597	0.482561	32.4928
0.520895	36.3196	0.7808	52.629	0.261633	21.9841	0.729373	42.9775
0.718183	45.7572	0.506393	35.9296	0.300125	26.8139	1.47396	56.241
0.384854	30.3012	0.343905	19.5597	0.418351	35.2321	0.791842	37.8715
2.65379	127.598	0.404643	28.7201	0.282905	22.7182	0.663085	38.0058
0.403819	34.9682	0.327119	23.0473	1.0059	56.3631	0.458573	23.5042
0.737025	61.079	0.470143	30.2953	0.929535	68.3113	1.66114	75.0251
0.291421	23.089	0.357738	23.9375	0.846029	53.3573	1.52331	81.5825
0.554598	36.497	1.6308	91.7922	0.382872	24.1907	2.07879	117.002
2.03623	97.9752	0.493493	29.8794	0.737843	47.5104	1.19447	74.4075
0.767723	59.9596	0.377327	27.7801	0.288889	20.2338	1.47416	48.0022
0.241024	21.8768	0.765882	53.6447	0.820887	54.971	0.729792	45.1014
0.496818	36.3064	0.226136	17.7304	0.342011	25.2029	1.03179	52.8333
0.356764	19.0741	0.992734	68.814	2.15716	125.332	0.570842	27.7503
2.03352	139.014	0.632317	44.6167	0.858468	60.0092	0.491692	29.9805
0.778043	64.4584	0.409761	29.5387	0.422086	30.0925	1.22877	52.0049
0.274821	28.5875	0.254204	19.8935	2.00851	155.117	0.699629	31.4028
0.555266	40.2701	0.437328	31.8957	2.39848	278.264	0.625266	42.3765
0.376944	20.1502	0.424768	31.8455	0.853201	59.9611	0.503769	37.4276
0.293281	24.846	0.355874	29.0702	0.364455	25.3437	1.4654	68.1527
0.239799	32.8818	0.469878	23.7618	0.230275	17.8743	0.776587	48.3751
2.05304	142.056	1.55558	97.9573	0.701025	52.8577	1.63632	82.1778
0.746685	76.3856	0.299557	20.0073	0.290608	25.1258	0.385287	18.4337
0.59677	48.9594	1.64281	103.576	2.41153	149.848	0.914284	56.9421
0.405753	43.386	0.346132	22.6851	0.240317	19.1065	1.09053	54.735
0.314383	24.2789	0.724256	39.3227	0.909621	66.8359	0.408763	25.8111
2.58742	88.9218	0.826553	61.2428	0.317099	24.866	0.459682	26.0664
0.773742	50.0042	1.68731	82.0952	1.75154	88.1373	0.494121	39.2656
0.298152	23.2645	0.391221	28.5355	0.529234	38.7111	0.912537	58.9687
0.552277	29.3902	0.532339	31.9411	0.302252	24.1015	0.520061	34.9327
0.335972	27.1652	0.298609	23.7232	1.09711	74.9046	0.610698	36.0245
1.19371	48.9371	0.909358	61.5098	0.292226	24.5203	1.17856	87.0853
0.155326	24.0216	0.974668	55.5466	0.695722	54.2664	1.31847	88.2777
0.97545	69.2447	0.921252	60.3291	0.371341	23.1028	0.770641	42.9441
0.562591	54.4334	0.457172	30.8318	0.294944	26.917	1.20749	79.1911
0.31045	22.694	0.832305	58.4082	0.720944	52.1423	0.255366	16.9188
0.24832	19.0765	0.351614	26.202	0.346418	23.5226	1.2599	49.336
1.01696	63.2069	0.516192	33.5748	0.846505	62.5176	1.29409	71.6075
0.246396	19.828	2.17753	164.796	0.250659	20.2024	0.913084	47.5567
0.324723	24.9601	1.4555	90.2392	0.768312	47.9116	0.305935	20.6061
0.271484	16.449	0.815411	58.9615	1.24358	61.27	0.950738	50.4303
0.609956	40.6614	1.58549	101.943	0.484349	34.3856	0.865478	58.8834
2.6601	113.691	1.7342	81.0112	0.354066	29.3413	0.566271	43.6547
2.595	89.8241	0.309264	22.7567	0.488571	29.0465	0.622573	46.2833
0.968409	55.9551	1.73622	91.3497	0.42618	35.0049	1.29755	72.1153
0.580751	37.2455	0.901387	56.6915	0.754831	46.8811	1.44483	55.0173
0.617818	49.5475	1.41809	88.2068	0.725638	62.1484	0.563499	37.3844
1.04505	73.9566	0.236614	17.2568	0.260071	22.4099	1.20934	57.9357
0.350037	20.6203	0.855062	58.319	0.551191	41.7778	1.4572	92.6504
2.80866	116.153	0.54513	38.8089	0.29793	25.7548	1.62973	58.6844
0.721481	48.4927	0.534218	40.6255	0.811938	62.4278	0.532286	27.8562
0.24678	18.1895	0.853618	57.5302	0.797529	51.0891	0.729662	43.4882
0.290329	21.2638	1.68436	101.841	0.626083	48.4015	1.06082	43.5414
0.366738	28.7267	0.594966	43.3354	0.527256	56.7853	0.770098	30.8211
1.03603	71.2689	0.524102	39.4647	0.491857	37.7221	1.09871	45.5213
0.427865	22.5825	0.946745	43.4956	0.666243	45.7453	1.74721	50.2091
2.4729	162.208	0.201006	16.5854	0.277744	31.9576	0.206749	15.4352
1.00505	59.0943	0.274325	18.7985	0.802698	61.2328	1.95907	133.309
0.593797	51.9832	0.461714	36.5098	0.452576	35.7564	1.03243	66.6814
1.01116	59.4361	1.59421	106.265	0.427195	36.8379	1.36025	86.8509
0.537589	60.1917	2.26698	99.575	0.632064	48.7862	2.32938	113.752
0.325653	30.1599	0.306894	21.2931	0.79483	53.8256	0.978423	44.1842
1.48933	104.745	0.429462	33.4522	0.365195	28.5936	1.31974	61.0242
0.354176	21.8539	0.629461	48.2831	1.7907	116.85	0.233506	17.9804
0.557971	35.4759	2.28489	81.8114	0.402485	51.5129	0.623891	28.2784
1.00452	56.6095	0.332531	27.304	0.347647	33.6609	1.38897	45.0052
0.370779	25.4102	0.415162	29.4357	0.389147	31.7254	0.994942	40.7229
0.226423	32.7952	1.16807	78.9367	0.33309	25.9148	0.232163	18.3825
0.317482	27.0706	0.317037	25.0242	0.418537	35.9441	0.267358	16.8836
0.664317	46.6787	0.813113	56.9605	0.779186	51.6319	0.910494	52.5349
0.711692	40.5508	0.609385	45.9457	0.627974	46.1242	0.594027	31.5602
0.640779	54.7778	0.894547	59.8763	0.24953	19.0682	0.366115	23.8492
1.3742	81.5989	2.36105	105.46	0.614323	47.2921	0.318622	18.2903
0.399855	29.9173	1.68173	99.0465	0.329427	23.434	1.53916	66.4588
0.233983	23.1432	0.841057	60.9371	0.775366	66.5862	0.665157	37.5999
0.231291	29.5695	0.620625	36.3178	0.548125	29.5709	0.904949	52.5246
1.99334	90.7937	1.77274	99.9581	1.43325	114.145	0.430025	22.7255
0.730661	52.1587	0.504683	38.9161	1.23394	69.1534	0.685129	43.267
0.556402	34.6641	1.91226	118.139	0.371192	28.3278	0.463915	33.5905
0.562656	40.133	0.46645	36.4673	0.370127	24.8441	1.30437	45.7515
0.397844	32.667	0.374785	30.4702	0.218298	16.7083	0.724913	46.6556
0.506999	40.6431	0.820897	55.6309	0.264342	21.5631	0.933526	47.8657
0.581665	59.1336	0.755355	82.4644	2.03548	161.446	0.79725	65.7341
0.322679	41.1581	0.640194	45.5326	0.348531	30.994	0.762465	47.2248
0.794039	62.4738	1.01963	69.6397	0.352814	28.8058	0.81065	49.5652
1.29461	84.9206	1.35741	76.3613	0.479553	40.1758	0.607974	44.0795
1.418	87.9836	0.447183	36.9763	0.261272	20.8468	1.12426	56.7307
0.611237	33.4923	0.601102	40.182	0.578942	43.2198	1.09639	62.7924
1.23727	74.3936	0.904492	46.0503	2.50017	191.965	0.385783	24.5994
0.698769	52.9281	0.782475	50.1665	0.771698	65.1989	0.342244	19.3134
2.7265	94.6965	0.984566	61.8412	2.24452	147.342	0.4493	28.1077
0.816148	58.3417	1.65673	98.7575	0.543203	44.3831	2.05587	79.226
1.01015	77.5829	0.470373	34.8939	0.201335	16.9251	0.827209	60.9911
0.33468	26.827	1.18604	69.1383	0.261319	21.8588	1.0811	40.3348
1.7698	80.7586	0.81896	53.5734	0.252843	21.5928	0.501066	30.4755
1.08417	68.8707	1.40894	93.9186	0.531654	39.2194	1.41754	108.504
0.659754	43.2605	0.801393	61.4632	0.860116	65.9917	1.7628	78.405
0.854915	64.9187	0.934634	70.9758	0.597083	40.8491	0.719529	51.549
1.10201	96.3779	1.21558	69.4897	0.810217	57.6214	0.254246	16.9814
0.233092	31.9464	0.480513	34.6851	0.691611	30.3847	0.808829	33.0665
0.685969	44.6575	1.23791	85.1369	0.920143	61.9138	0.905808	43.7537
0.419546	32.0937	0.836314	42.8799	0.478615	37.3416	2.16489	83.9449
0.678668	50.7508	0.460819	34.6869	0.287182	19.715	0.294195	20.8221
0.284001	43.8656	1.12731	71.3505	0.847777	74.3588	0.416115	24.0872
0.579489	51.8062	0.694718	44.5998	0.273456	22.7195	1.69442	90.0607
0.910686	74.6638	0.76204	56.3681	0.318285	26.8986	2.09821	88.0346
0.416526	33.2698	1.29606	93.4649	0.293272	23.2892	1.54867	66.5469
1.3769	90.7043	1.87111	94.6612	0.971556	76.9256	1.25219	91.4708
0.534533	35.4418	1.62003	77.2861	0.370856	26.5691	1.44074	74.9725
1.17225	78.9099	1.02463	69.3984	0.75247	57.4684	1.12872	66.1359
0.459755	35.7644	0.877471	54.0852	0.731449	42.2753	0.911508	56.5456
1.79035	87.3345	1.06983	78.5833	0.33353	27.8789	1.48063	87.7843
0.775764	54.4313	0.772884	50.6856	0.46367	23.7303	1.08054	59.6118
0.460397	40.5816	0.750518	61.9856	0.328055	23.4984	1.70903	103.707
0.641674	52.3885	1.92182	127.524	0.311718	25.1415	0.79022	41.9409
0.240941	23.7323	1.6323	114.829	0.302253	26.0898	1.19806	49.8121
1.05499	68.9417	0.64577	48.7433	1.01584	73.5703	1.62004	64.3221
0.288587	24.6229	1.16207	70.0623	0.429307	34.2259	1.72081	107.33
0.326152	24.8193	0.484361	33.0077	1.38634	86.3569	1.37708	80.0977
0.522467	37.2326	0.579539	39.1374	0.881672	64.2631	0.743064	47.1889
0.383257	28.1116	0.516612	35.8783	0.465438	33.6242	0.840641	59.6612
0.354954	23.1731	1.0006	68.847	0.428582	34.5578	1.79594	91.9484
0.416952	30.5404	2.07476	104.456	1.00397	61.9177	0.579444	43.4587
1.187	96.7092	1.70979	101.938	0.355639	25.1962	1.80905	98.2757
0.419913	26.5602	1.04849	78.4797	1.09007	78.0354	0.713777	50.7649
0.262237	22.0482	0.63471	51.5873	0.348002	28.4548	0.901544	52.8926
0.36591	25.4398	0.809646	53.5746	0.422818	29.1104	0.396997	21.9421
1.31201	85.9932	0.954594	67.1307	1.4451	100.937	1.70294	96.2303
2.37315	146.274	2.45635	124.912	0.52579	41.1661	0.575931	36.9061
0.467002	33.4714	1.67104	103.83	0.27317	20.8454	0.893293	39.3077
0.464828	35.4934	0.474607	34.0819	0.775675	72.4497	0.320052	21.4841
0.325724	23.8089	1.09723	76.1729	0.533643	37.5475	0.962477	37.4879
0.195553	29.2924	0.401947	30.6087	0.330228	26.0188	0.364666	22.7815
0.680324	52.6107	0.377812	25.87	0.368474	27.8563	0.281751	19.7865
0.475892	39.2688	0.566189	42.1115	0.730625	73.9643	1.45063	66.4103
0.291703	24.7504	0.417824	30.3945	0.279989	24.7435	0.781592	40.2143
0.561349	39.9992	0.309783	24.4346	0.776248	50.6675	0.59064	25.6137
0.515204	27.4016	0.24008	19.9541	0.404307	36.5021	0.537306	38.2248
0.613995	43.5997	0.608637	36.7229	0.569372	43.3921	0.679233	39.6466
0.489997	39.2128	0.721517	40.7345	0.306451	24.4363	1.60221	80.5157
0.389959	26.7386	0.649574	47.8998	0.587303	37.0786	0.981034	44.6045
0.630622	44.8103	2.22948	116.022	0.513911	43.8245	1.28532	72.8718
0.353272	22.16	0.532342	54.6313	0.840985	61.9053	2.03422	99.468
0.206961	18.9784	0.413597	32.7595	0.28755	26.2374	1.85579	113.725
0.255242	21.6524	0.397244	27.7527	0.944799	52.8959	2.33465	153.111
2.02768	124.434	0.553977	42.8263	0.255866	24.8473	0.913865	60.1459
0.301705	22.0667	1.33985	87.1295	0.913452	60.3061	2.09629	91.1439
0.326876	25.2215	0.329089	22.406	0.422342	31.2696	0.852369	58.7781
0.839629	64.227	0.405199	27.3442	0.364102	29.2611	0.558659	43.4828
0.275604	42.9826	2.09016	137.288	0.686815	42.44	1.02113	67.7453
0.601346	36.6281	1.51187	86.0729	0.428628	31.2567	0.577098	35.9426
0.425013	32.3037	0.449623	29.9578	0.281115	20.1944	0.251826	20.3626
0.534073	50.1147	1.59983	93.5534	0.35888	26.6688	1.22238	74.104
0.588969	47.4204	0.389085	27.2514	1.14265	72.2388	1.6463	82.7807
0.298778	20.4703	0.41183	28.1328	0.408296	32.7547	1.44485	77.3926
0.456389	36.2696	0.433724	37.213	0.336461	28.4826	1.70576	52.6734
0.831755	60.3487	0.377223	28.6928	1.0981	73.2963	0.645981	47.5001
0.351707	29.5829	0.321153	23.1413	0.606947	40.6876	1.77642	95.997
0.280406	21.4736	1.10694	81.2065	0.345629	21.606	0.378493	27.2882
0.198431	15.4822	0.416355	31.5916	0.581074	45.9578	0.409991	23.417
0.311558	24.1892	0.349787	22.5151	0.439556	40.7067	0.698943	49.2077
1.11225	74.8995	0.605479	38.4782	0.428795	33.8562	0.490259	36.5062
0.604795	48.1564	0.302309	20.2648	0.318666	28.6322	0.74021	45.2201
0.951168	59.4966	0.538904	40.4934	0.683466	42.3132	0.316482	19.4952
0.401933	29.7615	0.832907	59.4049	0.405864	28.836	1.16577	78.1295
0.426459	27.028	0.276	23.6487	0.443404	24.0069	0.597106	43.8422
0.40039	35.7106	1.84662	116.843	0.200758	18.0958	0.565169	36.6921
0.316883	22.6531	0.344037	23.8659	0.895646	44.5048	0.366509	21.7158
0.315953	22.7176	0.380402	23.5322	0.394935	25.549	0.396092	25.1663
0.492263	37.0616	0.648613	40.832	0.437508	40.8465	0.581004	34.822
1.29286	104.44	2.53958	165.731	0.901595	45.1905	0.913513	61.2561
1.18245	81.8588	0.268209	21.0722	0.552776	45.398	0.466057	36.031
0.373391	21.2329	0.291884	22.7596	0.287355	22.4394	0.850255	51.7133
0.255467	25.3265	0.361323	25.0571	1.15973	83.5522	0.557104	33.6135
0.930966	60.5345	0.290561	20.6609	0.290508	21.1545	0.439702	28.7782
0.560747	41.0746	0.416265	31.4079	0.495685	41.817	0.44431	34.1885
0.567183	51.969	0.243608	21.8053	0.749942	54.4378	1.23093	63.189
0.233078	17.9199	0.871474	57.7752	0.327244	27.9352	0.754361	44.685
0.396891	28.8826	0.735395	54.7499	1.58438	106.232	0.54477	36.8899
0.405548	28.5276	0.230423	21.9822	0.453196	32.3767	0.434107	27.3866
0.574819	43.4275	0.304395	20.3913	0.340114	27.7749	1.09682	44.0484
1.07849	73.4012	0.690219	50.0607	0.255139	21.339	0.847615	61.5234
0.437578	31.7051	1.66536	99.8471	0.281301	23.6186	0.592181	29.4635
0.584294	43.5378	1.50655	83.0494	0.347783	25.9164	0.703549	32.9244
1.01049	65.999	0.657777	50.5751	0.686356	48.6037	0.691996	50.0442
0.357799	26.8197	0.664057	44.044	0.3018	17.5941	0.692826	41.2044
1.80658	110.024	1.03351	30.0584	0.424201	28.5172	1.12179	60.3464
0.610424	37.591	0.492021	38.3054	0.329631	25.5068	0.368066	24.7016
0.317731	26.2024	0.557907	43.8785	0.751313	32.1476	0.441838	28.1602
0.859216	70.0932	0.638758	50.5474	0.238489	18.8838	0.627439	47.3263
0.421212	31.6734	0.567882	42.2052	1.30886	83.8479	0.921111	67.6631
0.40647	32.3077	1.02098	70.6844	0.242649	31.3926	0.762225	50.9963
0.435766	37.3102	0.241469	19.7264	0.260872	22.8304	2.41499	127.615
0.295538	21.2607	0.582305	43.9778	0.671029	51.5414	0.584177	41.1866
0.609367	51.7724	1.95947	91.5848	0.792434	38.9495	0.525149	33.2253
0.256449	23.2968	1.36972	80.5395	0.319606	27.7775	0.802104	55.4485
0.310593	17.9604	1.22336	53.4392	0.220638	19.3562	0.756898	40.4366
0.502461	49.8607	0.444055	31.6921	1.38298	82.7378	0.412102	24.3904
0.445959	35.1452	0.54415	37.5075	0.423597	31.8972	0.248335	18.8168
0.814827	58.73	0.363486	27.154	0.554361	35.834	1.7963	54.9598
0.548202	44.2896	1.00684	66.2129	0.523646	36.3785	1.04857	61.0397
0.239317	18.3368	1.0707	85.0737	1.2418	79.7167	0.887121	46.9307
0.536628	36.7998	1.63566	98.1852	0.735329	56.439	0.341887	25.5279
0.765257	53.0456	0.257668	21.1081	0.505341	46.7726	0.715223	48.9534
0.528066	43.3453	0.556773	35.3413	0.351691	33.3058	0.587888	43.7106
0.450099	24.5698	0.316623	24.0062	1.53725	104.238	1.04494	44.329
1.03578	71.6963	0.274991	22.5597	0.230164	16.7985	1.53706	105.81
0.216306	18.3594	0.552081	43.6005	0.427748	31.9487	0.503574	36.0995
0.612078	32.5028	0.444297	34.916	0.29498	23.0985	1.59049	79.5407
0.29952	19.4544	0.892789	52.9927	0.394897	34.2385	0.403009	23.8293
1.07087	55.5823	1.69348	116.155	0.243353	17.1496	1.10403	68.4709
0.579886	35.2758	0.402012	31.6004	1.32221	111.202	0.864155	36.7316
0.310505	36.3113	0.818023	49.2923	0.372902	28.2154	0.849538	39.7001
0.444063	21.6682	0.372747	26.2224	0.620077	46.0018	0.522845	31.7993
0.192301	18.5981	0.405177	31.5255	0.299207	18.5405	0.755744	44.2552
0.315409	25.0111	0.603764	38.3326	0.274113	20.192	1.7536	98.6064
0.350808	31.1531	0.237673	19.9892	0.791586	53.8072	2.15168	93.7654
1.08658	76.772	0.769934	61.9022	0.722939	49.6579	0.339143	16.2618
0.888695	63.1983	0.785244	53.8559	1.66632	103.843	0.598431	40.6331
0.355066	31.2153	1.15184	43.4758	0.223519	21.0071	0.246502	19.7328
0.716753	58.1549	0.215416	16.5643	0.375782	23.7769	0.526906	40.3096
0.375474	31.7543	0.266837	22.5501	0.389859	28.7214	0.466885	55.2767
0.206986	17.566	2.12962	93.2596	0.386286	30.5994	0.868712	45.1165
0.487589	37.0061	1.26996	84.6251	0.220222	21.9596	0.639399	52.1171
0.463301	37.5186	0.560028	40.2205	0.924386	111.971	1.21536	71.2543
1.26359	107.689	1.55452	66.407	0.703071	35.3418	0.733837	53.6789
[truncated: 4,100 more rows]
