# Supplementary material for: A Causal Role for the Cortical Frontal Eye Fields in Microsaccade Deployment
Source: PLoS Biol. 2016 Aug 10;14(8):e1002531. doi: 10.1371/journal.pbio.1002531 (PMC4980061; doi:10.1371/journal.pbio.1002531)
Supplement: S3 Data — (XLSX) [file pbio.1002531.s003.xlsx]

## Sheet: Sheet1
Figure 3a																								Figure 3b													Figure 3c				Figure 3d
	Pre-cool								Peri-cool								Post-cool							Pre-cool				Peri-cool				Post-cool					Pre-cue period				Rebound period
	Microsaccade # & Time from cue onset (s)								Microsaccade # & Time from cue onset (s)								Microsaccade # & Time from cue onset (s)							Time from cue onset (s)	Rate (microsaccades/s)	95% confidence intervals (upper)	95% confidence intervals (lower)	Time from cue onset (s)	Rate (microsaccades/s)	95% confidence intervals (upper)	95% confidence intervals (lower)	Time from cue onset (s)	Rate (microsaccades/s)	95% confidence intervals (upper)	95% confidence intervals (lower)		Monkey & Inactivation condition	% change of rate	p-value		Monkey & Inactivation condition	% change of rate	p-value
Trial # (skipping trials without microsaccades)	1	2	3	4	5	6		Trial #	1	2	3	4	5	6		Trial #	1	2	3	4	5	6		-0.4	1.5596	1.6887	1.4336	-0.4	1.3981	1.5249	1.2787	-0.4	1.3143	1.4412	1.191		GBr	11.26	0.0023		GBr	-21.49	0
1	-0.578	-0.14						1	-0.32	0.704						1	-0.701	-0.457	-0.216	0.611				-0.395	1.5596	1.6887	1.4272	-0.395	1.4078	1.5353	1.2883	-0.395	1.3354	1.4588	1.2121		DZr	8.39	0.2288		DZr	-49.6	0
2	-0.326							3	0.88							2	-0.018	0.499						-0.39	1.5886	1.7178	1.4595	-0.39	1.382	1.5047	1.2625	-0.39	1.3425	1.4693	1.2227		OZr	-6.98	0.8358		OZr	-55.94	0
3	-0.692	-0.099	0.271	0.566				4	-0.541	-0.426						3	-0.061							-0.385	1.5563	1.692	1.4283	-0.385	1.3465	1.4692	1.227	-0.385	1.3073	1.4341	1.1804		DZl	-3.51	0.4484		DZl	-28.54	0
4	-0.73	-0.437						6	-0.523	-0.276	0.249	0.51				4	-0.494							-0.38	1.5337	1.6661	1.4078	-0.38	1.3368	1.4562	1.2205	-0.38	1.3002	1.4306	1.1804		OZl	2.44	0.7465		OZl	-6.91	0.1049
5	-0.677	0.855						8	-0.746	-0.49	0.238					5	-0.702							-0.375	1.537	1.6661	1.4078	-0.375	1.2819	1.4014	1.1689	-0.375	1.2967	1.4235	1.1734		DZbi	-23.45	0		DZbi	-52.55	0
6	-0.318	0.233						9	-0.526							6	-0.738	0.204	0.708					-0.37	1.5144	1.6435	1.3917	-0.37	1.2754	1.3949	1.1592	-0.37	1.265	1.3883	1.1522		OZbi	-41.22	0.0003		OZbi	-58.09	0
7	-0.703	0.633						10	-0.711	-0.552	0.28					8	-0.468	-0.122	0.355					-0.365	1.5015	1.6338	1.3755	-0.365	1.2657	1.382	1.1527	-0.365	1.2755	1.3989	1.1593
9	-0.525	-0.132	0.258					11	-0.455	-0.138	0.583					10	-0.384	0.222						-0.36	1.4885	1.6177	1.3658	-0.36	1.2819	1.4014	1.1656	-0.36	1.2544	1.3813	1.1381
10	-0.652	0.018	0.541					12	-0.518	-0.134	0.277	0.973				11	-0.489							-0.355	1.4789	1.6048	1.3594	-0.355	1.2496	1.3658	1.1343	-0.355	1.2403	1.3636	1.1276
11	-0.741	-0.509	0.018					13	-0.248	0.741						12	0.379							-0.35	1.4498	1.5757	1.3271	-0.35	1.2431	1.3658	1.1301	-0.35	1.2579	1.3883	1.1381
12	0.215							14	-0.695	-0.496						13	-0.347	0.336						-0.345	1.4692	1.5983	1.3529	-0.345	1.2302	1.3562	1.1195	-0.345	1.2262	1.3495	1.1099
13	-0.657							15	-0.235	0.296	0.734					14	-0.467	0.232						-0.34	1.4466	1.5757	1.3239	-0.34	1.1882	1.3077	1.0817	-0.34	1.2474	1.3813	1.1276
14	0.481							16	-0.553	-0.159	0.372					15	-0.623	-0.034	0.71					-0.335	1.453	1.5854	1.3335	-0.335	1.1979	1.3142	1.0914	-0.335	1.2333	1.3601	1.1172
15	-0.599	0.525						17	-0.661							16	-0.63	-0.506	-0.367	-0.071	0.799			-0.33	1.4821	1.6112	1.3626	-0.33	1.2302	1.3432	1.114	-0.33	1.2227	1.346	1.1099
16	-0.588	-0.035	0.766					18	-0.728	-0.09	0.292	0.948				17	-0.661	-0.192						-0.325	1.4595	1.5854	1.3368	-0.325	1.2528	1.3723	1.143	-0.325	1.1734	1.2896	1.0536
17	-0.309							21	-0.451	-0.015						18	-0.54							-0.32	1.4562	1.5822	1.3368	-0.32	1.2302	1.3497	1.114	-0.32	1.1628	1.2861	1.0465
18	-0.536	0.223						23	-0.462	-0.067	0.241	0.563	0.926			19	-0.65	-0.052	0.762					-0.315	1.4336	1.5628	1.3142	-0.315	1.2464	1.3658	1.1301	-0.315	1.1522	1.272	1.0371
19	-0.599	-0.304	0.191					25	-0.647	-0.014	0.484					20	0.692							-0.31	1.4207	1.5467	1.3013	-0.31	1.2399	1.3594	1.1269	-0.31	1.1416	1.2685	1.0289
20	-0.681	-0.445	0.325					26	-0.635							21	-0.566	-0.364						-0.305	1.4272	1.5499	1.3109	-0.305	1.2399	1.3562	1.1269	-0.305	1.0923	1.2121	0.9831
21	-0.724	-0.363	0.572					27	-0.611	0.624						22	-0.58	0.214						-0.3	1.4724	1.6015	1.3497	-0.3	1.2593	1.382	1.1495	-0.3	1.0536	1.1698	0.9408
22	0.381							28	-0.471	-0.007	0.522					23	-0.611	-0.514						-0.295	1.3949	1.5241	1.2787	-0.295	1.2561	1.3755	1.1398	-0.295	1.0042	1.1175	0.8985
24	-0.649	-0.09	0.231					30	-0.724	-0.579	-0.177	0.449	0.705			24	-0.74							-0.29	1.3755	1.5047	1.2657	-0.29	1.2335	1.3529	1.1237	-0.29	1.0007	1.1205	0.9004
25	-0.678	-0.586	-0.476	-0.245	0.17			31	-0.566	-0.078						25	0.182							-0.285	1.3562	1.4756	1.2367	-0.285	1.2625	1.382	1.1463	-0.285	0.9901	1.1029	0.8844
26	-0.736	-0.413	0.737					32	-0.584	-0.03						26	-0.512	0.025						-0.28	1.3626	1.4853	1.2431	-0.28	1.2722	1.3952	1.1592	-0.28	1.0007	1.117	0.895
27	-0.657	0.193						33	0.758							27	-0.489	-0.084						-0.275	1.3045	1.424	1.1882	-0.275	1.2722	1.3917	1.156	-0.275	1.0078	1.1205	0.902
28	-0.484	0.18	0.873					35	-0.703	-0.472	-0.028	0.299				28	-0.622	0.29	0.927					-0.27	1.2948	1.4163	1.1786	-0.27	1.2593	1.3852	1.1463	-0.27	1.0113	1.1276	0.9056
29	-0.693	0.23	0.631					36	-0.443							29	-0.57	0.406	0.954					-0.265	1.2754	1.3949	1.1592	-0.265	1.2335	1.3529	1.1204	-0.265	0.9866	1.1029	0.8844
30	-0.532	-0.162						37	-0.28	-0.005	0.297					30	0.363							-0.26	1.2496	1.3691	1.1366	-0.26	1.2205	1.34	1.1075	-0.26	0.9443	1.0536	0.8386
31	0.649							38	-0.656	-0.488	-0.012	0.34	0.662			31	-0.465							-0.255	1.2205	1.337	1.1108	-0.255	1.2044	1.3206	1.0914	-0.255	0.9302	1.0404	0.8245
33	-0.594	-0.367						39	0.267	0.688						32	-0.706	-0.388						-0.25	1.2238	1.3465	1.114	-0.25	1.2012	1.3206	1.0914	-0.25	0.8985	1.0078	0.7963
34	-0.651	0.02	0.859					40	-0.428	-0.168	0.226	0.386				34	-0.708	-0.318						-0.245	1.2173	1.3368	1.1043	-0.245	1.1947	1.3109	1.0881	-0.245	0.8915	0.9972	0.7893
35	-0.071	0.631						41	-0.714	-0.236						35	-0.486	-0.236	0.443					-0.24	1.1915	1.3109	1.0785	-0.24	1.1979	1.3142	1.083	-0.24	0.8879	1.0007	0.7858
36	-0.58	-0.251	0.428	0.81				42	-0.25	0.53						36	-0.51	0.818						-0.235	1.2044	1.3239	1.0946	-0.235	1.1786	1.2948	1.0655	-0.235	0.8668	0.9725	0.7681
37	-0.583	-0.145						43	-0.704	-0.534	0.509					37	-0.483	0.017	0.326	0.558				-0.23	1.1624	1.2754	1.0494	-0.23	1.143	1.2625	1.038	-0.23	0.8809	0.9901	0.7787
38	-0.678	-0.246						44	-0.656	-0.248						38	-0.702	0.478						-0.225	1.1656	1.2851	1.0591	-0.225	1.1043	1.2205	0.9977	-0.225	0.8739	0.9831	0.7752
39	-0.726	-0.383	0.342					45	-0.084	0.668						39	-0.439							-0.22	1.1463	1.2625	1.0429	-0.22	1.0914	1.2076	0.9881	-0.22	0.8668	0.9725	0.7646
40	-0.496							46	0.519							40	0.633							-0.215	1.1366	1.2484	1.0268	-0.215	1.0752	1.1882	0.9751	-0.215	0.8492	0.9619	0.7541
41	-0.674	-0.313	0.859					49	-0.463							41	0.377							-0.21	1.1172	1.2302	1.0074	-0.21	1.072	1.1882	0.9687	-0.21	0.8104	0.9232	0.7153
42	-0.505							50	0.662							42	-0.543	0.275						-0.205	1.0978	1.2108	0.9913	-0.205	1.0397	1.1527	0.9364	-0.205	0.8104	0.9161	0.7188
43	-0.641	-0.212	0.446					51	-0.481	0.588						43	-0.716	-0.195						-0.2	1.0623	1.1753	0.9558	-0.2	1.03	1.1463	0.9267	-0.2	0.8351	0.9408	0.7364
44	-0.738	0.03						53	0.707							44	-0.669	0.273						-0.195	1.1011	1.2141	0.9945	-0.195	0.9848	1.0881	0.8847	-0.195	0.8457	0.9549	0.7505
45	-0.457	0.015	0.663					54	-0.432	-0.042	0.823					45	-0.462	0.273						-0.19	1.0849	1.2012	0.9784	-0.19	1.0203	1.1301	0.917	-0.19	0.821	0.9284	0.7259
46	-0.532							55	-0.677	0.339						46	-0.615	-0.301	0.637					-0.185	1.1108	1.2205	1.001	-0.185	0.9848	1.0946	0.8847	-0.185	0.8104	0.9126	0.7118
47	-0.43	-0.265	0.004					56	-0.453							47	0.181							-0.18	1.1075	1.2179	1.001	-0.18	0.9558	1.0655	0.8589	-0.18	0.821	0.9203	0.7259
48	-0.513	-0.046						57	-0.44	-0.152						48	-0.396							-0.175	1.1075	1.2238	0.9977	-0.175	0.959	1.0655	0.8557	-0.175	0.7787	0.8809	0.6871
49	-0.6	0.308						59	-0.521	-0.167	0.292					49	-0.699	-0.459	0.465					-0.17	1.1172	1.2335	1.0074	-0.17	0.9816	1.0914	0.8783	-0.17	0.7963	0.902	0.7047
50	-0.744	-0.262	0.417					60	-0.699							50	0.606							-0.165	1.1269	1.2399	1.0139	-0.165	0.9816	1.0881	0.8783	-0.165	0.7787	0.8879	0.6869
51	-0.638	0.212						61	-0.356	0.252	0.828					52	-0.43							-0.16	1.1334	1.2528	1.0268	-0.16	0.9751	1.0817	0.8783	-0.16	0.7893	0.8901	0.6942
52	-0.681	-0.349	0.862					62	-0.482	-0.124						53	-0.719	-0.429	-0.063	0.306				-0.155	1.1269	1.2399	1.0171	-0.155	0.9655	1.0752	0.8623	-0.155	0.7858	0.8879	0.6942
53	-0.654	0.496	0.866					63	-0.546	-0.085						54	0.249							-0.15	1.1269	1.2399	1.0171	-0.15	0.9751	1.0817	0.8718	-0.15	0.7822	0.895	0.6906
54	-0.634	-0.344	0.514					64	-0.624	-0.139						55	0.188	0.665						-0.145	1.1172	1.2302	1.0107	-0.145	0.9784	1.0914	0.8783	-0.145	0.8034	0.9056	0.7012
55	-0.652	-0.155	0.713					65	0.687							56	-0.721	0.186	0.744					-0.14	1.114	1.2302	1.0042	-0.14	0.9719	1.0817	0.8718	-0.14	0.7752	0.8774	0.6801
56	-0.605	-0.052						66	-0.499							57	-0.482	-0.166						-0.135	1.1011	1.2173	0.9977	-0.135	0.9622	1.072	0.8621	-0.135	0.7858	0.8879	0.6906
57	-0.501	-0.177	0.194	0.678	0.969			68	-0.725							58	-0.449	-0.167	0.704					-0.13	1.0914	1.2012	0.9848	-0.13	0.9655	1.072	0.8654	-0.13	0.747	0.8457	0.6554
58	-0.678	-0.185						70	-0.603	-0.329						59	-0.471	-0.111						-0.125	1.0914	1.2093	0.9848	-0.125	0.9945	1.1075	0.8944	-0.125	0.7294	0.828	0.6378
59	-0.726	-0.375	0.242					71	-0.66	-0.398	0.522					60	-0.624	-0.289						-0.12	1.0881	1.2012	0.9848	-0.12	0.959	1.0688	0.8557	-0.12	0.7294	0.8316	0.6413
60	-0.713	-0.479	0.069	0.356	0.809			72	-0.656	-0.447	0.255					61	-0.696	0.002	0.743					-0.115	1.0785	1.1882	0.9687	-0.115	0.9428	1.0526	0.8395	-0.115	0.7259	0.821	0.6307
61	-0.716	0.613						73	-0.49	-0.135	0.653					62	-0.468							-0.11	1.0817	1.2012	0.9784	-0.11	0.9267	1.0268	0.8266	-0.11	0.7294	0.828	0.6378
62	-0.635							74	-0.597							63	-0.662	0.01						-0.105	1.0881	1.2012	0.9816	-0.105	0.9235	1.03	0.8266	-0.105	0.7259	0.828	0.6307
63	-0.532	0.716						75	-0.699	-0.55						65	0.217							-0.1	1.1043	1.2205	1.001	-0.1	0.888	0.9945	0.7879	-0.1	0.7329	0.8316	0.6413
64	-0.66	-0.411	0.565	0.775				76	-0.216	0.184	0.535					66	-0.661	0.047	0.153					-0.095	1.0849	1.2012	0.9816	-0.095	0.8783	0.9816	0.7879	-0.095	0.7717	0.8739	0.6765
66	-0.737							77	-0.735	-0.558	-0.253	0.485				68	-0.729	-0.549						-0.09	1.1237	1.2367	1.0139	-0.09	0.8395	0.9428	0.7427	-0.09	0.7717	0.8739	0.6765
67	-0.68	-0.544	-0.296	-0.007	0.327			78	-0.264							69	-0.578	-0.227						-0.085	1.1269	1.2399	1.0171	-0.085	0.8492	0.9557	0.7556	-0.085	0.7717	0.8739	0.6765
68	-0.67	-0.076						79	-0.566	-0.126	0.358	0.761				70	-0.607							-0.08	1.1334	1.2431	1.0236	-0.08	0.8589	0.959	0.7588	-0.08	0.7541	0.8562	0.6624
69	-0.54							80	-0.622	-0.258	0.588					71	0.316	0.877						-0.075	1.1237	1.2399	1.0203	-0.075	0.846	0.9493	0.7523	-0.075	0.7646	0.8703	0.673
71	-0.719	-0.11	0.7					81	-0.433	0.039						72	-0.551							-0.07	1.1043	1.2173	0.9977	-0.07	0.8395	0.9428	0.7459	-0.07	0.7435	0.8421	0.6519
72	-0.525							82	-0.105							73	-0.285	0.321						-0.065	1.0849	1.1966	0.9784	-0.065	0.8169	0.9202	0.7233	-0.065	0.74	0.8386	0.6483
73	-0.586	-0.137						83	-0.393	0.296	0.884					74	-0.685	-0.387	-0.096					-0.06	1.0817	1.1915	0.9751	-0.06	0.8363	0.9364	0.7427	-0.06	0.7118	0.814	0.6208
74	-0.664	-0.139						84	0.309	0.438						75	-0.734	-0.583	0.621					-0.055	1.0817	1.1979	0.9751	-0.055	0.8395	0.9428	0.7491	-0.055	0.7153	0.814	0.6237
75	-0.707	0.4						85	0.021	0.473	0.779					76	0.236							-0.05	1.0914	1.2044	0.9848	-0.05	0.8428	0.9461	0.7491	-0.05	0.7364	0.8351	0.6425
76	-0.446							87	-0.638	0.302						77	-0.497	-0.276	0.596					-0.045	1.0914	1.2012	0.9816	-0.045	0.8492	0.952	0.7556	-0.045	0.7329	0.8316	0.6413
77	-0.735	-0.566	-0.234					88	-0.597	0.793						78	-0.504	0.294						-0.04	1.0914	1.2044	0.9848	-0.04	0.8331	0.9364	0.7394	-0.04	0.7681	0.8739	0.6765
78	-0.53	0.181						91	0.025							79	-0.456	0	0.915					-0.035	1.0526	1.1656	0.9493	-0.035	0.8331	0.9364	0.7394	-0.035	0.7435	0.8457	0.6519
79	-0.421	-0.157						92	-0.616	0.488						80	-0.489	0.65						-0.03	1.072	1.1882	0.9687	-0.03	0.8169	0.9138	0.7265	-0.03	0.7646	0.8629	0.673
80	-0.187							93	-0.638	-0.275	0.029	0.922				81	-0.488	0.329						-0.025	1.1043	1.2212	0.9945	-0.025	0.804	0.9041	0.7104	-0.025	0.7822	0.8844	0.6836
81	-0.413	0.478						94	-0.675	-0.333	0.938					82	-0.376							-0.02	1.1334	1.2528	1.0236	-0.02	0.7975	0.8976	0.7007	-0.02	0.7999	0.902	0.7047
82	-0.609	-0.155						95	-0.602							83	-0.651	0.491						-0.015	1.1495	1.269	1.0397	-0.015	0.7911	0.8853	0.6974	-0.015	0.7858	0.8915	0.6906
83	-0.585	-0.371	0.675					96	-0.357	0.419	0.616					84	-0.504	-0.173						-0.01	1.143	1.2657	1.0333	-0.01	0.804	0.9009	0.7104	-0.01	0.7999	0.9056	0.7047
84	-0.629	-0.266						97	-0.474	-0.294						85	-0.288							-0.005	1.0914	1.2012	0.9816	-0.005	0.7717	0.875	0.6813	-0.005	0.7787	0.8844	0.6836
85	-0.553	-0.091	0.302					98	0.189	0.834						86	0.233							0	1.0397	1.1495	0.9395	0	0.7491	0.8492	0.6619	0	0.7717	0.8809	0.6836
87	-0.608	0.384	0.75					99	-0.434							87	-0.4	0.271	0.491					0.005	1.0074	1.1172	0.9073	0.005	0.7265	0.8234	0.6393	0.005	0.74	0.8421	0.6519
88	-0.099							100	-0.717	0.196						89	-0.507	-0.133	0.323					0.01	0.9332	1.0429	0.8363	0.01	0.6974	0.7975	0.6135	0.01	0.7082	0.8034	0.6202
91	0.815							101	-0.423	0.416						90	-0.651							0.015	0.9009	1.0074	0.804	0.015	0.6587	0.7523	0.578	0.015	0.6977	0.7971	0.6025
92	-0.676							102	-0.484	-0.164	0.581					91	-0.618	-0.227	0.671					0.02	0.8395	0.9428	0.7485	0.02	0.6361	0.7265	0.5554	0.02	0.6836	0.7822	0.5955
93	-0.532	-0.054						103	0.603							92	-0.547	0.328	0.921					0.025	0.8072	0.9041	0.7136	0.025	0.6006	0.6878	0.5199	0.025	0.6519	0.7541	0.5673
94	-0.488	-0.17	0.579					104	-0.522	-0.171	0.234	0.899				93	-0.55	0.366						0.03	0.7846	0.8815	0.6942	0.03	0.5586	0.6393	0.4811	0.03	0.6307	0.7259	0.5462
95	-0.706	0.156						105	-0.649	0.201						94	-0.388							0.035	0.733	0.8234	0.6458	0.035	0.5328	0.6167	0.4585	0.035	0.5884	0.6765	0.5074
97	-0.069							106	-0.445							95	-0.568	0.231						0.04	0.6781	0.7717	0.5941	0.04	0.4779	0.5586	0.4068	0.04	0.5673	0.6556	0.4863
98	-0.341	0.323						107	-0.469							96	-0.728	0.203	0.613					0.045	0.6135	0.7007	0.5328	0.045	0.4198	0.494	0.3552	0.045	0.5497	0.6413	0.4686
99	-0.392	0.23	0.559					108	-0.733	-0.321	-0.049	0.356				97	-0.227	0.959						0.05	0.5715	0.6555	0.494	0.05	0.3842	0.4553	0.3229	0.05	0.4968	0.5814	0.4193
100	-0.552	0.39	0.703					109	-0.643	0.001						98	-0.419	0.597						0.055	0.5166	0.5974	0.4391	0.055	0.3455	0.4133	0.2841	0.055	0.4334	0.5144	0.3629
101	-0.572	-0.308	0.276					110	-0.565	-0.085						99	-0.505	-0.112	0.3					0.06	0.4747	0.5521	0.4036	0.06	0.3294	0.3972	0.2712	0.06	0.3805	0.451	0.3136
102	-0.343	0.47						111	0.261							100	-0.502	0.26						0.065	0.4359	0.5102	0.3681	0.065	0.2938	0.3584	0.2389	0.065	0.3418	0.4158	0.2819
103	-0.627	-0.526	-0.327	-0.003				112	-0.694	0.051	0.819					101	-0.459	-0.025	0.53					0.07	0.352	0.4198	0.2925	0.07	0.2615	0.3229	0.2099	0.07	0.3101	0.377	0.2502
105	-0.702	0.222						113	-0.597	-0.113						102	-0.693	0.231						0.075	0.2906	0.3552	0.2325	0.075	0.2163	0.2712	0.1679	0.075	0.2643	0.3312	0.2079
106	-0.606	-0.016	0.319	0.858				114	0.395							103	-0.598	-0.107						0.08	0.2615	0.3229	0.2131	0.08	0.197	0.249	0.1518	0.08	0.2396	0.2995	0.1868
107	-0.692	-0.049	0.573					115	-0.577	0.309	0.848					104	-0.4	0.035						0.085	0.2034	0.2583	0.1582	0.085	0.1614	0.2099	0.1195	0.085	0.2008	0.2572	0.155
108	-0.518	0.291						116	-0.486	-0.094	0.604					105	-0.474	-0.214						0.09	0.1485	0.197	0.1098	0.09	0.1195	0.1614	0.0872	0.09	0.1515	0.2008	0.1128
109	-0.502	-0.295	0.226	0.576				117	-0.453	0.675	0.816					106	-0.71	-0.371	0.023	0.335				0.095	0.113	0.155	0.0807	0.095	0.1001	0.1388	0.0678	0.095	0.1268	0.1727	0.0916
110	-0.503	0.498						118	-0.315	0.554						107	-0.26							0.1	0.0904	0.1292	0.0613	0.1	0.1001	0.1421	0.0678	0.1	0.0951	0.1339	0.0634
111	-0.474							120	-0.349	-0.247						108	-0.44							0.105	0.0904	0.1292	0.0613	0.105	0.0969	0.1356	0.0678	0.105	0.0916	0.1339	0.0599
112	-0.461	-0.106	0.448					121	-0.596	-0.445	-0.253					109	-0.425	0.333						0.11	0.1001	0.1388	0.071	0.11	0.1098	0.1518	0.0775	0.11	0.1022	0.1445	0.0705
113	-0.687	-0.421	0.03	0.85				122	-0.594							111	-0.696	-0.051	0.361					0.115	0.1195	0.1614	0.084	0.115	0.0936	0.1356	0.0646	0.115	0.1057	0.1515	0.074
114	-0.662	-0.568	-0.411	-0.056	0.334			123	-0.331							113	-0.442							0.12	0.1776	0.2293	0.1356	0.12	0.0936	0.1324	0.0646	0.12	0.1128	0.155	0.081
115	-0.458	0.012	0.66					124	-0.464	0.609						114	-0.493							0.125	0.2196	0.2745	0.1711	0.125	0.1033	0.1453	0.071	0.125	0.1409	0.1868	0.1022
116	-0.682	-0.552	0.792					125	-0.504							115	-0.522	0.288						0.13	0.2454	0.3067	0.197	0.13	0.113	0.155	0.0807	0.13	0.1832	0.2396	0.1374
117	-0.662	-0.365	0.029	0.42				126	-0.583							116	-0.388	0.68						0.135	0.3164	0.381	0.2615	0.135	0.1292	0.1744	0.0936	0.135	0.2185	0.2784	0.1691
118	-0.741	-0.619	-0.122	0.856				127	-0.517							117	-0.631	-0.13						0.14	0.3455	0.4133	0.2841	0.14	0.1388	0.184	0.1001	0.14	0.2678	0.3312	0.2149
119	-0.47	0.567						128	-0.518	-0.171	0.477					118	-0.636	-0.364	0.609					0.145	0.4294	0.5069	0.3649	0.145	0.1388	0.184	0.1001	0.145	0.3347	0.4052	0.2748
120	-0.614	0.017						129	-0.582	0.195	0.351					119	-0.525	-0.171	0.353					0.15	0.4747	0.5521	0.4036	0.15	0.1679	0.2163	0.1292	0.15	0.37	0.444	0.303
121	-0.309	0.662						130	-0.52							120	-0.675	-0.262						0.155	0.5747	0.6587	0.4973	0.155	0.1744	0.226	0.1324	0.155	0.4405	0.5215	0.37
122	-0.512							131	-0.369	0.335						121	-0.551	0.183						0.16	0.6587	0.7491	0.5747	0.16	0.1905	0.2454	0.1453	0.16	0.5004	0.592	0.4264
123	-0.486	-0.251						132	-0.361	0.838						122	-0.71	-0.581	-0.371	0.563				0.165	0.7362	0.8395	0.6522	0.165	0.2131	0.2648	0.1647	0.165	0.5356	0.6202	0.4581
124	-0.387	-0.144	0.355					133	-0.285							123	0.475							0.17	0.8072	0.9073	0.7136	0.17	0.2357	0.2906	0.184	0.17	0.5884	0.6765	0.5039
125	-0.075	0.466						134	-0.573	-0.097						124	0.333							0.175	0.8621	0.9655	0.7653	0.175	0.2615	0.3197	0.2067	0.175	0.6519	0.747	0.5673
126	-0.612							135	-0.544	0.484	0.942					125	0.218	0.836						0.18	0.9816	1.0881	0.8783	0.18	0.2971	0.3616	0.2422	0.18	0.74	0.8457	0.6554
127	-0.624	0.296						136	0.396							126	-0.29							0.185	1.0526	1.1624	0.9461	0.185	0.3455	0.4133	0.2841	0.185	0.8492	0.9584	0.7505
128	-0.678	0.637						137	-0.591	-0.363						127	-0.697	-0.402	-0.015	0.612				0.19	1.1269	1.2496	1.0236	0.19	0.3907	0.465	0.3261	0.19	0.9056	1.0148	0.7999
129	-0.609	0.085	0.707					138	-0.671	-0.366						128	-0.647							0.195	1.1882	1.3077	1.0752	0.195	0.4359	0.5134	0.3681	0.195	0.9619	1.0782	0.8598
130	0.436							139	-0.644	-0.39	0.309					131	0.23							0.2	1.2819	1.4046	1.1656	0.2	0.4779	0.5554	0.4036	0.2	1.0042	1.117	0.8985
132	-0.554	0.233						140	-0.603	-0.191	0.386					132	-0.739	0.817						0.205	1.3594	1.4789	1.2431	0.205	0.5295	0.6167	0.4553	0.205	1.0747	1.191	0.9655
134	-0.52	-0.148	0.303					141	-0.707	-0.031	0.597	0.909				133	-0.516	0.251						0.21	1.4207	1.5434	1.3013	0.21	0.578	0.6619	0.4973	0.21	1.0853	1.2051	0.976
135	-0.623	-0.14	0.201	0.662				142	0.589							135	-0.068							0.215	1.4336	1.566	1.3163	0.215	0.6232	0.7104	0.5425	0.215	1.1205	1.2368	1.0113
136	-0.585	0.274	0.667					143	-0.589	-0.166						136	-0.591	0.174	0.545					0.22	1.453	1.5822	1.3326	0.22	0.6748	0.7717	0.5941	0.22	1.1663	1.2932	1.0536
137	-0.674	0.48						144	-0.438							137	-0.675	-0.447	-0.123					0.225	1.495	1.6242	1.3723	0.225	0.7007	0.7943	0.6167	0.225	1.198	1.3214	1.0853
138	-0.324	0.481						145	-0.466	0.735						138	-0.3	0.411	0.719					0.23	1.5079	1.6371	1.3852	0.23	0.7523	0.8524	0.6652	0.23	1.1875	1.3073	1.0712
139	-0.656	0.032						146	-0.428							139	-0.525	-0.352						0.235	1.4692	1.5951	1.3497	0.235	0.7717	0.8686	0.6813	0.235	1.1945	1.3143	1.0762
140	0.522							147	0.561							140	-0.585	-0.218						0.24	1.5079	1.6371	1.3884	0.24	0.8072	0.9041	0.7136	0.24	1.1839	1.3108	1.0747
141	-0.708	-0.309	-0.034	0.474				148	-0.091							141	-0.359	0.481						0.245	1.4692	1.5951	1.3465	0.245	0.8428	0.9428	0.7491	0.245	1.1839	1.3037	1.0641
142	-0.579	-0.006	0.776					149	-0.535	-0.22						142	-0.366	0.187						0.25	1.4789	1.6015	1.3562	0.25	0.8718	0.9719	0.7717	0.25	1.1945	1.3143	1.0817
143	-0.676	0.152						150	-0.418	-0.115	0.49					143	-0.615							0.255	1.4562	1.5886	1.3368	0.255	0.9106	1.0107	0.8137	0.255	1.2016	1.3214	1.0817
145	-0.282	0.381						151	-0.459	-0.127						144	-0.591	-0.361	-0.086					0.26	1.4143	1.5337	1.2916	0.26	0.9461	1.0526	0.846	0.26	1.1804	1.3037	1.0641
146	-0.057	0.478	0.855					152	-0.109	0.91						145	-0.594	-0.319	0.186	0.707				0.265	1.3981	1.5208	1.2819	0.265	0.9687	1.0752	0.8654	0.265	1.1769	1.3073	1.0641
147	-0.579	0.32	0.936					154	-0.587	-0.286	0.87					146	-0.48	-0.046	0.484					0.27	1.3691	1.49	1.2496	0.27	0.9687	1.0817	0.8686	0.27	1.1698	1.2932	1.0571
148	0.685							155	0.923							147	-0.522							0.275	1.3626	1.4853	1.2464	0.275	0.9525	1.0591	0.8524	0.275	1.1557	1.2791	1.043
149	-0.651	0.286	0.779					156	0.389							148	-0.439	0.007						0.28	1.2819	1.4014	1.1656	0.28	0.9332	1.0397	0.8363	0.28	1.1135	1.2403	1.0007
150	-0.314	0.336						157	-0.128							149	0.369							0.285	1.2657	1.3852	1.1495	0.285	0.9267	1.0333	0.8298	0.285	1.0465	1.1663	0.9338
151	-0.225							158	-0.38	0.821						152	-0.736	-0.028						0.29	1.2076	1.3271	1.0946	0.29	0.9138	1.0203	0.8169	0.29	1.0148	1.1311	0.9056
152	-0.686	0.26						159	-0.622							153	-0.659	-0.402						0.295	1.1818	1.298	1.0752	0.295	0.917	1.0266	0.8201	0.295	0.969	1.0888	0.8633
153	-0.496							160	-0.718	0.808						154	-0.693	0.361	0.822					0.3	1.1204	1.2302	1.0107	0.3	0.8912	0.9945	0.7943	0.3	0.9443	1.0606	0.8421
154	-0.575	-0.332	0.416					161	-0.384	0.628						155	-0.616	-0.176						0.305	1.072	1.1818	0.965	0.305	0.8847	0.9913	0.7911	0.305	0.9161	1.0254	0.814
155	-0.715	0.272						162	-0.409	0.234						156	-0.177	0.714						0.31	1.0171	1.1269	0.917	0.31	0.8912	0.9945	0.7942	0.31	0.902	1.0138	0.7999
156	-0.569	-0.154						163	-0.723	-0.001	0.56					158	-0.276	0.23	0.352					0.315	1.0268	1.1366	0.9235	0.315	0.8815	0.9848	0.7814	0.315	0.8527	0.9619	0.7505
157	-0.596	-0.055						164	0.066	0.552						159	-0.611	0.51						0.32	0.9784	1.0946	0.8752	0.32	0.8621	0.9687	0.7717	0.32	0.8104	0.9126	0.7153
158	-0.558	-0.344	0.009	0.697				165	-0.733	-0.342	0.356					160	-0.489	-0.153	0.232	0.472	0.941			0.325	0.9364	1.0462	0.8363	0.325	0.888	0.9945	0.7911	0.325	0.7893	0.895	0.6942
159	-0.446	0.024	0.685					166	-0.563	0.275						162	-0.611	-0.213	0.85					0.33	0.9138	1.0171	0.8169	0.33	0.8524	0.959	0.762	0.33	0.7752	0.8809	0.6801
160	-0.541	-0.051	0.331					168	-0.505							163	-0.137							0.335	0.9299	1.0333	0.8298	0.335	0.8395	0.9364	0.7459	0.335	0.7717	0.8739	0.6765
161	-0.548	-0.069	0.788					169	-0.558	0.652						164	-0.161							0.34	0.8783	0.9848	0.7814	0.34	0.8331	0.9364	0.7427	0.34	0.7576	0.8598	0.666
162	-0.602	-0.31	0.009	0.47				171	-0.014	0.71						165	-0.719	-0.565	-0.268	0.207				0.345	0.8621	0.9687	0.7685	0.345	0.8428	0.9428	0.7491	0.345	0.7118	0.8104	0.6202
165	-0.528	0.533						172	-0.259							166	-0.557	-0.282	0.716					0.35	0.8686	0.9751	0.7717	0.35	0.8137	0.9138	0.7233	0.35	0.6871	0.7858	0.5955
166	-0.382	0.399						173	0.709							167	-0.57	0.925						0.355	0.8557	0.959	0.762	0.355	0.8072	0.9106	0.7168	0.355	0.6589	0.7541	0.5743
168	-0.691	0.175						175	-0.55							168	-0.61	0.528						0.36	0.8589	0.9622	0.7658	0.36	0.7879	0.8876	0.6974	0.36	0.6378	0.7294	0.5497
169	-0.616	-0.171						176	-0.471	-0.154	0.417	0.666	0.889			169	-0.255							0.365	0.8395	0.9461	0.7459	0.365	0.762	0.8589	0.6781	0.365	0.6096	0.7012	0.525
170	0.272	0.715						177	-0.43	-0.16	0.878					170	-0.715	-0.436	-0.024					0.37	0.8331	0.9332	0.7394	0.37	0.7717	0.8718	0.6845	0.37	0.6061	0.7012	0.525
171	-0.5	-0.093	0.309					178	-0.677	-0.326	0.696					171	-0.355	0.772						0.375	0.8234	0.9267	0.733	0.375	0.7975	0.9041	0.7071	0.375	0.5638	0.6536	0.4863
172	-0.68	0.182						179	-0.513	-0.008	0.122					172	-0.72	0.522						0.38	0.8072	0.9041	0.7136	0.38	0.8169	0.917	0.7265	0.38	0.5426	0.6342	0.4616
173	-0.548	0.54						180	-0.738	-0.537	0.646					173	-0.666	-0.572	-0.21					0.385	0.7911	0.8912	0.7007	0.385	0.7814	0.8815	0.6942	0.385	0.5391	0.6307	0.4616
174	-0.35	0.583						182	-0.73							176	-0.658	-0.13	0.677					0.39	0.804	0.9009	0.7104	0.39	0.7814	0.8815	0.691	0.39	0.5391	0.6237	0.4616
175	-0.454	-0.146	0.714					183	-0.532	-0.221	0.219					177	-0.489	0.168						0.395	0.7943	0.8912	0.7007	0.395	0.7879	0.8847	0.6942	0.395	0.5356	0.6237	0.4581
176	-0.537	-0.2						184	-0.656	-0.143	0.271					178	-0.38	0.675						0.4	0.8395	0.9428	0.7459	0.4	0.7782	0.875	0.6845	0.4	0.5603	0.6483	0.4792
178	-0.491	0.228						185	-0.315							179	0.554							0.405	0.8847	0.9881	0.7865	0.405	0.7814	0.8815	0.6878	0.405	0.5567	0.6448	0.4792
180	-0.08	0.684						187	-0.46	-0.201						181	-0.656	-0.292	0.179	0.896				0.41	0.875	0.9751	0.7782	0.41	0.7394	0.8366	0.649	0.41	0.5321	0.6237	0.4545
181	0.2	0.843						188	-0.58	0.249						182	-0.498	0.235	0.78					0.415	0.8686	0.9751	0.7749	0.415	0.7459	0.8428	0.6555	0.415	0.5356	0.6237	0.4545
182	-0.634	0.817						189	-0.679	-0.403	-0.195	0.812				183	-0.571	0.531						0.42	0.888	0.9913	0.7911	0.42	0.7394	0.8395	0.6522	0.42	0.5532	0.6448	0.4722
183	-0.494	-0.269	0.361					190	-0.647	-0.126	0.283					184	-0.489	-0.145	0.724					0.425	0.8944	1.001	0.7943	0.425	0.7233	0.8201	0.6361	0.425	0.5567	0.6483	0.4792
184	-0.28							192	-0.599	-0.365	-0.108	0.484	0.766			186	-0.551	-0.19	0.549					0.43	0.9073	1.0139	0.8137	0.43	0.7233	0.8191	0.6361	0.43	0.5532	0.6448	0.4722
186	-0.678	-0.561	-0.202					193	-0.681	-0.147						187	-0.595	0.174						0.435	0.8976	1.0042	0.8008	0.435	0.7233	0.8201	0.6361	0.435	0.5462	0.6378	0.4686
187	-0.601	0.405						194	-0.577	0.008						188	-0.133	0.387						0.44	0.9009	1.001	0.8008	0.44	0.7523	0.8492	0.6619	0.44	0.5391	0.6272	0.4616
189	-0.57	-0.296	0.37	0.57				196	-0.523							189	0.312							0.445	0.9106	1.0171	0.8137	0.445	0.7394	0.8363	0.6522	0.445	0.5532	0.6448	0.4722
191	-0.012	0.422						197	-0.743	-0.43	0.535					190	-0.727	-0.404	0.504					0.45	0.9235	1.0307	0.8266	0.45	0.7394	0.8331	0.649	0.45	0.5532	0.6413	0.4686
192	-0.59	0.704						198	-0.647	-0.297	0.392					191	-0.629							0.455	0.9235	1.0333	0.8266	0.455	0.7201	0.8137	0.6296	0.455	0.5673	0.6624	0.4863
193	-0.621	-0.123						199	-0.642	-0.325	-0.051					192	-0.585							0.46	0.9106	1.0139	0.8137	0.46	0.7265	0.8234	0.6393	0.46	0.5603	0.6554	0.4827
194	-0.657	-0.285	0.41					200	-0.63							193	-0.639	0.244	0.513					0.465	0.8912	0.9945	0.7975	0.465	0.7297	0.8266	0.6458	0.465	0.5567	0.6413	0.4792
195	-0.623	-0.05	0.329					201	-0.693	-0.56	-0.249					194	-0.459	-0.018	0.548					0.47	0.8912	0.9945	0.7943	0.47	0.7427	0.8428	0.6522	0.47	0.5462	0.6342	0.4686
196	-0.593	-0.12	0.365					202	-0.416	0.044						195	-0.282	0.319						0.475	0.8944	1.001	0.7975	0.475	0.733	0.8234	0.6414	0.475	0.5497	0.6378	0.4686
197	0.851							203	-0.432	0.06						196	-0.247							0.48	0.8944	1.001	0.7943	0.48	0.7297	0.8234	0.6458	0.48	0.5673	0.6554	0.4863
198	-0.621	-0.369	-0.059					204	-0.66	0.357						197	-0.593	-0.166	0.307					0.485	0.9138	1.0204	0.8169	0.485	0.7523	0.8524	0.6652	0.485	0.5497	0.6413	0.4722
199	-0.418	0.21	0.449					205	-0.347	0.789						198	-0.741	0.393						0.49	0.9267	1.03	0.8234	0.49	0.7749	0.8686	0.6813	0.49	0.5462	0.6342	0.4651
200	-0.583	-0.136	0.424					206	-0.515	-0.173	0.723					199	-0.09	0.458						0.495	0.9525	1.0623	0.8492	0.495	0.7782	0.8783	0.6878	0.495	0.5603	0.6448	0.4757
203	-0.666	0.531						207	0.954							200	-0.209							0.5	0.9396	1.0462	0.8395	0.5	0.7846	0.8815	0.6974	0.5	0.5426	0.6342	0.4686
204	-0.649	0.884						208	0.473							201	-0.507							0.505	0.9267	1.03	0.8298	0.505	0.8008	0.9009	0.7039	0.505	0.5779	0.668	0.4968
205	-0.694	-0.38	0.574					209	-0.469	-0.21						203	-0.729	-0.346	0.434	0.743				0.51	0.9396	1.0462	0.8363	0.51	0.8234	0.9235	0.733	0.51	0.5814	0.673	0.5004
206	-0.318							210	-0.146							204	-0.641	-0.285	0.591					0.515	0.9493	1.0559	0.8492	0.515	0.8395	0.9428	0.7459	0.515	0.5955	0.6871	0.5109
208	-0.58							211	-0.673	-0.349	0.425	0.671				205	-0.265							0.52	0.9687	1.072	0.8718	0.52	0.8621	0.9611	0.7685	0.52	0.5955	0.6906	0.5144
209	-0.652	0.746						212	-0.204	0.621						206	-0.583							0.525	0.9525	1.0623	0.8524	0.525	0.875	0.9816	0.7782	0.525	0.5849	0.6765	0.5039
210	-0.471	-0.135	-0.004	0.738				213	-0.11	0.26	0.402	0.726				207	-0.53	0.635						0.53	0.9525	1.0591	0.8557	0.53	0.8654	0.9655	0.7685	0.53	0.5708	0.6589	0.4898
211	-0.166							214	-0.692	-0.388	-0.109					208	-0.504	0.297						0.535	0.959	1.072	0.8621	0.535	0.8654	0.9719	0.7685	0.535	0.5779	0.666	0.4968
212	-0.502							215	-0.637	0.027	0.441	0.715				209	-0.605							0.54	0.9655	1.0752	0.8654	0.54	0.8621	0.9655	0.7653	0.54	0.5814	0.6765	0.5004
214	-0.018							216	-0.264							210	-0.37	-0.004						0.545	0.9751	1.0849	0.8718	0.545	0.8621	0.9622	0.7653	0.545	0.5779	0.6695	0.4968
215	-0.719	-0.58	-0.27	0.009				217	0.314							211	-0.557	-0.295	0.608					0.55	0.9428	1.0494	0.846	0.55	0.8557	0.9558	0.7588	0.55	0.5814	0.673	0.5004
216	-0.167	0.215						219	-0.688	-0.586	0.417					212	-0.221							0.555	0.9332	1.0397	0.8363	0.555	0.8557	0.9558	0.7556	0.555	0.5849	0.6765	0.5039
217	-0.604	0.606						220	-0.387	0.109	0.626					213	-0.743	-0.599	0.827					0.56	0.9267	1.0333	0.8331	0.56	0.875	0.9784	0.7749	0.56	0.5955	0.6871	0.5109
218	-0.733	-0.469	-0.318	-0.042	0.386	0.798		221	-0.663	0.421						214	-0.673	-0.268						0.565	0.9364	1.0412	0.8331	0.565	0.8589	0.9622	0.7588	0.565	0.6025	0.6942	0.518
219	-0.376							223	-0.596	-0.32	0.382					215	-0.008							0.57	0.9267	1.0333	0.8331	0.57	0.8298	0.9321	0.7362	0.57	0.6131	0.7082	0.5321
220	-0.589	-0.187	0.828					224	0.26							216	-0.606	-0.164	0.233	0.807				0.575	0.9267	1.0333	0.8234	0.575	0.8234	0.9202	0.7291	0.575	0.6061	0.6942	0.5215
221	-0.726	-0.281	0.396					225	-0.417							217	-0.727	-0.354	0.067	0.953				0.58	0.9364	1.0397	0.8356	0.58	0.8137	0.9106	0.7201	0.58	0.599	0.6906	0.518
222	-0.536	0.025						226	-0.548	-0.188	-0.002	0.661				218	-0.655	-0.368	0.011	0.567				0.585	0.917	1.0203	0.8169	0.585	0.7975	0.8976	0.7071	0.585	0.6096	0.7047	0.5285
223	-0.672	-0.035	0.227					227	-0.606	-0.354						219	-0.569	-0.249						0.59	0.9138	1.0236	0.8201	0.59	0.7782	0.8783	0.6852	0.59	0.6272	0.7223	0.5426
224	-0.356	0.707						228	0.336							220	-0.668	-0.448	0.025	0.405				0.595	0.9041	1.0074	0.8072	0.595	0.7556	0.8492	0.6652	0.595	0.6131	0.7047	0.5285
225	-0.571	-0.191	0.693					229	-0.652	-0.383	-0.171	0.638				221	-0.681	0.682						0.6	0.875	0.9784	0.7814	0.6	0.7588	0.8557	0.6684	0.6	0.6061	0.6942	0.5215
226	-0.488	0.791						230	-0.069							223	-0.499	0.229	0.948					0.605	0.8783	0.9751	0.7814	0.605	0.762	0.8621	0.6748	0.605	0.5814	0.673	0.4968
228	0.241							231	-0.69	0.492	0.837					224	-0.528	0.603						0.61	0.8718	0.9751	0.7717	0.61	0.7394	0.8284	0.6522	0.61	0.5814	0.673	0.4968
229	-0.569	-0.285						232	-0.56	-0.26	0.495					225	-0.582	0.206	0.61					0.615	0.8912	0.9945	0.7943	0.615	0.7136	0.8137	0.6264	0.615	0.5955	0.6906	0.5144
230	-0.746	-0.119	0.316					233	-0.584	0.025						226	-0.688	0.284						0.62	0.8621	0.9655	0.7653	0.62	0.7039	0.7975	0.62	0.62	0.6025	0.6942	0.5144
231	-0.736	-0.511	0.233					234	-0.443	0.278	0.737					227	-0.461	-0.17	0.288	0.9				0.625	0.8105	0.9073	0.7168	0.625	0.6878	0.7814	0.6006	0.625	0.592	0.6801	0.5074
232	-0.611	-0.312						235	-0.467	0.744						228	-0.665	-0.371	0.214					0.63	0.7975	0.8944	0.7007	0.63	0.6974	0.7879	0.6103	0.63	0.6096	0.7082	0.5285
233	-0.433	0.28						236	-0.398	0.197	0.68					229	-0.566	0.666						0.635	0.7846	0.8815	0.6942	0.635	0.7297	0.8266	0.6393	0.635	0.6166	0.7082	0.5285
234	-0.62	-0.15						237	-0.605	-0.037						230	-0.345	0.554						0.64	0.804	0.9041	0.7168	0.64	0.7136	0.8105	0.6296	0.64	0.6413	0.7364	0.5567
235	-0.635	0.438	0.877					238	-0.521	0.306						232	-0.557	0.624						0.645	0.8072	0.9106	0.7168	0.645	0.7104	0.8105	0.6264	0.645	0.6378	0.7329	0.5532
236	-0.24							239	-0.556	-0.212	0.485	0.743				233	0.036	0.551						0.65	0.8298	0.9267	0.7362	0.65	0.7104	0.8072	0.6232	0.65	0.6378	0.7294	0.5497
237	-0.678	-0.585	-0.382					240	0.787							234	-0.658	-0.315	0.357	0.835
238	-0.558	-0.024	0.377	0.671				241	-0.668	-0.315						235	-0.454	0.239	0.796
240	-0.611	-0.283	-0.04	0.267	0.501			242	-0.587	-0.22						237	-0.485	0.192	0.587	0.695
241	-0.52	0.95						243	0.47							239	-0.493	-0.121
242	-0.611	-0.066						244	-0.222	0.338						240	-0.687	-0.428	-0.184	0.181
243	-0.654	-0.455	-0.109	0.234	0.675			245	-0.514							241	-0.633	-0.414
244	-0.499	-0.146	0.653					246	-0.627	-0.47						242	-0.455	-0.041
245	-0.643	-0.375	-0.193	0.711				248	-0.704	-0.461	0.421					243	-0.437	0.656
246	-0.598	0.79						249	-0.551	-0.181						244	-0.509	0.218
247	-0.621	0.156						250	-0.504	0.519						245	-0.679	-0.044
248	-0.709							251	-0.745	-0.375	0.011					246	-0.746	-0.427
249	-0.465	0.348						252	-0.536	-0.409	0.38					247	-0.638	0.225
250	-0.73							255	-0.645							248	-0.36	0.745
251	-0.623	-0.391	0.024	0.599				256	-0.37							250	0.288
253	0.306							257	-0.537	0.004						251	-0.579
254	-0.196							258	0.645							252	-0.644	0.952
255	-0.601	-0.075						259	-0.272							253	-0.413
256	-0.551	-0.043						260	-0.437	0.554						254	0.058
257	-0.605	-0.492	-0.263	0.258	0.557			262	-0.472	-0.258	0.234					255	-0.531	-0.415	0.323
258	0.244							263	-0.38							256	-0.601	0.796
260	-0.679	-0.279						264	-0.198							259	0.018
261	-0.509	0.251	0.886					265	-0.506	0.308						260	-0.53
262	-0.579	-0.081						266	-0.55							261	-0.633	-0.145
263	-0.635	-0.338	0.843					267	-0.427	-0.027	0.793					262	0.429
264	-0.134							268	-0.625	-0.355	0.708					263	-0.708	0.384
265	0.184							269	-0.433	0.303						264	-0.658	-0.355	0.64
266	-0.745	-0.053	0.416	0.653				270	-0.538	-0.292						265	-0.651	-0.482	-0.185	0.205
267	-0.711	-0.364	0.216	0.625				272	-0.663	0	0.715					266	0.423	0.912
268	-0.644	0.271	0.521					273	0.275							267	-0.684	-0.473	-0.207	0.698
269	-0.54	-0.247	0.331					276	-0.662	-0.345						268	-0.549
270	-0.282							278	-0.599							269	-0.419	-0.342	0.355	0.653
271	-0.275	0.487						279	-0.484	-0.185	0.358	0.722				270	-0.745	-0.619	-0.235
272	-0.479	0.528						280	-0.657							271	-0.731
273	-0.611							282	0.396							272	-0.58	0.202
274	-0.236	0.858						284	-0.562							273	-0.681
275	-0.533	-0.12						285	-0.732	-0.345	0.287	0.662				274	0.498
276	-0.732	-0.553	-0.343	0.003				286	-0.597	-0.266						276	-0.558	0.253	0.801
277	-0.601	0.923						288	-0.177	0.375						277	-0.549	0.273
278	-0.562	-0.239	0.695					289	-0.63	-0.266	0.032	0.417	0.702			278	-0.651
279	-0.74	-0.124						290	-0.234							279	-0.605	-0.495	0.039
281	0.412							291	-0.586	-0.459	-0.252					280	-0.718
282	-0.513							292	-0.61	0.115	0.467					282	0.371
283	-0.629	-0.302						294	-0.704							283	-0.499	0.03	0.326	0.676
284	-0.55							299	-0.221							284	-0.585	0.023	0.376
285	-0.559	-0.087						300	-0.583	0.031	0.61					285	-0.562	0.293	0.469
286	-0.582	-0.264	0.25					301	-0.562	-0.476	-0.231					286	-0.603	-0.047	0.432	0.95
287	-0.531	-0.005						302	-0.605	-0.41						287	-0.659	0.508	0.695
288	-0.544	-0.201	0.288	0.772				303	-0.744	0.307						288	-0.05	0.837
289	-0.596	-0.287	0.571					304	-0.263	0.36						289	-0.521	-0.26
290	-0.714	-0.196						306	-0.458	0.717						290	-0.628	-0.288	-0.116
291	-0.631	-0.298	0.025	0.317	0.94			307	-0.627	-0.422						291	-0.546
293	-0.67	-0.406	0.191	0.807				308	-0.015							292	-0.546	-0.053
294	-0.705	-0.266						309	-0.739	0.786						293	-0.669	-0.515	-0.055
295	-0.682	-0.473	-0.105	0.42				311	-0.681	-0.31	-0.006	0.3				294	-0.405	-0.054	0.44
296	-0.418							312	-0.551	0.294						295	-0.615	-0.488	-0.097
297	-0.728	-0.44	-0.168	0.324	0.748			314	-0.346							296	-0.456
298	-0.536							315	-0.338	0.33						297	-0.635	-0.267	0.568
299	-0.651	-0.069						317	-0.586	0.569						298	-0.716	-0.456
300	-0.623	-0.147						318	-0.46	-0.105						299	-0.365	0.856
301	-0.676	-0.469	-0.145					319	-0.573	-0.287						300	-0.679	-0.371
302	-0.601							321	-0.67	-0.284	0.592					301	-0.317	-0.075
303	-0.58	0.018	0.453	0.815				322	-0.185							302	-0.662	-0.54
304	-0.708	-0.387						323	-0.265	0.332	0.561					303	-0.368	0.321
305	-0.556							324	-0.446	-0.248	0.379					304	0.227
306	-0.693	-0.365	0.414	0.774				325	-0.55	-0.102						305	-0.72	-0.219
307	-0.542	0.464						326	0.034							306	-0.628	-0.362	0.194	0.727
309	-0.473	0.222						329	-0.367	0.828						307	-0.461	-0.179	0.051	0.467
310	0.342	0.449						330	0.704							308	-0.585	-0.152
311	-0.714	-0.471	-0.244	0.322				331	-0.484	-0.258	0.296	0.617				309	-0.271
312	-0.534	-0.146						332	-0.467	0.027	0.374					310	-0.666	0.283	0.69
313	-0.7	-0.311						333	-0.18	0.551						311	-0.504	-0.067	0.629
315	-0.444	-0.108						334	-0.657	-0.339	0.453	0.81				312	-0.484	0.607
316	-0.009	0.249	0.623					335	-0.712	0.574						314	-0.612	0.243
317	-0.543	0.395						336	-0.302	-0.03	0.468					315	0.712
318	-0.573							337	-0.233							316	-0.593
319	-0.577	0.587						338	0.287							317	-0.649	0.327	0.509
320	-0.738	-0.382	0.374					340	-0.628							318	-0.726
321	-0.158							341	-0.602	0.751						319	-0.495	0.176
323	-0.34							342	0.263							320	-0.588	-0.187	0.907
324	-0.474	0.255						344	0.476							321	-0.041	0.83
325	0.207							345	-0.178	0.281	0.694					322	-0.407	-0.029	0.704
326	-0.413	-0.291	0.267					346	-0.583							323	0.009
327	-0.735	-0.537	-0.042	0.65				348	-0.394	0.246	0.684					324	0.012
328	-0.548							350	-0.173	0.039	0.241	0.778				325	-0.429	-0.109
329	-0.563	-0.053						351	-0.645							327	-0.194
330	-0.517	-0.12	0.246	0.736				352	-0.561							328	-0.564	-0.079
331	-0.395							353	-0.662							329	-0.692	-0.159	0.234
332	-0.079							354	0.208	0.63						330	-0.709	-0.459	0.319
333	-0.622	-0.393	0.395					355	-0.544	-0.092	0.517					331	-0.632
334	-0.587							357	-0.559	-0.451	0.716					332	-0.452	0.552
335	-0.745	0.833						358	-0.549	0.937						333	-0.661
336	-0.194							359	-0.497	-0.188	-0.069	0.335				334	-0.66
337	-0.583							360	-0.45	-0.29	0.286					335	-0.697	-0.372	0.237	0.708
338	0.57							361	0.599							336	-0.388	0.787
339	-0.727							362	-0.573	0.233						337	-0.642
340	-0.58	0.226	0.485					363	-0.2							338	-0.713	-0.595	-0.365	-0.02	0.41
341	0.271	0.777						364	-0.727	-0.455	-0.143					339	0.011	0.39
343	-0.517	-0.151	0.501	0.881				365	-0.457	0.318						341	-0.405	0.313
344	-0.428	0.32						366	-0.747	-0.321						343	-0.43
345	-0.589	-0.023	0.728					367	-0.665	-0.388	0.321					344	-0.529	-0.211	0.643
346	-0.631	-0.298	0.658					368	-0.173	0.5	0.804					347	0.5
347	-0.239							370	-0.745	-0.471	-0.353	0.008				348	-0.664	-0.33	0.21	0.672
348	-0.516	-0.053						371	-0.664							349	-0.41	0.261
349	-0.634							372	-0.503							350	-0.291	0.33	0.654
350	-0.732	-0.505	0.203	0.83				373	-0.512							351	-0.738	-0.59	0.241	0.602
351	-0.213	0.686						375	-0.692	-0.414						352	-0.43
353	-0.574	-0.115	0.553					376	-0.741	-0.439						353	-0.7	0.239
354	-0.37	0.303						378	-0.745	-0.415						354	-0.582
355	-0.089							379	-0.708	0.355						355	-0.505	-0.234
356	0.304							380	-0.519	-0.294	0.236					356	-0.578	0.049	0.463
357	-0.602	-0.311	0.216	0.688				381	0.645							357	-0.647	0.303
358	-0.597	0.295	0.784					382	-0.29	0.401						358	-0.578
359	-0.491	-0.01	0.259	0.89				384	-0.316							359	-0.549	0.467
360	-0.675	0.035	0.625					385	-0.424							360	-0.263	0.932
362	-0.62	-0.502	-0.259	0.008	0.324	0.729		386	-0.464							361	-0.639	-0.349
363	-0.311	0.248	0.544					388	-0.1							362	-0.692
364	-0.12	0.2						389	-0.732	-0.385	0.148					364	-0.665	-0.39	0.477
365	-0.703							390	-0.662	-0.228	0.25					365	-0.595	-0.33	0.269	0.822
366	-0.634	-0.369	-0.116	0.214	0.644			391	-0.72							366	-0.623
367	-0.592	-0.022	0.68					392	-0.655							367	0.747
368	-0.057	0.575						393	-0.428	0.844						368	0.068	0.71
369	-0.586	-0.358						395	-0.55							369	-0.536	0.178
370	-0.158							396	-0.573	-0.188	0.939					370	-0.581
371	-0.459	0.374						397	-0.736							371	-0.395	0.254	0.494
372	-0.521	-0.124	0.22					398	-0.639							372	0.794
373	-0.746	-0.663	0.594					400	-0.58	-0.037						373	0.244
374	-0.525	-0.319						401	0.293	0.72						374	-0.562	0.371
375	0.587							402	0.263	0.738						375	-0.627	-0.102	0.261	0.509
376	-0.747	-0.198						403	-0.496	0.463	0.75					376	-0.434	-0.122	0.609
377	-0.702	-0.428	0.271					404	0.359							377	-0.561	-0.051
378	-0.459	0.312	0.546					405	-0.567	0.222						378	-0.428	0.668
379	-0.058	0.663						406	-0.482							379	-0.413
380	0.467	0.662						407	-0.54	0.625						380	-0.138	0.584
381	-0.454							408	-0.366							381	-0.741	-0.549	-0.249	0.679
382	-0.058							409	-0.45	-0.218	0.492					382	-0.516	0.244	0.896
383	-0.595	-0.201	0.628					410	0.93							383	-0.589	0.591
384	-0.72	-0.539	-0.32	0.523				411	0.277							384	-0.642
385	-0.554	-0.315	0.653					413	-0.558							385	-0.649
386	-0.296	0.41						414	-0.531	-0.083						386	-0.695	-0.422	-0.002	0.82
387	-0.665	-0.119	0.458					416	-0.597	0.401	0.758					389	-0.442
388	-0.202							417	-0.747	-0.62	-0.049	0.569				390	-0.47	-0.184
389	0.306							418	-0.356	0.651						391	-0.479
390	-0.219	0.323						420	-0.259	0.027						392	-0.257	0.494
391	-0.536	-0.248						421	-0.352							393	-0.748	-0.401	0.718
392	-0.368	0.962						422	-0.534							394	-0.575
393	-0.607	0.055	0.368	0.613				423	-0.718	-0.093	0.39	0.787				395	-0.677	0.228	0.583	0.94
394	-0.74	-0.436						424	0.499							396	-0.741	-0.536	0.18
395	-0.717							426	-0.601	-0.002						397	-0.698	-0.614	-0.252	0.376
396	-0.6	0.253						427	-0.56	0.38	0.842					398	-0.586
397	-0.659							428	-0.605	-0.164	0.283					399	-0.684	0.724
398	-0.594	0.208						429	-0.648	-0.326	0.528	0.841				400	-0.353
399	-0.631	-0.135	0.265					430	-0.332	-0.026	0.381	0.909				401	-0.495	-0.291	0.186
400	0.237							431	-0.279	0.017	0.712					402	-0.366
401	-0.436	0.419	0.876					432	-0.577	-0.308	-0.114	0.52				404	-0.7	-0.013
402	-0.574	0.487						434	-0.676	-0.454	-0.208					405	-0.454	-0.158	0.306
403	-0.601	-0.178	0.644					436	-0.192	0.85						406	-0.737	-0.502	0.221
404	-0.45	0.061						437	-0.386							407	-0.28	0.581
405	-0.693	-0.297						439	-0.458	0.261	0.734					408	-0.07
406	-0.295	0.281						440	-0.422	-0.153						409	-0.599	-0.265	0.266
407	0.227							441	-0.288	0.251						410	-0.544	0.63
409	-0.433	0.838						442	-0.743	-0.37	0.366					411	-0.427	0.043	0.449	0.728
410	-0.657	-0.401	-0.09					443	-0.599	0.636						413	-0.097	0.753
411	-0.558	-0.334						444	-0.411	0.532						414	-0.439	0.353
412	-0.471	0.437						445	0.312							415	-0.504	0.601
413	-0.458	-0.104	0.309	0.888				446	-0.599	-0.21						416	-0.562
414	-0.294	0.436						447	-0.571	-0.286	0.615					417	-0.596	-0.338	0.972
416	-0.503	0.279						448	-0.182	0.573						418	-0.591
417	-0.522							449	-0.495	-0.111	0.083	0.597				419	0.237	0.431	0.75
418	-0.256							450	-0.471							421	-0.508	-0.173	0.68
419	-0.661	-0.437	0.214	0.642				451	-0.592							422	0.423	0.678
421	-0.713	-0.495	0.252					452	0.391	0.683						423	-0.271
422	-0.488	0.477						453	-0.69							424	-0.292
423	-0.06							455	-0.41							425	-0.656
424	-0.717	-0.367	0.634					456	-0.458							426	-0.037	0.393	0.675
425	-0.554	-0.271						457	-0.396	-0.143	0.513					427	0.327
426	-0.621	-0.174						458	-0.569	-0.07						428	-0.588
427	-0.409	-0.056	0.632					459	-0.49	-0.144	0.502					429	-0.365
428	-0.429	-0.2						460	-0.546	-0.24	0.87					430	-0.382	-0.075
430	-0.609							461	-0.601	-0.004						431	-0.345	0.775
431	0.177							463	-0.682	-0.164						432	-0.611	-0.049	0.78
432	-0.599	-0.252						464	-0.604	0.684						433	-0.519
434	-0.537	-0.2	0.059					465	-0.558							434	-0.66	0.939
435	-0.466	0.758						466	-0.565	0.444						435	-0.465	0.281
436	-0.742	-0.083						467	-0.661	-0.285	0.429	0.76				436	-0.557	0.234	0.705
438	0.453							469	-0.394	0.309						437	-0.717	-0.628	-0.292	0.293
439	-0.671	-0.484	0.178	0.71				470	-0.477	0.223						438	-0.303	0.853
440	-0.551	0.015						471	-0.356	0.956						439	-0.739	-0.511
441	-0.23	0.471						472	-0.497	0.271	0.577	0.734				440	-0.466	0.749
442	-0.564	-0.326	-0.04					473	-0.568							441	-0.467	-0.183
443	-0.543	0.589						474	-0.593	-0.237						442	-0.537
444	-0.519	-0.103	0.221	0.717				475	-0.229	0.828						443	-0.562	-0.462
445	-0.441	-0.028	0.66					476	-0.705	-0.473	0.181					444	-0.264
446	-0.551	-0.105	0.682					477	-0.656	-0.395	0.4	0.724				445	-0.578	0.178
447	-0.621	-0.054	0.847					478	-0.5	0.423						446	-0.32	0.831
448	-0.534	-0.256	0.012	0.356	0.751	0.927		479	-0.476	0.844	0.946					448	-0.455	-0.057	0.279
449	-0.674	-0.471	0.239					480	-0.186	0.703						449	-0.555	0.321
450	0.175	0.348						482	-0.451	0.809						450	-0.404	-0.031
451	-0.385	-0.012						483	-0.647	0.62						451	-0.16
452	-0.231	0.584						484	-0.69	0.44						452	-0.285	-0.07	0.259
454	-0.622	-0.322	0.374					485	-0.492	0.566						453	-0.536	-0.237	0.819
455	-0.727	-0.424						486	-0.251							454	-0.659	-0.498	-0.159	0.398
456	-0.655	-0.099	0.679					487	-0.582							455	-0.64	-0.453	0.677
457	-0.494	-0.09	0.417					488	-0.503	0.277	0.622					456	-0.707
458	-0.618	-0.317	0.008					489	-0.51	-0.173						457	-0.347	0.659
461	-0.239	0.244	0.512					490	-0.319	0.836						458	-0.58
462	-0.711	-0.429	0.445					492	-0.711	-0.46	-0.238	0.201				459	-0.739	-0.578	-0.288	0.23
463	-0.74	-0.34	-0.072	0.3				494	-0.522	0.725						460	0.869
464	-0.562	0.883						495	-0.502	-0.241	0.333					461	-0.315	0.181
465	-0.448	0.173						496	-0.146	0.413						462	-0.676	-0.157	0.232	0.445
466	-0.274	0.295						497	-0.678	-0.276	0.184					463	-0.492
467	-0.603	0.246	0.548	0.969				498	-0.503	-0.08	0.201					464	-0.546	-0.22	0.283
468	-0.065	0.624						499	0.772							465	-0.574	-0.124
469	-0.612	0.031						500	-0.47	0.754						466	-0.469
470	-0.644	-0.375	0.479	0.709				501	-0.666	-0.124	0.267	0.6				467	-0.467	0.012
471	-0.423							502	-0.562	-0.388	0.24					468	-0.49	-0.164	0.769
472	-0.576							503	-0.519	-0.272	0.39	0.715				469	-0.619	-0.454	0.226
473	-0.645	-0.094	0.289	0.577				504	-0.271							470	-0.445	0.376	0.89
474	-0.427	0.383						506	-0.398							471	-0.694	0.218
475	-0.729	0.586						507	-0.563	0.234	0.586					472	-0.579	0.241
476	-0.406	0.01	0.693					508	-0.692							473	-0.184	0.342
477	-0.57							509	-0.512	0.891						474	-0.587	-0.341
478	-0.749	-0.463	0.225					510	-0.392	0.215						475	-0.738	-0.311
479	-0.584	0.013						511	-0.478	-0.173	0.094					476	-0.298
480	-0.624	-0.505						513	-0.4	0.137	0.429	0.837				477	-0.538	0.191
481	-0.746							514	-0.257	0.297						478	-0.349
482	-0.672	-0.326	0.029	0.56				515	-0.571							479	-0.625
483	0.533							516	-0.604	-0.348	-0.083	0.528				481	-0.695	-0.548	-0.306	-0.033
484	-0.594	0.167	0.391					517	-0.459							482	-0.136	0.272
485	-0.651	-0.37	-0.222	0.316	0.578			518	-0.738	-0.085	0.536					483	-0.228	0.205
486	-0.289	0.794						519	-0.099	0.69						484	-0.512
487	-0.317							521	-0.591	0.013	0.618					485	-0.446	0.672
488	0.733							522	-0.434	0.57						486	-0.346	0.671
489	-0.679	-0.342	0.371	0.779				523	-0.568	-0.083						487	-0.555	-0.129
490	-0.375	0.606						524	-0.492	-0.023	0.897					488	-0.67	-0.38	0.198	0.739
491	0.208							525	-0.487							489	-0.422	0.234
492	-0.637	-0.312	0.713					526	-0.346	0.556						490	-0.614
493	-0.631	-0.056						527	-0.301	0.752						491	-0.453	0.222
494	-0.54	-0.179	0.912					528	-0.671	-0.447	0.232					492	-0.099	0.455
495	-0.569	-0.35	0.57					529	0.301							496	-0.684	-0.364
496	-0.626	0.028	0.276	0.632				530	-0.507	0.254	0.641					497	-0.695	0.854
499	-0.475							532	-0.552	-0.014						498	-0.618	-0.004	0.704
500	-0.373	0.397	0.9					533	-0.371	0.78						499	-0.522	-0.087	0.784
501	-0.458	0.193	0.747					534	-0.245							500	-0.501	-0.136
502	0.014							535	-0.495	-0.287						501	-0.657
503	-0.744	-0.467	0.365					536	-0.493	0.8						502	-0.583	-0.269
504	-0.624	-0.386	0.269					537	-0.499	0.348	0.668					503	-0.7	-0.229
506	-0.583	-0.361	-0.122	0.238	0.585			538	-0.654	-0.287						504	-0.649	-0.351	0.359
507	-0.697	-0.606	0.212	0.509				539	-0.487	0.215	0.546					505	-0.628	-0.273
508	-0.529	-0.235						540	-0.68	0.622						506	-0.707	0.222
509	-0.651	-0.078	0.237					542	-0.538	0.656						507	-0.383	0.205
510	-0.746	0.027	0.934					544	-0.575	-0.313	-0.06					508	-0.543
512	-0.603	-0.43						545	-0.539	0.689						509	-0.56
514	-0.746	-0.622	-0.328	-0.054				546	-0.084	0.516						511	-0.544
516	-0.599	-0.272						549	-0.719	-0.492	-0.229					512	-0.036	0.529
517	-0.491	0.688						550	-0.595	-0.202	0.925					513	-0.433	-0.086	0.3
518	-0.693	-0.37	-0.113	0.41				551	-0.491	0.651						514	-0.649	-0.483	-0.243	0.009
519	-0.605	0.505						552	-0.335	0.425						515	-0.635	-0.374	-0.096
520	-0.683	-0.138	0.583					553	-0.648	0.46						516	-0.661	-0.426	0.341
521	-0.444	-0.065						554	-0.656	0.371						517	-0.458	-0.097
523	-0.677	-0.554						555	-0.613	0.3						518	-0.488	0.042	0.831
524	0.02							556	-0.675	-0.048						519	-0.318	0.062
525	-0.471	-0.097	0.4					557	-0.44							520	-0.537	0.208
527	-0.591	-0.298						558	-0.265	0.368						521	0.026
528	-0.559	-0.165	0.31					559	-0.736	-0.517						522	-0.323	0.219
529	-0.684	0.182						560	-0.741	-0.616	-0.266	0.916				523	-0.737	-0.299	0.252
530	-0.633	-0.508	-0.164					561	-0.677							524	-0.659	-0.483	0.015
531	-0.73	-0.177						562	-0.736							525	-0.306	0.202
532	-0.476	0.181	0.694					564	-0.69	-0.162	0.604					526	-0.609	-0.276	0.276	0.898
533	-0.637	0.024						565	0.319							527	-0.659	-0.063
535	0.016	0.502						566	-0.633	0.018	0.637					528	-0.743	-0.436	0.24	0.73
536	-0.64	-0.53	-0.232	0.315				567	-0.175							529	-0.62	-0.345
537	-0.605	0.272						568	-0.583	-0.285						530	-0.27
538	-0.743	-0.425						569	-0.47	-0.025						531	-0.581	-0.237	0.411
539	-0.622	-0.109	0.83					570	-0.092							534	-0.731	-0.149
540	-0.551	0.269						571	0.302							535	-0.517	0.199
541	-0.55	-0.095	0.591					572	-0.353	0.689						536	-0.556	-0.267
542	-0.531	-0.365	-0.052	0.227	0.815			573	-0.533							537	-0.554	0.533
543	-0.667	-0.396						574	0.171							539	-0.707	-0.067	0.721
544	-0.714	-0.55	-0.395	0.631				575	0.701							540	-0.177	0.576
545	-0.614	-0.108						576	-0.735							541	0.975
546	-0.567	-0.081	0.622					577	-0.506							542	-0.526	-0.11
547	-0.56							578	0.465							543	-0.53	0.612
548	0.46	0.901						579	-0.455	0.036	0.494	0.784				544	-0.463	-0.117	0.276	0.816
549	-0.539	0.294	0.567					580	-0.144							545	-0.655	-0.436
550	-0.457	-0.013	0.605					581	-0.208	0.289						546	-0.365	0.047	0.505	0.94
551	-0.362	0.454	0.776					582	-0.519	0.883						547	-0.611	0.224	0.502	0.802
552	-0.581	-0.366						583	-0.732	0.449						549	-0.53	0.04
553	-0.685	-0.41	-0.112	0.029				584	-0.439							550	-0.471	0.357
554	-0.66							585	-0.705	-0.315						551	-0.601	-0.418	-0.184
555	-0.7	-0.502	-0.091					586	-0.579	0.449						552	-0.681	0.227
556	-0.703	-0.574	-0.243	0.694				587	-0.321							553	-0.358
557	-0.648	-0.339	0.733					588	0.411							554	-0.264
558	-0.577	0.18	0.472					589	-0.071	0.308						555	-0.617
559	-0.598	-0.342						590	-0.603	-0.256	0.364	0.514				556	-0.654	0.294
560	-0.642	-0.286	0.284					591	0.557							557	-0.4	0.593
561	-0.668	-0.499						592	-0.709	-0.284	-0.064					558	-0.621	0.253
562	-0.686							593	-0.64	0.18	0.428	0.721				559	-0.574	0.523
563	0.23							594	-0.659	0.376						560	-0.583	-0.018
564	-0.37							595	-0.618	-0.255	0.243					561	-0.723
565	-0.611	-0.036						596	-0.602	-0.029						562	-0.534	0.36	0.878
566	-0.304							599	-0.657	-0.233	0.339					563	-0.153	0.447
567	-0.042	0.608						600	-0.169							564	-0.592	-0.328	0.408
568	-0.395	0.324	0.785					601	-0.656	-0.511	-0.227					565	-0.533
569	-0.578	-0.259						602	-0.665	-0.432	-0.032					566	-0.424	0.267
570	0.201							603	-0.663	-0.504	-0.407	-0.046	0.589			567	-0.632	-0.088	0.657
571	-0.714	-0.256	0.55					604	-0.495							568	-0.604	-0.451	-0.186
572	-0.639	-0.532	-0.277	0.542				605	-0.466							569	-0.544	-0.34	-0.026
573	-0.255	0.229						607	-0.305							570	-0.318	0.476
574	-0.608	-0.359	0.328					608	-0.018							571	-0.713	-0.344	0.3
576	-0.524	0.184						609	-0.458							573	-0.595
577	0.485							610	-0.492							574	-0.011	0.431
578	-0.569	-0.153	0.442					611	-0.618							575	-0.496
579	-0.302	0.536						612	-0.666	0.265						577	-0.733	0.819
580	0.706							613	-0.6	0.591						578	-0.597	-0.1	0.388	0.551
581	-0.61	0.246						614	-0.659							579	-0.52	-0.028
582	-0.666	-0.327	0.218	0.794				616	-0.501							580	-0.581	0.853
583	-0.425	0.199						617	-0.703	-0.264	0.545					582	0.291
584	-0.18	0.025	0.206					618	0.239	0.609						583	-0.357
585	-0.739	-0.302	0.023	0.274	0.861			619	0.355							584	-0.626	-0.325	0.042	0.467
586	-0.674	-0.064						620	-0.491	-0.155	0.737					585	0.387
587	-0.617	-0.315	0.177					621	0.04	0.281	0.539					586	-0.54	-0.191	0.685
588	-0.317	0.25						622	-0.528	-0.35						587	-0.564	-0.357
589	-0.679	-0.422	-0.149	0.74				623	-0.113							588	-0.625	0.279	0.702
590	-0.732	-0.504	-0.23					624	-0.27							589	0.382
591	-0.697	-0.508						625	-0.575	0.269						590	0.29
592	-0.42	-0.177	0.519	0.809				626	-0.234	0.356						591	-0.511	0.707
593	-0.386	0.446	0.856					627	-0.638							592	-0.615	-0.301	0.301	0.618
594	0.184	0.941						629	-0.686	-0.118	0.26					593	-0.472	-0.282	-0.083	0.82	0.911
595	-0.637	-0.308	0.179					630	-0.108							595	-0.476	0.551
596	-0.417	-0.003	0.87					631	0.538							597	-0.477	-0.167	0.893
598	-0.623	-0.351	0.296					632	0.707							598	-0.542	0.143	0.31
599	0.329							634	-0.643	-0.282						599	-0.564	-0.207	0.503
600	-0.632	-0.187	0.355	0.689				635	-0.737	0.24						600	-0.112
602	-0.639	-0.379	0.499					636	-0.075							601	-0.655	-0.07	0.35
604	-0.671	-0.258	0.955					638	-0.577							603	-0.436
605	-0.568	-0.007						640	-0.712	0.464						604	0.793
606	-0.491	0.494						641	-0.519							605	-0.384	0.552
607	-0.269	0.681						642	-0.347	0.063	0.635	0.773				606	-0.684	-0.448
608	-0.543	-0.062						643	-0.458							607	-0.652	-0.343	0.67
609	-0.465	-0.223	0.526					644	-0.593	-0.298						608	-0.407	0.21
610	-0.621							645	-0.687							609	0.189
611	-0.346	0.029	0.5					646	-0.556	-0.292	0.556					610	-0.582	0.266
612	-0.688	-0.236	0.624					647	-0.478	0.015						611	-0.719	-0.416
613	-0.332	0.234	0.756					648	-0.189	0.133						612	-0.567
614	-0.649	0.314						649	-0.564							613	-0.482	-0.099
615	-0.367							650	-0.464							614	-0.578
616	-0.558							651	-0.394	0.629						615	-0.082
617	-0.661	0.929						652	-0.649	-0.421	0.516					616	-0.556	-0.393
618	-0.686	0.556						653	-0.583	-0.246	0.943					617	-0.587	0.472	0.807
619	-0.542	-0.213	-0.098	0.03	0.471	0.857		654	-0.564	0.9						619	-0.529	-0.066	0.718
620	-0.48							655	-0.5	0.238						620	-0.366	0.389
621	-0.639	-0.403	-0.003					656	-0.694	-0.415						621	-0.65	-0.288	0.234	0.77
622	-0.538	-0.102	0.475					657	-0.647	-0.365	0.717					622	-0.331	0.269
623	-0.054							658	-0.682	-0.59	-0.263	0.935				623	-0.74	-0.552	0.293	0.718
624	-0.591							659	-0.095							624	-0.109	0.454
625	-0.657	0.203						660	-0.378	0.863						625	-0.376	0.662
626	-0.32	0.383	0.619					661	0.534							626	-0.537	0.162
627	-0.642	-0.374	-0.118	0.161	0.742			662	-0.522							627	-0.722	0.213
628	-0.711	-0.233						663	-0.071							628	-0.641	0.547
629	-0.121							664	-0.467	-0.187	0.463					629	-0.638
630	-0.691	0.198						665	-0.022							630	-0.606	-0.327	0.704
631	-0.733	-0.263						666	-0.527	-0.097						631	-0.609	0.232
632	-0.289	0.184	0.749					667	-0.608	-0.06						632	-0.675	-0.096	0.637
633	-0.675	-0.384	0.015					668	-0.713	-0.243						633	-0.261
634	-0.359	0.264						669	-0.544	0.585						634	-0.131	0.22
635	-0.605							670	-0.676	0.036	0.654					636	-0.723	-0.234
636	-0.551	0.032						671	-0.616	-0.167	0.223					638	-0.628
637	-0.308							672	-0.482							639	-0.617	-0.339	0.292
638	-0.393	0.458						673	-0.539	-0.191	0.465					640	-0.698	0.636
639	-0.193	0.225						674	-0.517	-0.252	0.658					641	-0.158	0.231
640	-0.651	-0.481	0.226	0.893				675	-0.47	-0.148						642	0	0.706
641	-0.713	-0.623	-0.374	-0.128	0.729			678	-0.632	-0.267	-0.008	0.785				643	-0.627	-0.308
642	-0.59	-0.232						681	-0.475	0.677						644	-0.655
643	0.267	0.551						682	-0.239	0.374	0.583	0.864				645	-0.6	-0.204
644	0.317							683	-0.656	-0.183	0.545	0.81				646	-0.256
645	-0.706	-0.563	-0.298	0.283				684	-0.441	-0.069	0.513					647	-0.739	-0.492	0.035
647	-0.576	-0.187	0.199					685	-0.398	0.811	0.961					648	-0.086	0.436
648	-0.481	0.257	0.759					686	-0.535	0.281	0.896					649	0.022	0.228	0.683
649	-0.663	-0.226						687	-0.399	-0.105						650	-0.436
650	-0.702	-0.345	0.193	0.774				688	-0.541	-0.145						651	-0.136	0.324
651	-0.357							689	-0.435							652	-0.267	0.3
652	-0.722	0.026						690	-0.709	-0.363	0.516	0.73				653	-0.703	0.631
653	-0.682	-0.262	0.256	0.612				691	-0.501	0.156	0.486					654	-0.4
654	-0.745	-0.612	-0.509	-0.294	0.019			692	-0.477	-0.156	0.101	0.369				655	-0.696	0.18
655	-0.63	-0.045	0.768					693	-0.654	-0.36	0.289	0.666				656	-0.6	0.045
656	-0.576	-0.05						694	-0.275	0.468						657	-0.241	0.439
657	-0.651	0.484	0.928					696	-0.499	-0.008	0.496					658	-0.468	0.502
658	-0.492	-0.072						697	-0.551	-0.294						659	-0.73	-0.4	0.259	0.851
659	0.228							698	-0.658	0.016						660	-0.642	-0.174
660	-0.575	-0.189						699	-0.578							661	-0.711	0.316	0.692
661	-0.489	-0.095						700	-0.713	-0.288	-0.081	0.588				662	-0.24	0.276
662	-0.5	-0.179	0.204	0.654				701	-0.503							663	-0.642	0.224
663	-0.694							702	-0.461	-0.14	0.357	0.689				664	-0.624	-0.194
665	-0.526	0.278						703	-0.538	0.475						665	-0.535	0.565
666	-0.545	0.246						705	-0.409							666	-0.713	0.332
667	-0.699	-0.152						707	-0.605	-0.024						667	-0.239	0.219	0.56	0.92
668	-0.407	0.624						708	-0.604	-0.323	0.286					668	-0.35	0.264
669	-0.644	0.294	0.827					710	-0.523	-0.295	0.613					669	-0.716	-0.376	0.396
670	-0.077							711	-0.147	0.39						670	-0.377	0.032	0.468
671	0.245							712	-0.564	0.257	0.747					671	-0.631	-0.181	0.35	0.812
672	-0.365	0.542						713	-0.464	0.374						672	0
674	-0.685	0.594						714	-0.613	-0.01						673	-0.692	-0.531	0.172
675	-0.483	0.411						715	-0.643	0.269						674	-0.482	0.657
676	-0.551	-0.154						716	-0.42	-0.26						675	-0.24	0.694
677	-0.589	-0.297	-0.043	0.6				717	-0.561	0.228	0.533					676	-0.716	-0.327	0.59
678	-0.681	-0.133	0.19					718	-0.394	-0.088	0.778					677	-0.742	-0.469	0.693
679	-0.625	-0.311						719	-0.362	0.823						678	-0.484	0.3	0.434
680	0.374							720	-0.737	0.853						679	-0.569	-0.154
681	-0.504							721	-0.601	0.276	0.759					680	-0.668	-0.328	-0.035
682	-0.664	0.695						722	-0.438	-0.252	-0.054	0.67				681	-0.571	0.682
683	-0.691	-0.445	0.789					723	0.002							682	0.554
684	0.19							724	-0.505	-0.196	0.668					683	-0.505	0.288
685	-0.456	-0.022	0.303	0.705				725	0.154	0.552						684	-0.11	0.358
686	-0.685	-0.427	0.062	0.385	0.766			727	-0.275							685	-0.537	-0.216
687	-0.575	-0.136	0.285					728	-0.514							686	-0.655	-0.396	0.252	0.547
688	-0.679	-0.465	0.936					729	-0.004							687	-0.474	0.898
691	-0.412	0.286						730	-0.158	0.552						688	0.274
692	-0.393	-0.045						731	-0.639	-0.039	0.353					689	-0.467	-0.203	0.322
693	-0.576	0.044						732	-0.538	0.415						690	-0.581	-0.294
694	-0.616							734	-0.535	-0.154						692	-0.614
695	-0.212	0.859						736	-0.173	0.947						693	-0.518
696	0.804							738	-0.462							694	-0.574	-0.073
697	-0.629	0.589						739	-0.646	-0.253	0.037					695	-0.558	-0.351
698	-0.73	-0.575	-0.33	-0.075	0.515	0.762		742	-0.616	-0.189	0.438					696	-0.732	-0.426	0.212
699	-0.54	0.014	0.638	0.814				743	-0.272	0.465						697	-0.722	-0.535	-0.244
700	-0.564	-0.277	0.463	0.667				744	-0.645	0.429						698	-0.566	-0.138
701	-0.543	-0.307	0.228					745	-0.657							699	-0.717
702	-0.429	-0.122	0.502					746	-0.651	-0.349						700	-0.227
703	-0.518	0						747	-0.334							702	-0.513	-0.22	0.383
704	-0.634							748	-0.606	-0.269						703	-0.553	0.253
705	-0.316							749	-0.723	-0.347	0.237	0.635				704	-0.131
709	-0.738	-0.328	0.5	0.734				750	-0.659	0.375	0.844					707	-0.345	0.018
710	-0.598	0.426	0.637					751	-0.657							708	-0.526	-0.256
711	-0.199							752	-0.632	-0.009	0.367					709	0.775
712	-0.688	-0.38	0.413	0.812				753	0.915							710	-0.618	0.609
713	0.464							754	-0.531	-0.278	0.463					711	-0.62	0.257	0.553
714	-0.571	0.143	0.845					755	-0.164							712	0.69
715	0.538							756	-0.291	0.067	0.524					713	-0.213
717	-0.707							757	-0.672	-0.203	0.289	0.683				714	-0.487	0.634
718	-0.72	0.32	0.779					759	-0.077							715	-0.375	0.193
719	-0.581	0.471						760	-0.443	-0.141	0.528					716	-0.448	0.48
720	-0.726	-0.512	-0.044					761	-0.555	-0.223	0.018					717	-0.743
721	-0.708	0.421						763	-0.434	0.691						718	-0.605	-0.396	0.43
722	-0.625	-0.412	0.473	0.859				764	-0.438	-0.104						719	-0.632	0.444
723	-0.473	0.228						765	-0.705	0.515						720	-0.595	0.32	0.691
724	-0.57	0.924						766	-0.535	0.529	0.73					721	-0.657	-0.532	-0.338	0.796
725	-0.611	-0.034						767	-0.315	0.589						723	-0.737	-0.599	0.241
726	-0.64	-0.371						768	0.3	0.767						724	-0.519	-0.175	0.271	0.474
727	-0.423	-0.082	0.677					770	-0.709							725	-0.618	-0.273
728	-0.641	-0.014						772	-0.126							726	-0.687	-0.371	0.332	0.839
729	-0.5	0.003	0.242	0.678				773	-0.118							727	-0.177	0.612
731	0.368							774	-0.505	-0.096	0.28	0.678				728	-0.743	-0.512
732	-0.542	0.687						775	0.543							729	-0.408	0.813
733	-0.535	-0.137	0.432	0.655				776	-0.691	-0.595	-0.169	0.293				730	-0.49	0.024
734	-0.631	0.205						777	-0.736	-0.486	-0.069	0.313				731	-0.526	-0.006
735	-0.316	0.211						778	-0.718	0.309	0.633					732	-0.484	-0.016	0.925
736	-0.579	-0.286	0.23					779	-0.039							733	-0.19	0.745
737	-0.714	-0.398	0.56	0.96				780	-0.656							734	-0.567	-0.273	0.415
738	-0.691	-0.307						781	-0.469	0.22						735	-0.64
740	-0.031	0.411	0.729					782	-0.224							736	-0.704	-0.471
741	-0.657	-0.182	0.319					784	-0.731	0.847						737	-0.382	0.607
742	-0.49	0.499						785	-0.665	-0.431	0.365					738	-0.717	-0.376	0.662
743	-0.704	0.384						786	-0.502	0.73						739	0.772
744	0.74							787	-0.394	0.505						740	-0.673	-0.367	0.309
745	-0.671	-0.337	0.491	0.593				788	-0.276	0.044						741	-0.346	0.311
746	-0.69	-0.377	-0.05					789	-0.694	-0.297	0.282					742	-0.662	0.375	0.829
747	-0.131							791	-0.539	0.305	0.752					743	0.037
748	-0.71	0.028	0.546	0.95				792	-0.746	-0.46						744	-0.545	0.318	0.801
750	-0.582	0.856						793	-0.428	0.924						745	-0.526
752	-0.552	-0.335	0.255					794	0.015	0.548	0.833					746	-0.356	-0.03	0.295	0.852
753	-0.207	0.038	0.47	0.682				795	-0.593							747	-0.472	0.576
754	-0.708	-0.462	0.221					796	-0.702	-0.38	0.297	0.568				748	-0.584	-0.257
755	-0.698	-0.544	-0.321	0.621				797	0.041	0.594						749	-0.623
756	-0.428	0.522						799	-0.595	0.35						750	-0.598	-0.203	0.904
757	-0.664	-0.268	0.234					800	0.915							751	-0.595
758	-0.526	0.364						801	0.038							752	-0.671	-0.314	0.141
759	-0.559							803	-0.327	0.4						753	-0.637	0.087
761	-0.657	-0.475						804	-0.59	-0.254	0.372					754	-0.629	-0.538	-0.307	0.063
762	-0.427	-0.112	0.71					805	-0.563	-0.257	0.063					755	-0.286	0.75
763	-0.737	-0.57	-0.178					806	-0.079							756	-0.656	-0.133
764	-0.312							807	-0.404	-0.079	0.841					757	-0.366	0.191
766	-0.328							808	-0.511	-0.266	0.227	0.602				758	-0.298	0.456
767	-0.637	0.174						809	0.419	0.843						759	-0.593
768	-0.061	0.333						810	-0.583	0.394						760	-0.68	-0.335	-0.046	0.485
769	-0.53	0.601						811	-0.641	-0.36						761	0.651
770	-0.673	-0.421						812	-0.271	0.633						762	-0.594	-0.305	0.003	0.59
771	-0.447	0.247	0.626					813	-0.569							763	-0.656	-0.191
773	-0.704	0.175	0.548					814	-0.241							764	-0.631	-0.248	0.886
775	-0.621	-0.057	0.377					816	-0.646	0.256	0.846					765	-0.649	-0.394
776	-0.502	0.925						817	-0.463	0.685						767	-0.372	0.686
778	-0.707	-0.481	-0.019					818	0.436							768	-0.62	-0.271	0.03
779	-0.625	-0.335						819	-0.433	-0.025	0.417					769	-0.649	-0.058	0.382
780	-0.628	-0.273	0.202	0.795				820	-0.317	0.255						770	0.247
781	-0.534	-0.062	0.341					821	-0.697							771	-0.581	0.306
782	-0.731	-0.465	0.059					823	-0.617	-0.143	0.416					772	-0.596	-0.431	-0.284	0.27
783	-0.463	0.219	0.632					824	-0.445							774	-0.154	0.232	0.785
784	-0.49	0.002						825	-0.503	-0.15						775	-0.476	-0.254	0.336	0.662
785	0.41							827	-0.601	-0.247						776	-0.421	0.472	0.653
786	-0.744	-0.34	0.255	0.907				828	-0.112							777	-0.547	0.645
787	-0.37	0.354						829	-0.474	-0.007	0.345	0.652				778	-0.53	-0.133	0.321
788	-0.705	-0.393	-0.148	0.43				830	-0.355							779	-0.625	-0.051	0.729
789	-0.538	-0.207						831	-0.423	0.409	0.672					780	-0.463	-0.114	0.601
790	-0.644	-0.119	0.757					832	-0.651	-0.075						781	-0.048
791	-0.644	-0.387	-0.115					833	-0.71							782	-0.185	0.523
792	-0.562	-0.149	0.58					834	-0.736	-0.439	-0.082	0.299	0.558			783	0.832
793	-0.724	-0.201	0.446	0.74				835	-0.563	0.682						784	-0.645	-0.458	0.791
794	-0.677							836	-0.699	-0.325	0.235	0.744				785	-0.729	-0.412
795	-0.393	0.017						837	-0.568							786	-0.59
797	-0.628	-0.341	0.276					838	-0.644	-0.084	0.259	0.53				787	-0.458	0.524
798	-0.418	0.841						839	-0.591	-0.224	0.06					788	0.231
799	-0.546	-0.229						840	-0.675	-0.49	-0.274	0.247	0.743			789	-0.727	-0.617	-0.376	0.789
800	-0.668	-0.458	-0.189					841	-0.675	0.613						791	-0.649	-0.406
801	-0.603	-0.504	-0.2					842	-0.395	0.915						792	-0.468	0.702
802	-0.502							843	-0.61	-0.118	0.356					793	-0.748	0.056	0.708
803	-0.417							844	-0.261							794	-0.525	0.429	0.877
804	-0.488	-0.257	0.228	0.86				845	-0.636	0.026						795	-0.523
805	-0.627	-0.259	0.859					846	-0.365							796	-0.527	0.52
806	-0.608	-0.246	0.296					847	-0.619	-0.365	0.465	0.824				797	0.692
807	-0.513	-0.283	0.244	0.916				848	-0.627	0.796						798	-0.375	0.953
808	-0.634	-0.234	0.44	0.636				849	-0.659	0.36						799	-0.632	-0.334	-0.047	0.264	0.73
809	-0.478	0.256	0.623					851	-0.627	-0.366	0.341					800	-0.659	-0.393	-0.04
810	-0.533	-0.294						852	-0.442	0.622						801	-0.698	-0.387	0.063
811	-0.415	0.03	0.563					853	0.597							802	-0.708	0.223
812	0.313							854	0.53							803	-0.506	0.396
813	-0.681	-0.123	0.278	0.726				855	-0.735	-0.434	0.386					804	-0.498
814	-0.701	-0.422	-0.207	0.603				856	0.328							805	-0.508	0.632
815	-0.724	-0.428	0.308	0.514				857	-0.638	-0.277	0.561					806	0.418
817	-0.62	-0.14	0.229	0.801				858	0.195	0.712						807	-0.604	-0.471	-0.28	-0.005
818	-0.35	-0.053	0.33					859	-0.501							808	-0.631	-0.11	0.639
820	-0.56	-0.26	0.037	0.817				860	-0.564	0.468	0.703					809	-0.579	-0.365
821	-0.543	-0.006						861	-0.517	0.671						810	-0.616
822	-0.613	-0.012						862	-0.721	-0.612	0.25	0.597	0.893			811	-0.315
823	-0.607	-0.322						863	-0.544							812	-0.467	-0.121	0.482
824	-0.568	-0.197						864	-0.531							813	-0.704	-0.317	0.279	0.645
825	-0.49	-0.006	0.784					865	-0.514	0.003						814	-0.217
826	-0.476	0.169						866	-0.617	-0.034	0.929					815	-0.579	0.053
827	-0.701	-0.37	0.301	0.397	0.781			867	-0.601	-0.118	0.435	0.703				816	-0.744	-0.394	0.81
829	-0.627	-0.229	0.215					870	-0.379	0.356						817	-0.477	0.699
830	-0.648							871	-0.375	0.313						818	-0.56	-0.426	-0.046
831	-0.442	0.413	0.808					872	-0.013	0.592						820	-0.625	-0.321	0.751
833	-0.738	0.033	0.478	0.819				873	-0.748	-0.332	0.017	0.645				821	-0.733	-0.355	0.562
834	-0.354	0.027						874	0.384	0.681						822	-0.471	0.551	0.713
835	-0.658	-0.366	0.221					875	0.888							823	-0.217
836	-0.513							877	-0.334	0.417						824	-0.642
837	-0.662	-0.318						879	-0.382	0.749						826	-0.536	0.692
838	-0.684	-0.467	0.483					880	0.607							827	-0.49	-0.123	0.573
839	-0.619	-0.148						881	-0.657	-0.256						828	-0.602	-0.002	0.377	0.719
840	-0.694	0.818						882	-0.374	0.573						829	-0.291	0.689
841	-0.439	0.266	0.517					884	-0.588	-0.01						830	-0.528	0.047	0.602
842	-0.23	0.728						885	-0.164	0.961						831	-0.464	-0.071
843	-0.649	-0.423	0.891					886	-0.392	-0.119	0.669					832	-0.733	-0.21
844	-0.454	0.599						887	-0.444	-0.141						833	-0.385	0.217	0.915
845	-0.477	0.272	0.924					888	-0.119							834	-0.41	0.547
846	-0.701	-0.516	-0.343	0.374	0.781			889	-0.522							835	-0.646	-0.442	-0.145	0.937
847	-0.446	0.294						890	-0.653	0.301						836	-0.421	-0.051
848	-0.344							891	-0.562	0.703						837	-0.714	-0.317
849	-0.721	-0.587	-0.338					892	-0.316	0.444						838	-0.348	0.291
850	-0.529	-0.028						893	-0.692	-0.497	-0.298	-0.013	0.268			840	-0.674	-0.225	0.624
851	-0.341							894	-0.017							841	-0.697	-0.114	0.691
853	0.422							895	0.639							842	-0.721	-0.194
854	-0.637	-0.368	0.097	0.679				896	-0.424	0.419						844	-0.657	-0.572
855	-0.492	0.181	0.402	0.91				898	-0.516							845	-0.584	0.382	0.792
858	-0.606	-0.322	-0.076	0.415				899	-0.539	0.553						846	-0.718	-0.262
861	-0.549	-0.112						900	-0.48	-0.159						847	-0.046
862	-0.509	0.736						902	-0.562	0.372	0.887					848	-0.616	-0.145	0.503
863	-0.582	-0.367	0.458	0.7				903	0.712							849	0.163	0.828
864	-0.306							904	-0.39	0.542						850	-0.549	0.286
865	-0.706	-0.302	0.604					905	-0.431	0.563						851	-0.625	-0.41
866	-0.62	-0.313	0.18					906	0.108	0.569						852	-0.125
867	-0.698	-0.555	0.221					907	-0.553	0.648						853	-0.529	0.036
869	-0.459	0.476						908	-0.475	0.039						854	-0.616	0.55
870	-0.735	-0.384	-0.033	0.529	0.857			909	-0.684							857	-0.369	0.914
871	-0.602	-0.401	-0.219	0.292	0.565			910	-0.689	0.705						858	0.273
872	-0.432							911	-0.584	0.492						859	0.383	0.932
873	-0.668	0.218						912	-0.171							860	-0.601	0.567
874	-0.239	0.576						914	-0.383	0.21	0.592					861	-0.62
876	0.405							915	0.296							862	-0.57	0.158
877	-0.668	-0.186	0.238	0.687				916	-0.733							863	0.597
878	-0.476	0.407						917	-0.198	0.383						864	-0.665	-0.122	0.351
879	-0.661	-0.308						918	0.337							865	-0.549	0.002	0.734
880	-0.666	-0.404	0.653					919	-0.608							866	-0.459	-0.037	0.393
881	-0.666	-0.418	0.199					920	-0.727	-0.6	0.023					867	-0.315	0.218
882	-0.562							921	0.46							868	-0.605	-0.425
883	-0.631	-0.525	-0.288					923	-0.236							871	-0.1	0.255
884	-0.707	-0.299	0.512					924	-0.689	-0.422	-0.21	0.105	0.564			872	-0.698	-0.358	-0.014
886	-0.526	-0.121	0.31	0.813				925	-0.197							874	-0.605	-0.056
887	-0.677							928	-0.109	0.931						875	0.246	0.821
888	-0.606	-0.372						929	-0.453	0.016						876	0.04
890	-0.643	-0.296	0.464	0.685				930	-0.587	0.317	0.79					877	-0.724
891	-0.551	-0.214						931	-0.587	-0.038	0.897					878	-0.607	-0.497	-0.279
892	-0.162							932	-0.436	0.554						879	-0.631
893	-0.464	0.037						933	-0.335							880	0.213
894	-0.203							934	-0.533	-0.076						881	-0.561	-0.397	0.216	0.785
895	-0.534	-0.138						935	-0.129	0.302						882	-0.369	-0.128	0.293
896	-0.501	0.248	0.767					936	-0.268	0.738						883	-0.741	-0.64	-0.313
897	-0.396	0.325	0.671					937	-0.611	0.858						884	-0.423
898	-0.642	-0.223						938	0.487							885	-0.177	0.699
899	-0.673	-0.566	-0.266					939	-0.24	0.67						886	-0.112	0.649
901	-0.639	-0.028	0.401					940	-0.703	-0.43	0.302	0.652				888	-0.598	-0.266
902	0.34							941	-0.604	-0.268	0.359					889	-0.576
903	-0.052							942	-0.72	-0.402	0.454					890	-0.68	-0.362
904	0.184	0.496						943	0.69							891	-0.396	0.295
905	-0.68	-0.366						944	-0.306							892	-0.367
906	-0.399	0.288	0.652					945	-0.321							893	0.373
907	-0.291	-0.02						946	-0.215	0.342						894	-0.619	-0.299
909	-0.621	-0.219	0.912					947	-0.531	-0.193						895	-0.551	0.354	0.684
910	-0.473	-0.211	0.866					948	-0.525	0.256						896	-0.698	-0.456	-0.059	0.296
911	0.744							949	-0.59	0.555	0.799					897	-0.439	0.321
912	-0.482	0.926						950	-0.513							898	-0.527	0.262
913	-0.72	-0.454						951	-0.472	0.031	0.739					900	-0.186
914	-0.741	-0.48	0.187					953	-0.312	0.411						901	-0.53	0.226
915	-0.289	0.69						954	-0.419	-0.1						902	-0.731	-0.424	0.063	0.316	0.705
916	-0.701	-0.452	0.339					955	-0.176	0.602						903	-0.681	-0.069
917	-0.672	-0.376	0.223					956	-0.541	-0.324	0.229	0.55	0.805			904	-0.64	-0.216
918	0.265							957	-0.536	-0.368	-0.132					905	-0.742	-0.667	-0.418	0.414
919	-0.728	-0.47	-0.263	0.325	0.72			958	-0.663	-0.459	0.37	0.675				906	0.472
920	-0.746	-0.367						959	-0.68	-0.312	0.537					907	-0.558	-0.238	0.635
921	0.423							960	-0.107							908	-0.234	0.742
922	-0.688	-0.177	0.745					961	-0.406							909	-0.605	0.318
923	-0.452	0.333	0.709					963	-0.5	-0.168						911	-0.627	-0.399	0.382	0.655
924	-0.492	-0.125	-0.014	0.304	0.521	0.621		964	-0.605	-0.385	-0.272	0.571				912	0.583
925	-0.53							965	0.335							913	-0.73	-0.538	0.528
926	-0.496	-0.204						966	-0.448	-0.061	0.719					914	-0.74	-0.408
927	-0.69	-0.399	-0.099	0.524				967	-0.662	-0.234	0.276	0.873				915	-0.468	0.212
928	-0.469	0.207						968	-0.26							916	-0.471	-0.226
929	-0.325	0.81						969	-0.45	-0.17	0.678					917	0.738
930	-0.589	0.205	0.63					970	-0.641	0.395	0.909					918	-0.636	-0.365	0.552
931	-0.616	-0.496	0.253					971	-0.568	0.011	0.425	0.803	0.965			919	-0.695	-0.362	0.275
932	-0.524	0.023	0.458					972	-0.414	0.565						920	-0.581	0.032
933	-0.695	-0.581	-0.04					973	-0.678	-0.203						921	-0.656	-0.439	-0.249	0.438
934	-0.246							975	-0.652	-0.205	0.045	0.504				922	-0.722	-0.178	0.356
935	-0.353	0.246	0.537					976	-0.593	-0.365	0.25					923	-0.674	-0.336	-0.062
936	-0.699	-0.035						977	-0.264	0.016						924	-0.342
938	-0.64	0.254	0.834					978	-0.545	-0.259	0.312					925	-0.514	-0.048	0.68
940	-0.749	-0.63	-0.263	0.22	0.38	0.718		980	-0.672	-0.471	-0.313					926	-0.485	0.417
941	-0.396	0.251						981	0.401							927	-0.627	0.02
943	-0.629	-0.274						982	-0.7	-0.574	-0.305					928	-0.738	-0.239	0.228
944	-0.55	0.257						983	-0.57	-0.072	0.251	0.424				929	-0.563	0.496
945	-0.254	0.793						985	-0.397	0.961						930	-0.12
946	-0.158	0.625						986	-0.552	-0.342	0.653					931	-0.496
947	-0.638	-0.308						987	-0.633	0.668						932	-0.581
948	-0.592	-0.285	0.914					988	-0.416	0.023	0.854					933	-0.694	-0.399	0.039
949	-0.642	-0.558	0.699					989	-0.724	-0.339						934	-0.529	0.203	0.62
950	-0.57	-0.092						990	0.255							935	-0.524
951	-0.451							992	-0.528	0.718						936	-0.7	0.373
952	-0.499	0.205						993	-0.537	-0.274	0.279					938	-0.602	-0.36
953	-0.582	-0.21	0.256					995	-0.52	-0.165						940	-0.596	-0.238
954	-0.615	-0.263	0.443					996	-0.709	0.608						941	-0.678
955	-0.67	-0.427	-0.16	0.169	0.731			997	-0.393	-0.044	0.481					942	-0.655	-0.475	-0.119	0.788
956	-0.693	0.53						998	0.864							944	-0.686	-0.282	0.208
957	-0.638	0.167						999	-0.57	-0.191						947	-0.556	-0.442
958	-0.495	0.361						1000	-0.596	-0.031						948	-0.394	-0.162	0.579
959	-0.376	-0.002	0.258					1001	-0.614	0.575						950	-0.663	-0.369	-0.059	0.58
960	-0.673	-0.568	-0.201					1002	-0.168	0.444						951	-0.589	0.321
961	-0.737	-0.359	0.211					1003	-0.677	-0.428	0.33					952	-0.675	-0.281
962	-0.648	-0.254	0.753					1005	-0.607							953	-0.587	-0.073	0.266	0.817
963	-0.504	-0.165	0.397					1006	-0.474	-0.281	0.24	0.557				954	-0.676	-0.382	0.287
964	-0.609	0.718						1007	-0.57	-0.267	0.736					956	-0.414	0.31	0.626
965	-0.641	0.507						1008	-0.384	0.356						957	-0.358
966	-0.126							1009	0.571							958	-0.594	0.231
967	-0.547	-0.077						1010	-0.395	0.513						959	-0.538	-0.165	0.248	0.419	0.785
968	-0.554	-0.229						1012	-0.702	-0.449						960	-0.152	0.228
969	-0.726	-0.324	0.473					1013	-0.642	-0.474	-0.263	0.032	0.515			961	-0.544	0.231
970	-0.527	-0.233	0.571					1014	-0.355	0.031	0.585					962	-0.614	-0.287	0.538	0.81
971	-0.606	-0.184						1016	-0.352	0.823						963	-0.548	0.158	0.741
972	-0.613	-0.373	0.512	0.909				1017	-0.532	0.765						964	-0.711	-0.412
973	-0.608	0.215	0.57	0.801				1018	-0.558	0.633						965	-0.476	0.433
974	-0.464							1019	-0.39							967	-0.604	0.919
975	-0.682	0.2						1020	-0.572	-0.254						968	-0.619	-0.542	-0.167
976	-0.68	0.298	0.727					1021	-0.614	-0.191	0.491	0.932				969	-0.691
977	-0.539							1023	-0.412	0.405						970	-0.458	0.179	0.668
978	-0.286							1024	-0.729	-0.368						971	-0.414
979	-0.715	-0.493	0.005	0.468				1025	-0.061	0.631						972	-0.451	-0.093
980	-0.395	-0.086	0.29					1028	-0.68							973	-0.206	0.704
981	-0.535	-0.207	0.748					1029	-0.746	0.021						974	-0.738	-0.103
983	-0.675							1030	0.034							975	-0.498	-0.242	0.15
984	-0.615	-0.25	0.464					1031	-0.312	0.03						976	0.247
985	-0.52	-0.07						1032	-0.441	0.294						977	-0.416
986	0.536							1034	-0.343							978	-0.299
987	0.042	0.425						1035	-0.001	0.749						979	-0.567	-0.285	0.18	0.718
988	-0.677	0.774						1036	-0.373	-0.109						980	-0.359
989	-0.696	-0.373						1037	0.799							982	-0.263	0.342
990	-0.614	-0.347	0.378					1038	0.613							983	-0.442	0.261
991	0.045	0.381						1039	0.076	0.294						986	-0.217	0.378	0.652
992	-0.586	-0.326	0.718					1040	-0.55							987	-0.634	-0.325	0.029
993	-0.622	-0.382	-0.051	0.443				1041	-0.548	0.548						989	-0.651	-0.486	-0.336	0.525
994	-0.718	-0.361						1043	-0.337							990	-0.27	0.204	0.537
995	-0.644	0.595						1045	-0.586	-0.476	-0.341	0.32				991	-0.587	0.007
996	-0.479	0.373	0.846					1046	-0.397	-0.026	0.494					992	-0.661	0.25	0.788
997	-0.191	0.53						1047	-0.64	-0.359	0.381					993	-0.359	0.299
998	-0.404	0.269						1048	-0.389							994	-0.642	0.208
1000	-0.606	-0.136	0.403	0.736				1049	-0.689	-0.43	0.238					995	-0.739	-0.56	-0.025
1001	-0.584	0.314						1050	0.034							996	-0.489	0.537
1002	-0.577	0.397						1051	-0.324	0.481						997	-0.532	-0.232	0.252
1003	-0.602							1052	-0.602	-0.052						998	-0.634	-0.309	0.466
1004	-0.6	0.697						1053	-0.5							999	-0.358	-0.089	0.241
1005	-0.11	0.41						1054	-0.627	-0.339	-0.09	0.23				1000	-0.659	-0.483	-0.396	0.275
1006	-0.621	-0.356						1055	-0.282							1001	-0.709	0.021	0.862
1007	-0.725	0.193						1056	-0.514	-0.182						1002	-0.381	0.205	0.609
1009	-0.638	-0.2	0.279					1057	-0.663	-0.221						1004	-0.715	-0.008	0.448
1010	-0.696	-0.529	0.201					1059	-0.345	0.354	0.696					1005	-0.624	-0.454	-0.169	0.305
1012	0.347							1062	0.447							1006	-0.62	-0.387	-0.161	0.448	0.698
1013	-0.646	-0.244						1063	-0.427	-0.104						1007	-0.452
1014	-0.481	0.44						1064	-0.674	-0.406	-0.139					1008	-0.498	0.038	0.594
1015	-0.712	-0.348	0.665					1065	-0.432	-0.162	0.785					1011	-0.553	-0.049
1016	-0.659	-0.413						1066	-0.316	0.272	0.962					1012	-0.574	-0.021
1017	-0.717	-0.466	0.033					1067	-0.189							1013	-0.708	-0.463	-0.195
1018	-0.687	-0.22						1068	-0.63	-0.187	0.219					1014	-0.172
1020	-0.711							1069	-0.607	-0.328	0.561					1015	-0.702	-0.254
1021	-0.577	-0.357	0.288	0.546	0.831			1071	-0.521	0.707						1016	-0.51	0.223
1022	-0.488	0.773						1072	-0.685	0.54						1017	-0.431	-0.004
1023	-0.04							1073	-0.564	-0.341	0.283	0.945				1018	-0.522	-0.196
1024	-0.436							1074	-0.376							1019	-0.7	0.267	0.554
1025	-0.686	0.696						1075	-0.509	0.002						1020	-0.579	-0.267
1026	-0.649	-0.052						1076	-0.345	-0.213	0.859					1022	-0.71
1027	-0.559	-0.447	-0.185	0.169	0.698			1077	-0.579	-0.159						1023	-0.586	-0.133	0.533
1028	-0.578	-0.178	0.748					1078	-0.379	0.004	0.892					1024	-0.527	0.167
1029	-0.732	-0.617	-0.284	0.321				1079	-0.739	0.277						1025	-0.571	-0.165	0.595
1032	-0.429	0.612						1080	-0.523	0.714						1027	-0.533	-0.242	0.383
1033	-0.679	-0.469	0.533					1081	-0.701	-0.175	0.379	0.899				1028	-0.5	0.479
1034	-0.721	0.553						1082	-0.358							1029	-0.579	-0.264
1035	-0.419							1083	-0.439	0.577						1030	-0.696	-0.293	0.594
1036	-0.631	-0.383						1084	-0.601	-0.262	0.608					1031	0.581
1037	-0.559	0.506						1085	-0.382	-0.16	0.489					1034	-0.583
1038	-0.645	-0.397	0.297	0.721				1086	-0.594	0.39						1035	-0.702	0.036
1039	-0.664	-0.211	0.26	0.782				1087	-0.645							1036	-0.068	0.62
1040	-0.222							1089	-0.607	-0.514	-0.306	-0.037	0.305	0.536		1037	-0.407	0.286
1041	-0.655							1090	-0.607	-0.393	-0.25	0.473				1038	-0.657
1042	-0.086	0.615						1091	-0.492	-0.087						1039	-0.593	0.008
1043	-0.673	-0.404	0.518					1092	-0.548	-0.275	0.487					1040	0.635
1044	-0.073	0.229						1093	-0.717	-0.297	-0.011					1041	-0.55	-0.117
1045	-0.66	0.647						1094	-0.452	-0.053						1042	-0.551	-0.4	0.345
1046	-0.507	0.209	0.643					1095	-0.413							1043	-0.703	-0.423	0.183
1047	-0.745							1096	-0.559	-0.411	-0.156					1044	-0.716	-0.008	0.464
1048	-0.618	-0.071						1097	-0.622	0.308						1045	-0.238	0.242
1049	-0.743	-0.285						1098	-0.685	-0.312						1046	-0.603	-0.414	-0.016	0.314	0.681
1050	-0.445	0.712						1100	-0.648	-0.154						1047	-0.513	-0.055
1051	-0.171	0.312						1101	-0.493	0.595						1048	-0.562	-0.063
1052	-0.634	-0.267	0.002	0.308				1102	-0.496							1049	-0.411
1055	-0.748	0.719						1103	-0.41							1050	-0.647	-0.227
1056	-0.655	-0.331	0.48					1104	-0.048	0.459						1051	-0.492
1057	-0.011							1105	-0.642							1052	-0.567	-0.295	0.304
1058	-0.735	-0.325	0.782					1108	-0.656	-0.357	0.931					1053	0.025	0.359	0.836
1059	0.218							1109	-0.498	0.538						1054	-0.716
1060	-0.411	0.353						1110	-0.303	0.579						1055	-0.282	0.248	0.764
1061	-0.653	-0.487	0.309					1111	-0.32	0.691						1056	-0.32
1062	-0.701	0.033						1112	-0.476	-0.114						1057	-0.378	0.276	0.875
1063	-0.557	-0.301	0.209	0.571				1114	-0.226	0.169						1058	-0.524	-0.221	0.309	0.686
1064	-0.539							1115	-0.376	0.008						1059	-0.531	0.73
1065	-0.507							1116	-0.702	-0.526	-0.233					1060	-0.346	0.246
1066	-0.57							1117	-0.655	-0.257	0.352					1061	-0.664	-0.444	0.238
1067	0.327							1119	-0.225	0.174						1062	-0.523	-0.34	-0.009	0.322
1068	-0.727	-0.478	0.683					1122	-0.276							1063	-0.553
1069	-0.503	-0.029						1123	-0.613	0.016						1064	0.222
1070	-0.721	-0.201	-0.082	0.548				1124	-0.512	-0.278	0.432	0.668				1065	0.702
1071	-0.482	0.191						1125	-0.683	-0.33	0.25					1066	-0.462
1072	-0.401	0.497						1126	-0.738	0.647						1067	-0.412	0.021
1073	-0.651	0.642						1127	0.605							1068	-0.698	-0.554	-0.334	-0.09
1074	-0.349	0.215						1129	-0.571	0.517						1069	-0.558	-0.437	0.32
1075	-0.636	0.486	0.907					1131	-0.669	0.5						1070	-0.662	-0.155
1076	-0.507	0.219						1132	-0.619	0.858						1071	-0.707	-0.486	-0.275	0.663
1077	-0.465							1133	0.752							1072	-0.564	-0.132
1078	-0.625	-0.097	0.077	0.31				1134	-0.079	0.296						1073	-0.117
1079	-0.341							1135	0.005	0.466						1074	-0.737	0.232
1081	-0.448	0.239	0.581					1136	-0.616	0.686						1075	-0.617	-0.402	0.221
1082	-0.727	-0.507	-0.181					1137	-0.544	-0.359	0.278	0.576				1076	-0.662	-0.36	-0.078
1083	-0.573	0.462	0.872					1138	-0.682	-0.17	0.527					1077	-0.698	0.045	0.704
1084	-0.443	0.197	0.699					1139	-0.481	0.67						1078	-0.622	-0.115
1085	-0.721	0.003	0.472					1140	-0.429	-0.05	0.903					1079	0.49
1086	-0.71	-0.447	0.04					1141	-0.398	0	0.244					1080	0.207
1087	-0.623	0.502	0.806					1142	-0.422	0.329						1081	-0.509	-0.141
1088	-0.739	-0.621	-0.468	-0.303	0.798			1144	0.013	0.301						1082	-0.475	0.47
1089	-0.714	-0.181	0.758					1145	-0.498	0.535						1083	-0.517	0.009	0.465
1090	-0.322	0.176	0.581					1146	-0.285							1084	-0.56	-0.226
1091	-0.547	-0.041	0.743					1147	-0.544	0.909						1085	-0.499
1092	-0.559	-0.04	0.78					1148	-0.596	0.36	0.677	0.771				1086	-0.609	0.544
1093	-0.707	-0.379						1149	-0.311							1087	-0.682	-0.208
1094	-0.665	0.003						1151	-0.675	-0.472	0.512					1088	0.39
1095	-0.306	0.174						1152	-0.68	-0.283						1089	-0.52	-0.233	0.177
1096	-0.238	0.505						1154	-0.591	-0.486	0.394					1090	-0.453	-0.158	0.567
1097	-0.645	0.355	0.959					1155	-0.634	-0.368	-0.116	0.797				1091	-0.492
1099	-0.284							1157	-0.526	0.278						1093	0.003	0.894
1100	-0.539							1158	-0.34	0.3	0.835					1094	-0.348	0.497
1101	-0.726	-0.507	0.252					1159	-0.739	-0.371						1095	-0.662	-0.014	0.69
1104	-0.598	-0.097	0.268	0.631				1160	-0.659	0.365	0.541					1096	-0.694	-0.209	0.372
1105	-0.618							1161	-0.658	-0.462	0.213	0.531	0.641			1097	-0.739	-0.478	-0.218	0.21	0.511
1106	-0.402	-0.114						1162	-0.241	0.93						1098	-0.726	-0.455	-0.096	0.745
1107	-0.735	-0.604	-0.393	0.57				1163	-0.479	-0.188						1099	-0.555	0.086
1108	0.59							1164	-0.485	0.624						1101	-0.592
1109	-0.446	-0.076						1165	-0.4	0.16						1102	-0.621	-0.016	0.654
1110	-0.479							1166	0.589							1103	-0.583	0.044
1111	-0.603	-0.12	0.551					1167	-0.006							1104	-0.634	-0.001	0.733
1112	-0.693	-0.44	-0.142	0.757				1168	-0.284	0.718						1107	-0.412	0.343
1113	-0.564	-0.249						1169	-0.551	-0.25						1109	-0.413
1114	-0.546	-0.006	0.56					1170	-0.022	0.888						1110	-0.647
1115	-0.514	0.613						1171	-0.628	0.279						1111	-0.627	-0.52	-0.272	-0.112
1117	0.187	0.698						1172	-0.651							1112	-0.566	-0.112	0.898
1118	-0.481							1173	-0.439							1113	-0.556	0.683
1119	-0.559	-0.365	0.363					1175	-0.658							1114	-0.539
1120	-0.651	-0.001	0.571					1176	-0.422	0.704						1116	-0.684	0.213
1121	-0.057	0.55						1177	-0.739							1117	0.159
1122	-0.639	0.449						1179	-0.404							1118	-0.283
1124	-0.74	-0.596						1180	-0.528	0.879						1119	-0.471	-0.072
1125	-0.517	-0.071	0.558					1181	-0.725	-0.135						1120	-0.608	-0.465	0.178	0.637
1126	-0.519	-0.331	0.274					1182	-0.434							1121	-0.708	-0.397	0.322
1127	-0.688	-0.284	-0.089					1183	-0.373	0.21	0.76					1123	-0.204
1128	-0.676	-0.089	0.495					1184	-0.561	-0.142	0.101	0.975				1124	-0.67	-0.087	0.455
1129	-0.112	0.47						1186	0.519							1125	0.441
1130	-0.6	-0.253	0.248	0.692				1188	-0.362	0.59						1126	-0.701
1131	-0.49	-0.092						1189	-0.601	-0.358						1127	-0.597
1132	-0.561	0.478						1190	-0.407	0.862						1128	-0.608	-0.307
1133	-0.742							1191	-0.66							1129	-0.701	0.249	0.627
1134	-0.672	-0.272						1192	-0.553	0.054						1130	-0.622
1135	-0.536	0.043						1193	-0.458	-0.078						1131	-0.52	0.038
1136	-0.737	-0.442	0.635					1194	-0.448							1132	-0.61	0.178
1137	-0.648	-0.419						1195	-0.488	-0.025						1133	0.24
1138	-0.616	-0.327	-0.044	0.048	0.303	0.927		1196	-0.697	0.775						1135	0.873
1139	-0.614	-0.414	-0.105					1197	-0.713	0.405						1136	-0.73	0.23
1141	-0.58	-0.334	0.764					1199	-0.112	0.428						1137	-0.736	-0.467
1142	-0.553	0.853						1200	-0.748							1138	-0.715	-0.372	0.283	0.68
1143	0.4							1202	-0.179							1139	-0.512	0.304	0.683
1144	0.224							1203	-0.24							1140	0.012	0.438	0.891
1145	-0.608	-0.338	0.726					1204	-0.204							1141	-0.635	-0.315	0.403
1146	-0.501	-0.055	0.422	0.71				1205	-0.426	0.25	0.681					1142	-0.649	-0.224
1147	0.047	0.864						1206	-0.597	-0.207	0.544					1143	-0.477	-0.116
1148	-0.568	-0.056						1207	-0.09							1144	-0.72	-0.364	-0.058	0.614
1149	-0.181							1209	-0.631	0.59						1145	-0.701
1150	-0.393							1210	-0.517							1146	-0.626	-0.003
1151	-0.517	0.384						1211	-0.641	-0.364	0.463					1147	-0.726
1152	-0.251							1212	-0.678							1148	-0.261	0.281
1153	-0.531	-0.034						1213	-0.469	-0.284	0.588					1149	-0.57	-0.419	0.372	0.887
1154	-0.742	-0.416	-0.174	0.177	0.701			1214	-0.339	-0.089	0.322					1150	-0.589	-0.234	0.327
1155	-0.459	-0.089						1215	-0.468	0.327	0.832					1151	-0.537	-0.039
1156	-0.35	0.229	0.733					1216	-0.494							1153	-0.448	0.253
1157	-0.515	-0.142						1217	-0.695	-0.279	0.435	0.883				1154	-0.376
1158	-0.628	0.45						1218	-0.286	-0.07	0.365					1155	-0.256	0.824
1159	-0.543	-0.32	-0.23	0.278				1219	-0.651	-0.297						1156	-0.06	0.335
1160	-0.527							1220	-0.699	-0.368	0.571					1157	-0.591	-0.011
1161	-0.636	-0.383						1221	-0.676	-0.413	0.607					1158	-0.681	-0.42	-0.144	0.526	0.855
1162	-0.473	-0.087	0.437					1222	0.239							1159	-0.587	-0.116
1163	-0.511	-0.165	0.172					1223	-0.501							1161	-0.672	-0.412	-0.147
1164	-0.602	0.225						1224	-0.652	0.232	0.86					1163	-0.578
1165	-0.636	-0.225						1225	-0.496	-0.125						1164	-0.662
1166	-0.616	0.296						1226	-0.353							1165	-0.631	-0.361	0.001
1167	-0.146							1227	-0.731	-0.355	0.374					1167	-0.695	-0.234	0.206
1168	-0.398	0.216	0.576					1228	0.411	0.772						1168	-0.677
1169	-0.62	-0.258						1229	-0.439							1169	-0.311	-0.038	0.755
1170	-0.507	0.245	0.534					1230	0.794							1170	-0.507	0.449	0.576	0.762
1171	-0.52	0.259						1233	-0.4							1171	-0.483
1172	-0.651	0.234	0.524					1234	-0.518	0.211	0.421					1172	0.572
1174	-0.668	0.02	0.315					1235	-0.511	-0.255	0.256	0.952				1173	-0.693	-0.059
1175	-0.446	-0.043	0.384					1236	-0.15	0.298	0.756					1174	-0.696	0.871
1176	-0.448							1237	-0.589							1175	-0.627
1177	-0.564							1238	-0.726	-0.524	-0.072	0.665				1176	-0.302
1178	-0.587	-0.394	0.221					1239	-0.432	-0.034	0.295					1177	-0.47	0.434
1179	-0.675							1241	-0.66	0.593						1178	-0.476	0.001	0.747
1180	-0.433							1242	-0.458	0.785						1179	-0.543	0.024	0.849
1181	-0.29	0.007						1243	-0.539	0.662						1180	-0.64
1182	-0.61	-0.402	0.239					1244	-0.36							1181	-0.346
1183	-0.643	-0.103						1246	-0.618	-0.368	-0.059	0.341				1182	-0.346
1184	0.733							1247	-0.551	0.04						1183	-0.633
1185	-0.378	0.251	0.554					1248	-0.537	-0.191	0.481					1184	-0.719
1186	-0.56	-0.296						1249	-0.693	-0.561						1185	0.491
1187	-0.004	0.742						1251	-0.501	0.652						1186	-0.519	-0.372
1190	-0.671	-0.35	0.561					1252	-0.424	0.422						1188	-0.638	-0.258	0.449
1191	-0.574	-0.222	0.259	0.567				1253	-0.197	0.406						1189	-0.627	-0.352
1192	-0.663	-0.027						1254	-0.604							1190	-0.035	0.208
1194	-0.56	-0.327	-0.05					1255	-0.482	-0.209	0.27					1191	-0.124	0.448
1195	-0.5	-0.268	0.283	0.703				1256	-0.354	-0.06	0.683					1192	-0.578	0.687
1196	-0.695	-0.184						1257	-0.506							1193	-0.628	-0.11
1197	-0.521	-0.244	-0.02					1258	-0.462							1194	0.194
1198	-0.696	-0.454						1259	-0.544	-0.29						1195	-0.551	0.054
1199	-0.654	0.007						1260	-0.614	0.398	0.701					1196	-0.249	0.172
1200	-0.472	-0.161	0.23	0.795				1261	-0.707	-0.588	0.179					1197	-0.704
1201	-0.692	0.226						1263	-0.719							1198	-0.514	-0.286	0.036	0.57
1202	-0.748	-0.534	-0.224	0.466	0.768			1264	-0.262							1199	0.232
1203	-0.692	-0.489	0.204	0.501				1265	-0.411	0.512						1200	-0.56	0.422
1204	-0.68	-0.415	0.457					1266	0.943							1201	-0.562	-0.3	0.295
1205	-0.283							1267	-0.636							1203	-0.613	-0.31	0.288
1206	-0.666	-0.204						1268	-0.691	0.034	0.562					1204	0.347
1207	-0.323							1269	-0.417	-0.192	-0.016	0.276				1205	-0.563	-0.133
1208	-0.471	-0.204	0.329					1270	-0.597	-0.438						1206	-0.556	-0.152
1209	0.303	0.62						1271	-0.402							1207	-0.593
1210	-0.566	-0.428	-0.279	0.225	0.711			1273	-0.704	0.756						1208	-0.477
1211	-0.667							1274	-0.56	0.557						1209	-0.693	-0.463
1212	-0.593							1275	-0.429	0.833						1210	-0.513
1213	-0.5	0.554						1276	-0.404	-0.151						1211	-0.46	0.482
1214	-0.431	-0.095	0.858					1278	-0.52	-0.122						1212	-0.707	-0.446
1215	-0.509	0.202	0.489					1279	-0.612	-0.254	0.567	0.833				1213	-0.621	0.429
1216	-0.135							1280	0.435							1214	-0.672	-0.227	0.592
1217	-0.497							1283	-0.663	-0.357						1215	-0.732	-0.453	-0.192	0.483
1218	-0.581	-0.131	0.231	0.782				1284	-0.579	-0.043						1216	0.199
1219	-0.619	0.168						1285	0.222							1217	-0.694	-0.417	0.846
1220	0.241							1286	-0.469	0.228						1218	-0.588
1221	-0.589	-0.188						1287	-0.715	-0.587	-0.279	0.368	0.673			1219	-0.536	-0.305	-0.021
1222	-0.201	0.813						1289	-0.715	-0.389	-0.015	0.311	0.809			1220	-0.651	0.49
1223	-0.619	-0.166						1290	-0.716	-0.42	-0.151	0.771				1222	-0.52
1224	-0.731							1291	-0.661	-0.181						1223	-0.573	0.187
1225	-0.481	0.34						1293	-0.33	-0.025						1224	-0.624	-0.145	0.589
1226	0.22	0.651						1294	-0.169	0.518						1225	-0.563
1227	-0.24							1295	0.826							1226	-0.566	-0.376	0.007
1228	-0.296	0.133	0.496					1296	-0.142	0.519						1228	-0.615	0.601
1229	-0.489	0.391						1297	-0.2	0.459	0.698					1229	-0.624	0.322
1230	-0.705	0.227	0.9					1298	-0.344	-0.071	0.402					1230	-0.741
1232	-0.575	-0.1						1301	-0.596	-0.281						1232	-0.525	-0.163	0.413
1233	-0.587	-0.308	0.026					1304	-0.739	-0.585	-0.498	0.01	0.888			1233	-0.444
1234	-0.289	0.481						1305	-0.584	-0.395	-0.239					1234	-0.63	-0.405	0.017
1235	-0.627	-0.213	0.519					1306	-0.562	-0.153	0.246	0.918				1235	-0.654
1236	-0.495	-0.268	0.286	0.544				1309	-0.701	-0.594						1236	-0.615	-0.174	0.405
1237	-0.447	0.525						1310	-0.536							1237	-0.49	-0.226	0.829
1238	-0.514	0.199						1311	-0.707							1238	-0.519	0.584
1239	-0.412	0.257						1313	-0.546	0.176	0.869					1239	-0.515	-0.317	0.557
1240	-0.407							1314	-0.634	-0.028						1240	-0.442
1241	-0.539	0.615						1315	-0.647	-0.354						1241	-0.304
1242	-0.689	0.252	0.793					1316	-0.721	-0.556	-0.219					1242	-0.701	-0.018
1243	-0.611	-0.18	0.699					1317	-0.462	-0.041						1243	0.283	0.618	0.929
1244	-0.691	-0.11	0.2					1318	-0.575	0.658						1244	-0.636	0.399
1245	-0.537	0.535						1319	-0.418	0.311						1245	-0.651	-0.366	0.266
1246	-0.541	-0.128						1320	0.5							1246	-0.465	-0.175	0.778
1247	-0.505	0.036						1321	-0.473	0.748						1247	-0.624	-0.144
1248	-0.435							1322	-0.522	0.903						1248	-0.476	-0.2	0.194
1249	-0.679	-0.257	0.225	0.721				1323	-0.468							1249	-0.148	0.315
1250	-0.437							1324	-0.618	-0.284						1250	-0.619
1251	-0.702	-0.388						1327	-0.45							1251	-0.308	0.789
1252	0.315	0.742						1328	-0.348	-0.124						1252	-0.682	-0.329	0.019
1253	-0.031							1329	-0.34							1253	-0.448	0.513
1254	-0.651	-0.046						1330	-0.384	0.618						1254	-0.605
1255	-0.674	-0.505	-0.266	0.504				1331	-0.526	-0.223	0.008	0.874				1255	-0.444	-0.156
1256	-0.587	-0.219	-0.111	0.025	0.327			1332	-0.341							1256	-0.621
1257	-0.612	0.573						1333	-0.739	-0.374	-0.157	0.245				1258	-0.387	0.255
1258	-0.511	-0.212	0.483	0.879				1334	0.552							1259	-0.614	0.191
1260	0.592							1335	0.366							1260	-0.663	0.222	0.736
1261	-0.414	0.017						1336	-0.721	-0.308	0.872					1261	-0.474	0.284
1262	-0.743	-0.445	-0.117	0.29				1337	-0.611	-0.391	-0.144	0.584				1262	-0.65
1263	-0.732	-0.414	0.478					1338	-0.503	-0.169	0.332	0.488				1263	0.677
1265	-0.329	0.313						1339	-0.485	0.315						1265	-0.659	0.319
1266	-0.655	-0.285	0.373					1340	-0.566	-0.21	0.243					1266	-0.679	-0.358
1267	-0.558	-0.181	0.167	0.94				1341	-0.719	-0.228						1268	-0.611	-0.382	0.202	0.603
1268	-0.641	-0.195						1342	-0.181	0.558						1269	-0.603	-0.34
1269	-0.609							1343	0.239							1271	-0.651	-0.548	-0.389	0.205
1270	-0.626	0.517						1344	-0.687	-0.439						1272	-0.204
1271	-0.609	0.334						1345	-0.508	-0.109	0.564	0.85				1273	-0.702	-0.484	-0.024
1272	-0.666	-0.445						1346	0.237							1275	-0.634	0.002
1273	-0.632	-0.047						1347	-0.717	0.401	0.846					1276	-0.704	-0.021	0.309	0.808
1274	-0.699	-0.519	-0.057	0.29				1352	-0.598	-0.237						1277	-0.537	0.728
1275	-0.71	-0.387	0.838					1353	-0.612							1278	-0.59	0.529	0.809
1276	-0.194	0.241	0.715					1354	-0.644							1279	-0.608	-0.364	0.076
1277	-0.652	-0.284	0.325					1355	-0.095	0.21						1280	-0.56	-0.062	0.945
1278	-0.502	0.376	0.645					1356	-0.383	-0.112	0.382					1281	0.196
1279	-0.54							1359	-0.739	-0.352	0.353	0.968				1282	-0.373
1280	-0.641	-0.191						1360	-0.693	-0.31	-0.008	0.63				1283	-0.637	0.022	0.385
1281	-0.543	-0.272	0.017	0.369	0.745			1361	-0.244	0.944						1284	-0.682	0.559
1282	-0.542	-0.312	0.426					1362	-0.305	0.574						1285	-0.736	-0.485	-0.138
1283	-0.702	-0.394	0.182					1363	-0.633	-0.318						1286	-0.303	0.487	0.854
1284	-0.738	-0.561	0.493	0.833				1364	-0.609							1287	-0.677
1285	-0.555	-0.242	0.778					1365	-0.344	0.355						1289	-0.677	-0.274
1286	-0.54							1366	-0.614							1290	0.529
1287	-0.539	0.466	0.915					1367	-0.651	0.641						1291	-0.498	-0.094	0.791
1288	-0.526	-0.217						1368	-0.53							1292	-0.503	0.665
1289	-0.425	0.245						1369	-0.335	-0.006	0.833					1293	-0.541	0.003
1290	0.157							1370	0.453							1294	-0.449	0.392
1291	-0.674	-0.382	-0.042					1371	-0.484	0.281	0.487	0.79				1295	-0.697	-0.005
1292	-0.257	0.637						1372	-0.531							1296	-0.654	-0.438
1293	-0.466	0.195	0.444					1373	-0.722	0.953						1297	-0.537
1294	-0.381	0.2	0.655					1374	-0.522							1298	-0.225
1295	-0.63							1375	0.966							1299	-0.6	-0.366
1297	-0.742	-0.47	-0.174	0.25	0.909			1376	-0.695	-0.446	0.269	0.643				1300	-0.61	-0.199
1298	-0.654	-0.409	-0.089	0.112	0.472	0.785		1378	0.522							1301	-0.71	0.238
1299	-0.553	0.253						1379	-0.621							1303	-0.265
1300	-0.385							1380	-0.74	0.508						1304	0.403
1301	-0.65	-0.36	0.269	0.491				1381	-0.323	-0.152	0.257					1305	-0.463	-0.001	0.496
1302	-0.677	0.192						1382	-0.573	0.299						1306	-0.609	-0.212	0.323
1304	0.209	0.743						1384	-0.683	0.487	0.784					1307	-0.374
1305	-0.472	0.189	0.572					1386	0.63							1308	-0.652
1306	-0.574	0.222						1387	-0.208	0.345						1309	-0.548	0.012
1307	-0.631	0.227	0.671					1388	-0.275							1310	-0.698	-0.58	-0.437	-0.276	0.221
1308	-0.522	-0.219	0.772					1389	-0.57							1312	-0.742	-0.4	0.65
1309	0.206							1390	-0.676	-0.37	-0.137	0.694				1313	-0.488	-0.098
1310	-0.384	-0.131	0.562					1391	-0.345							1314	0.254
1311	-0.731	-0.133	0.4					1392	-0.696	-0.12	0.358					1315	-0.741	0.65
1312	-0.58	0.017	0.378					1393	-0.597	-0.287						1316	-0.519	0.156	0.311
1313	-0.701	-0.427	0.214	0.643				1394	-0.512							1317	-0.096
1314	-0.441	-0.135	0.319	0.915				1395	-0.465	-0.165						1318	-0.616
1315	-0.617	-0.243	-0.157	0.175	0.602			1396	-0.283	0.384						1319	-0.609	-0.414
1316	-0.493	0.229						1397	-0.683	-0.27	-0.031	0.524				1320	-0.628	-0.322	0.253
1317	-0.275	0.448	0.719					1398	-0.571	-0.269	0.33					1321	-0.396	0.464
1318	-0.705	-0.428	0.228					1399	-0.449							1322	0.767
1320	-0.531	-0.217						1400	-0.638	0.287						1323	-0.233
1321	-0.683	-0.314	0.221					1402	0.263	0.488						1324	-0.604	0.421
1322	-0.35							1403	-0.118							1325	-0.506	0.191
1323	-0.461	-0.128						1404	-0.686	-0.412	0.59					1326	-0.594	-0.185
1324	-0.646	0.196						1405	-0.344	0.595						1327	-0.588	0.041	0.228	0.945
1325	-0.666	0.963						1406	-0.617	-0.298	0.306	0.691				1328	-0.611
1326	-0.376	-0.018	0.288					1408	-0.688	-0.048						1329	-0.26
1327	-0.449	0.256	0.607					1409	-0.373							1330	-0.444	-0.079	0.31	0.72
1328	-0.531	-0.189						1410	-0.504	-0.321	0.374					1331	-0.687	-0.436	-0.088
1329	-0.467							1412	-0.519	0.569	0.753					1332	-0.726
1331	0.715							1413	-0.608	-0.142	0.837					1334	-0.547	0.417
1332	-0.342							1414	-0.647	0.25	0.764					1335	0.297
1333	0.293							1415	-0.684	-0.244						1337	-0.622
1334	-0.67							1416	-0.543	-0.125	0.454	0.905				1338	-0.49	0.268
1336	-0.615	0.423	0.621					1417	-0.705							1339	-0.69	-0.36	0.001	0.507
1337	-0.14							1418	-0.521	-0.084	0.706					1340	-0.627	-0.339
1338	-0.469	0.24						1419	-0.492							1341	-0.478	0.529	0.775
1339	-0.682	-0.425	0.417					1420	-0.504	-0.042	0.361					1342	0.291
1340	-0.59							1421	-0.32							1343	-0.7	-0.101	0.476
1341	-0.611	-0.311						1422	-0.496	0.552						1344	-0.552	-0.199	0.247
1342	-0.243	0.68						1423	0.247	0.471						1345	-0.451	-0.118
1343	-0.708	-0.181						1424	-0.516	0.46						1346	-0.561	-0.244
1344	-0.588	-0.273	0.193	0.717				1426	0.614							1348	-0.269	0.796
1345	-0.705	-0.188						1427	-0.15	-0.06						1349	-0.613	-0.31	-0.065	0.724
1346	-0.339	-0.006	0.503					1428	-0.562	-0.298	0.268					1350	-0.161
1347	-0.725							1429	-0.167	0.021	0.301					1351	-0.712
1349	-0.649	0.262						1431	-0.546	-0.279	0.41					1352	-0.379	0.359	0.937
1350	-0.532	-0.168	0.68					1432	-0.277							1354	-0.743	-0.452
1351	-0.654							1433	-0.722	-0.128						1355	-0.705	-0.445	-0.171	0.611
1352	-0.697	-0.453						1434	-0.405							1356	-0.639	-0.329	0.276	0.591
1353	-0.698	-0.36	-0.175					1435	-0.573	-0.264	-0.023	0.578				1358	0.529
1354	-0.442							1436	-0.465							1359	-0.644	-0.405
1356	-0.437	0.688						1437	-0.745	-0.428	0.411					1360	-0.742	-0.637	-0.267
1357	-0.089							1438	-0.16	0.367						1362	-0.684	-0.265
1358	-0.587	-0.043						1439	-0.616	0.438						1363	-0.543	-0.101	0.436
1359	-0.537	0.271						1440	-0.478	-0.238	0.522					1364	-0.738	-0.472
1360	-0.416	-0.308	0.169					1441	-0.645	-0.312	0.55					1365	-0.241	0.744
1362	0.412							1442	-0.709	-0.407						1366	-0.432	0.229
1363	-0.629	-0.306	0.318	0.661				1443	-0.715	-0.482	-0.15					1367	-0.544	-0.308	0.563
1366	0.321	0.679						1444	-0.644	0.465						1368	0.219	0.645
1367	-0.468	-0.008	0.629					1445	-0.494							1369	-0.72	-0.323	0.03
1368	-0.525	-0.146	0.163					1446	-0.43							1370	-0.523
1369	-0.349	0.375						1447	-0.508	0.835						1371	-0.504	0.189
1370	-0.019	0.27						1448	-0.478	0.773						1372	-0.529	0.162
1371	-0.269	0.225	0.757					1449	-0.3	0.513						1373	-0.449	0.381
1372	-0.523	0.85						1450	-0.624							1374	-0.723	-0.512	-0.356
1373	-0.489	-0.056						1451	-0.58							1375	-0.644	0.331
1375	-0.684	-0.162	0.568					1452	0.25							1376	-0.319
1376	-0.554	-0.182	0.561					1453	-0.55							1377	-0.128
1377	0.3	0.595						1454	-0.519	-0.296						1378	0.423
1378	-0.536	0.59						1455	-0.726							1379	-0.57	-0.108	0.794
1379	0.17							1456	-0.45							1380	-0.2	0.264
1380	0.689							1457	-0.438	-0.106						1381	-0.632	-0.32
1381	-0.574	-0.101	0.708					1458	-0.495	0.479						1382	-0.746	0.223
1382	-0.167	0.418						1459	-0.566	0.339	0.727					1384	-0.461	-0.016	0.901
1383	0.193							1460	-0.085							1385	-0.597	-0.203	0.479
1384	-0.509	-0.071	0.937					1461	-0.229	0.588						1386	-0.713	0.845
1385	-0.623	-0.29	0.193					1462	-0.715	-0.27	-0.041					1389	-0.644	0.516
1386	-0.598	0.592						1463	-0.358	0.68						1390	-0.567	0.599
1387	-0.578	-0.193	0.533					1465	-0.302	-0.015	0.783					1392	-0.628
1388	-0.5	0.207	0.649	0.819				1466	-0.064							1393	-0.679	0.226
1389	-0.585	-0.471	-0.329	0.014				1467	-0.622	-0.44						1394	-0.185	0.305
1390	-0.585	-0.105	0.604					1468	-0.691	0.671						1396	-0.69	0.16	0.262
1391	-0.551	-0.056						1469	-0.609							1397	0.057	0.918
1392	-0.494							1470	-0.377							1398	-0.596	-0.345	-0.089	0.824
1393	-0.534	0.277	0.559					1471	-0.13	0.294						1400	-0.742	0.446
1395	-0.389	0.373	0.765					1472	-0.265	0.29	0.687					1401	-0.457	0.268
1396	-0.556	0.664						1474	-0.476	-0.266						1402	-0.489	0.956
1397	-0.738	-0.464						1475	0.809							1403	-0.27	0.627
1398	-0.118	-0.013						1476	0.429							1404	-0.515	-0.415
1399	-0.706	0.512						1477	0.519							1405	-0.643	-0.417
1400	-0.658	0.861						1478	-0.674	-0.135	0.151					1406	-0.628	-0.289
1401	-0.466	-0.196						1479	-0.047							1407	-0.573	0.339
1402	-0.658	-0.47						1480	-0.178							1408	-0.637	-0.332
1404	-0.668	-0.46	0.481					1481	-0.532							1409	-0.668	-0.286
1405	-0.18	0.299	0.602					1482	-0.666							1410	-0.604	-0.327	0.258	0.951
1406	-0.363	0.049	0.391					1483	-0.516	-0.24	0.241	0.683				1411	-0.698	-0.611	-0.456	0.009	0.489
1407	-0.508	-0.1						1484	-0.517	-0.144	0.33					1412	-0.695	-0.157
1408	-0.48	-0.172	0.027	0.249	0.565			1485	-0.558	-0.226	0.562					1413	0.333
1409	-0.472	-0.172						1486	-0.532	0.679						1414	-0.635	-0.576
1410	-0.708	-0.441	0.313					1487	-0.692	-0.568	0.523	0.8				1415	-0.179	0.389
1411	-0.695	-0.464	-0.093	0.277				1488	-0.72	-0.581	-0.401	0.794				1416	-0.565	-0.319	0.39
1412	-0.511	-0.036	0.333					1489	-0.55	-0.426	0.567					1417	0.625
1413	-0.602	-0.333						1490	-0.596	0.275						1419	-0.613	0.736
1414	-0.069	0.494						1491	-0.695	-0.363	0.321					1420	-0.713	0.378
1415	-0.031							1492	-0.715	-0.46	0.54					1421	-0.563	0.172	0.78
1416	-0.616	-0.363						1493	-0.055							1422	-0.7	-0.184	0.737
1417	-0.718	0.844						1494	0.17							1423	-0.341	0.016
1419	0.17	0.79						1495	-0.569	0.227						1424	-0.683	-0.401
1420	-0.642	-0.3						1496	-0.22							1425	-0.567
1421	-0.418							1497	-0.749	-0.155						1426	-0.473	-0.134	0.255
1422	-0.552	-0.122	0.448					1498	-0.543							1427	-0.634
1424	-0.715	-0.455	-0.087	0.164	0.858			1500	-0.566	0.373						1428	-0.52	0.064	0.597
1426	-0.632	0.248						1501	-0.738	-0.183	0.523	0.874				1429	0.418
1427	-0.508	0.406						1502	-0.648	-0.373	-0.085					1430	-0.73	-0.386
1428	-0.728	-0.521	-0.04	0.547				1503	0.558							1431	-0.537	-0.003	0.477
1429	-0.63	-0.377						1504	-0.485	0.23						1432	-0.424	0.249
1430	-0.277							1505	-0.501	-0.123						1434	0.223
1431	-0.625	-0.068	0.644					1506	-0.673	-0.343	0.728					1435	-0.602	-0.34	-0.139	0.582
1432	-0.713	-0.482	-0.138					1507	-0.376	-0.17						1436	-0.508	-0.382	0.196
1433	-0.326	-0.025	0.259	0.929				1508	-0.487	-0.267						1437	-0.456	0.03	0.562
1434	-0.594	0.173						1510	-0.444	0.257						1438	0.302	0.66
1435	-0.611	-0.383	0.19	0.663				1511	-0.591	0.91						1439	-0.63	-0.412	0.847
1437	-0.742	-0.408	-0.17	0.157	0.536			1512	-0.409	0.949						1440	-0.554
1438	-0.598	-0.258	0.639					1513	-0.308	-0.19	0.259	0.535				1441	-0.568
1439	-0.577	0.288						1514	-0.136	0.303						1442	-0.604	0.412
1440	0.231							1516	-0.526	0.724						1443	-0.624
1442	-0.431	0.18						1517	-0.474	-0.374						1444	-0.581	-0.307
1443	-0.719							1518	-0.727	-0.453	-0.078					1445	-0.666	-0.36
1445	-0.529	0.476						1519	0.47	0.877						1446	-0.66	-0.179	0.37	0.76
1446	0.377							1522	-0.559							1447	-0.629	0.209
1447	-0.389	0.46						1523	-0.457	0.591	0.809					1448	-0.6
1448	-0.695	0.542						1525	-0.086	0.533						1449	-0.493	-0.205	0.556
1449	-0.625	-0.232						1526	-0.499	0.817						1450	-0.701	-0.514	0.23
1450	0.169	0.5						1528	-0.713							1452	-0.675	-0.558	-0.304	0.177
1451	-0.522	0.522						1529	-0.326	0.259						1453	-0.286	0.662
1452	-0.627	-0.413	-0.006					1530	-0.282							1454	0.797
1453	-0.656	-0.387						1531	-0.714							1456	-0.358	0.027
1454	-0.462	0.313	0.699					1532	-0.209	0.204						1457	-0.647
1455	-0.651	-0.328	0.467					1533	-0.43							1458	0.243	0.846
1456	-0.553	-0.294						1534	-0.558	0.315	0.621					1460	-0.676	0.189	0.763
1457	-0.476	-0.197						1535	-0.136							1461	-0.528	0.454
1458	-0.529							1536	-0.492	-0.19	0.037					1462	-0.693
1459	-0.669	-0.346	-0.049	0.408	0.666			1537	-0.514	-0.287						1463	0.19
1460	-0.697	-0.489	0.129					1538	-0.599							1464	-0.561	-0.153
1461	-0.653	-0.377	0.002	0.544				1539	-0.463	-0.274	0.464					1465	-0.69
1462	-0.688	-0.352	0.274					1540	-0.639	-0.368	0.654					1466	-0.333	0.778
1463	-0.644	-0.274	0.516					1541	-0.205	0.923						1467	-0.432	0.293
1464	-0.612	0.26	0.47					1543	-0.405	0.91						1468	-0.725	-0.037	0.395
1465	-0.707	0.663						1544	-0.291							1470	-0.574	-0.384	0.035
1466	-0.502	0.285						1546	0.257							1471	-0.526	-0.152	0.484
1467	-0.511	0.023						1547	-0.556	-0.035	0.482					1472	-0.655	-0.584	-0.348
1468	0.404	0.907						1548	-0.683	-0.276	0.021	0.812				1473	-0.601	0.047
1469	-0.599							1550	-0.648	-0.322	0.292	0.655				1474	-0.406	0.186
1470	-0.674							1551	-0.489							1475	-0.67	-0.34
1471	-0.635	0.672						1553	-0.252							1477	-0.577	-0.048	0.432
1472	-0.673	-0.364	-0.066	0.585				1554	-0.669	-0.477	-0.192					1478	-0.582	0.191
1473	0.297							1555	-0.727	-0.445	0.816					1479	-0.304
1474	0.248	0.817						1556	-0.696	-0.54	-0.037					1480	-0.268	0.707
1475	-0.619	-0.085	0.228	0.592				1557	-0.743	-0.604	-0.277	-0.097				1481	0.586
1476	-0.589	-0.346	0.088	0.263				1558	-0.358	0.022						1482	-0.747
1477	-0.504	-0.198	0.814					1561	-0.592	-0.233	0.342	0.637				1483	-0.739
1478	-0.593	-0.365	-0.021					1562	-0.417							1484	-0.545	0.155
1479	-0.73							1563	-0.741							1485	-0.673	-0.19	0.305
1480	0.222							1564	-0.363							1486	-0.289
1481	-0.74	0.486	0.697					1565	-0.662							1487	-0.459	0.457
1482	-0.686	-0.417						1567	-0.648	-0.257						1488	-0.632	-0.3	0.369
1483	-0.718	-0.585	-0.369	0.265				1569	-0.084							1490	-0.599	-0.124
1484	-0.675	0.559	0.649					1572	0.53							1491	-0.731	-0.603	-0.424	0.351
1485	-0.51	0.348	0.654					1573	-0.686	-0.171	0.147	0.897				1492	-0.691	-0.475	0.258	0.632
1486	-0.625							1574	-0.499							1493	0.185
1487	-0.543	0.541						1575	0.021	0.527						1494	-0.587	-0.341	0.623
1488	-0.206	-0.002						1576	-0.046							1495	-0.566	0.54
1489	-0.393							1577	-0.281							1496	-0.34
1490	-0.451	-0.127						1578	-0.648	-0.535	-0.258					1498	-0.634	0.156
1491	-0.548	-0.354	0.178	0.654				1579	-0.563	-0.359	-0.152	0.764				1499	-0.657	-0.464	0.261
1492	-0.558							1580	-0.655	-0.42	-0.041	0.366				1500	-0.553	-0.095	0.767
1493	-0.513	0.032	0.331	0.57				1581	-0.451							1502	-0.636	-0.294	0.008	0.32
1494	-0.158	0.302						1583	-0.619	-0.372	-0.102	0.402	0.655			1503	-0.357
1495	-0.577	0.276	0.837					1585	-0.507	0.477	0.964					1504	-0.653	-0.461	0.542
1496	-0.601	-0.429	-0.031	0.222				1586	-0.425	-0.124						1505	-0.504	-0.041	0.346
1497	0.542							1587	-0.714							1506	-0.639
1498	0.277							1588	-0.711	0.552						1507	-0.715	-0.439
1499	-0.467	0.409						1589	-0.243	0.436						1508	-0.596
1500	0.402							1590	-0.613	-0.143						1509	-0.422	0.23
1501	-0.704	-0.369	0.207					1591	-0.632	0.444						1511	-0.639	-0.388	0.298
1502	-0.376	0.193						1592	-0.688	-0.427						1512	-0.249
1503	-0.332	0.833						1593	-0.568	-0.234	0.374					1513	0.924
1504	-0.36							1595	-0.599	0.222	0.708					1514	-0.675	-0.385
1505	-0.702	-0.607	-0.223	0.63				1596	-0.728	-0.428						1515	0.679
1506	-0.523	-0.285	-0.019	0.5				1597	0.52							1516	-0.601	-0.336	-0.054	0.713
1508	-0.528							1598	0.662							1517	0.206
1509	-0.393	0.497						1600	0.487							1518	-0.529	0.052
1510	-0.388	0.298						1601	-0.246	0.235	0.38	0.62				1519	-0.38	0.573
1511	-0.569	-0.241						1602	-0.392	-0.147	0.42	0.696				1520	-0.327
1512	-0.724	-0.111	0.402					1603	-0.541	-0.169	0.39					1521	-0.74	-0.455	0.284
1514	-0.656	0.255	0.935					1604	-0.71	-0.31	-0.008					1522	-0.668	-0.578	0.227	0.747
1515	0.547							1605	-0.289							1523	-0.691
1516	-0.667	-0.401	0.208	0.769				1606	-0.742	-0.371						1524	-0.503
1518	-0.408	0.227						1607	-0.628	-0.428	0.487					1525	-0.525	-0.03
1519	-0.624	-0.347						1609	-0.395	-0.056	0.285					1526	0.906
1520	-0.661	-0.351	0.754					1610	-0.528	0.361						1528	-0.377	0.228
1521	-0.532							1611	-0.585	-0.054	0.238					1530	-0.736
1523	0.019	0.579						1613	-0.505	0.305						1531	0.251
1524	-0.687	0.421						1615	-0.511							1532	-0.413
1525	-0.713	-0.271	-0.002					1616	-0.423	-0.233						1533	-0.583	-0.277	0.006	0.694
1526	-0.135	0.761						1617	-0.445							1534	-0.651
1527	-0.369	0.519						1618	-0.645	-0.255						1535	0.241
1528	-0.465	-0.188	0.521					1619	-0.656	-0.398	-0.093	0.238				1536	-0.586	-0.377	0.382	0.682
1529	-0.6	-0.482	-0.129					1620	-0.617	0.265	0.647	0.947				1537	-0.1	0.259
1530	-0.609	0.189						1622	-0.621	-0.291	0.321	0.461	0.824			1538	-0.593	-0.305
1531	-0.402	0.238	0.577	0.888				1624	-0.496							1539	-0.686	-0.586	-0.472
1532	-0.346	0.358	0.79					1625	0.037	0.69						1540	-0.476	-0.277	0.272
1533	-0.462	0.289	0.572					1626	-0.577	-0.364	-0.048					1541	-0.58	-0.322
1534	-0.589	0.398						1627	-0.443							1543	-0.184	0.626
1536	-0.356							1628	-0.666	-0.539	-0.37	-0.012				1544	-0.301
1537	0.508							1629	-0.228	0.34						1545	-0.265	0.494
1538	-0.601	-0.236						1630	-0.728	0.653						1546	-0.597	0.23
1539	-0.72	0.656						1631	-0.719	-0.569						1547	-0.362
1540	-0.588	-0.105						1633	-0.574	-0.074						1548	-0.673	-0.265	0.541
1541	-0.11	0.454						1634	-0.312	0.57						1549	-0.582	0.883
1542	-0.416	0.86						1635	-0.548	-0.244	0.479					1550	-0.558	-0.304	0.239
1543	-0.569	-0.242						1636	-0.586	-0.273	0.356	0.76				1551	-0.588	0.286
1544	-0.642	-0.472	0.194					1637	-0.728	0.533	0.823					1552	-0.512
1545	-0.582							1638	-0.685							1553	-0.488	0.256
1546	0.019	0.382						1639	-0.412	-0.032						1554	0.654
1547	-0.509	-0.169	0.891					1640	-0.511	0.28						1555	-0.58	-0.297	0.282
1548	-0.635	-0.152	0.556					1641	-0.604							1556	-0.497	0.329
1550	-0.61	-0.315	-0.015					1642	-0.506	0.566						1557	-0.691	-0.543
1551	-0.681	-0.375	0.607					1644	-0.59							1558	-0.631	0.912
1552	-0.336	0.181						1645	-0.394	-0.009						1560	-0.136
1555	-0.658	-0.278	0.009	0.466				1647	0.234							1563	-0.13
1556	-0.716	-0.484	0.156	0.584				1648	-0.748	0.43						1564	-0.694	-0.435	0.54
1557	-0.438	0.011	0.517					1649	-0.415	0.298						1565	-0.159	0.197
1558	-0.698							1650	-0.657	-0.116						1566	-0.375
1559	-0.712	-0.469	0.27	0.641				1652	-0.493	-0.186	0.836					1567	-0.519	0.274	0.602
1560	-0.478	0.445						1653	-0.254							1568	-0.732	-0.457
1561	-0.648	-0.136	0.527					1654	-0.662	-0.358	0.717					1569	-0.617	0.61
1562	0.643							1656	-0.546							1570	-0.378	-0.012
1563	-0.712	0.377						1658	-0.648	-0.011	0.832					1571	-0.416
1564	-0.026							1659	0.759							1572	-0.675	-0.456	-0.112	0.783
1565	-0.577	-0.337	0.053	0.198				1661	-0.099							1573	-0.688	0.047
1566	-0.544	-0.361						1662	0.316							1574	-0.274
1567	-0.267							1663	-0.273	-0.102						1575	-0.43	0.047
1569	-0.448	-0.065						1664	-0.532	0.05	0.955					1576	-0.638	-0.277	0.24
1570	-0.748	-0.565	0.031	0.725				1665	-0.582	-0.38	0.004	0.634				1578	-0.206
1571	-0.627	0.201	0.657					1666	-0.538	-0.296	0.662					1579	-0.558	0.421
1572	-0.542	-0.12	0.234					1667	-0.247							1580	-0.648	-0.349	0.263
1573	-0.682	0.226						1668	-0.63	0.248						1581	-0.594	-0.252
1574	-0.478	0.179	0.763					1669	-0.705	-0.351	0.707					1582	-0.494	0.308
1575	-0.576	-0.024	0.365	0.688				1670	-0.686	-0.367						1583	-0.506
1576	-0.252	0.229						1671	-0.708	-0.218						1584	-0.644	-0.012
1577	-0.591	-0.077						1672	-0.55	0.928						1585	-0.067	0.295
1578	-0.325	0.205	0.697					1673	0.472							1586	-0.414	0.462
1579	-0.644	-0.412	0.465	0.971				1674	-0.596	-0.438						1587	-0.603	0.638
1580	-0.568	0.332	0.88					1675	0.332							1588	-0.578
1581	-0.65	-0.385	-0.017	0.592				1676	-0.231							1589	0.563
1582	-0.361	0.743						1677	-0.525	-0.156						1590	-0.582	0.719
1583	-0.577	-0.118						1678	-0.467	0.403	0.649					1591	0.171
1584	-0.54	-0.251	0.617					1679	-0.382							1592	-0.64	0.201
1587	-0.558	0.298						1680	-0.686	-0.263	0.493					1593	-0.604	-0.349
1588	-0.497	-0.167	0.632					1681	0.648							1594	-0.432	0.717
1590	-0.634	-0.479	-0.314					1682	-0.666	-0.489	-0.251	0.003	0.477	0.801		1595	-0.449	-0.139
1592	-0.637	-0.353	-0.032					1684	-0.644	-0.371	-0.251	0.729				1596	-0.36	0.445	0.814
1593	-0.26	0.202	0.925					1685	-0.36	-0.005	0.772					1597	-0.509	-0.152
1594	-0.455	0.166	0.603	0.91				1686	-0.628	-0.089	0.507					1598	-0.704	-0.617
1595	-0.717	-0.317						1687	-0.428							1599	-0.145	0.256
1596	-0.328	0.258	0.57					1688	-0.736							1600	-0.378	0.955
1597	-0.693	-0.17						1689	-0.448							1601	-0.598	-0.165	0.195	0.407	0.717
1598	-0.718	-0.217	0.538					1690	-0.544	-0.126	0.569					1602	-0.51	-0.088
1599	-0.654							1691	-0.256	0.547						1603	-0.68	-0.172	0.779
1600	-0.57	0.35	0.846					1692	-0.467	0.333	0.64					1604	-0.589	0.449
1601	-0.612	-0.124	0.751					1693	-0.13							1605	-0.713	0.14	0.638
1602	-0.223	0.758						1694	-0.505							1606	-0.583	-0.202	0.241
1603	-0.25	0.258						1696	-0.525	0.279						1607	0.168
1604	0.361							1697	-0.704	-0.028	0.716					1608	-0.328	0.667
1605	-0.04	0.918						1698	-0.31	0.381	0.585					1609	-0.041
1606	-0.72	-0.436	0.181					1699	-0.546	-0.164						1610	-0.604	-0.22
1607	-0.442	0.166	0.585					1700	0.682							1611	0.244
1609	-0.563	-0.291	0.016	0.912				1701	-0.7							1612	-0.636	0.83
1610	-0.701	0.207	0.773					1703	-0.556	-0.476	0.456					1613	-0.578	0.714
1611	-0.593	-0.274	0.307					1704	-0.542	0.056	0.673					1614	-0.646	-0.411	0.188
1612	-0.538	-0.301	0.168	0.489				1705	-0.285							1615	-0.633	-0.358	-0.125	0.232	0.843
1613	-0.567	-0.295						1706	0.261	0.659						1618	-0.448	0.736
1614	-0.541	0.073	0.755					1707	-0.392							1619	-0.523	-0.106	0.927
1615	0.791							1708	-0.631							1620	-0.67	-0.378	0.004
1616	-0.638	-0.219						1709	-0.471							1621	-0.389	0.149
1617	-0.611	0.538						1710	-0.697	-0.024						1622	-0.246	-0.043
1618	-0.567	-0.251	0.856					1711	0.19	0.861						1623	-0.245	0.593
1619	-0.587	-0.325	-0.016					1712	-0.619	-0.416	-0.003					1624	-0.561
1620	-0.563	-0.275	0.504					1713	-0.64							1625	0.156
1621	0.579							1714	-0.395	-0.067	0.766					1626	-0.659	-0.463	0.187
1624	-0.567	-0.185						1716	-0.064	0.879						1627	-0.58	0.573
1625	-0.486							1717	-0.736	0.424						1628	-0.688	-0.387
1626	-0.594	-0.294	-0.139					1718	-0.695	0.345						1629	-0.647	-0.304	0.668
1627	-0.466							1719	0.541							1630	-0.12	0.335	0.512
1628	-0.464	-0.162	0.53					1720	-0.468	-0.079	0.479					1631	-0.652	-0.381
1629	-0.692	0.268	0.73					1721	-0.605							1632	-0.494	-0.189
1630	-0.235	0.197						1722	-0.492	0.509	0.758					1633	-0.202
1632	-0.622	-0.344	-0.029	0.94				1723	-0.579	-0.275	0.248	0.557				1634	-0.689	-0.264	0.507
1633	-0.088							1725	0.844							1635	-0.064
1634	-0.393	0.346	0.812					1726	-0.711							1636	0.684
1635	-0.696	-0.548	-0.296	0.084	0.5			1727	-0.416	0.536						1637	0.493
1636	-0.568	-0.293	0.526					1728	-0.733	0.233	0.643					1638	-0.69	-0.277	0.666
1637	-0.702	-0.384						1729	-0.416							1640	-0.578	0.876
1638	-0.496	0.27	0.737					1730	-0.55							1641	0.862
1639	-0.209	0.231	0.551					1732	-0.487	0.782						1642	-0.429	-0.053	0.641
1640	-0.483	-0.244	0.454					1733	0.392	0.692						1643	-0.533	-0.196
1641	-0.314	0.452						1735	0.268							1644	-0.735	0.003
1642	-0.647							1736	-0.256	0.282						1645	0.451
1643	-0.666	0.014						1737	-0.41	-0.115						1646	-0.515	-0.041
1644	-0.615	-0.282						1738	-0.638	-0.548	0.222	0.439				1647	-0.489
1646	-0.436							1739	-0.515	-0.141	0.793					1648	0.205	0.555
1647	-0.709	-0.366	0.435					1740	0.298							1649	-0.463
1648	-0.382	0.214	0.77					1741	0.777							1650	-0.627	0.491
1649	-0.672	0.385						1743	-0.607	-0.385	0.271	0.551				1651	-0.48	0.863
1650	-0.518							1744	-0.079	0.549	0.658					1652	-0.589	-0.218
1651	-0.46	0.287						1746	0.906							1653	-0.452	-0.366	-0.234	0.438	0.553
1652	0.478							1747	-0.691							1654	-0.748	-0.192	0.227
1653	-0.512	0.56						1748	-0.543	0.259	0.605					1656	-0.339	-0.089
1654	-0.719	-0.27						1749	-0.309							1658	-0.547	-0.351
1655	-0.673	-0.342						1750	-0.574	-0.086	0.521					1659	-0.714
1656	-0.384	-0.193	0.745					1751	0.496							1660	-0.579	-0.299	0.756
1657	-0.577	-0.342						1752	-0.668	0.333						1661	-0.555	-0.169	0.293
1659	-0.31	-0.006	0.255	0.531				1753	-0.556	-0.287	0.264					1663	-0.332	0.234
1660	-0.715	-0.036	0.752					1754	0.602							1664	-0.568	0.272
1661	-0.747	-0.565	-0.277					1755	-0.502	-0.03						1665	-0.605	-0.267	0.66
1662	-0.553	-0.196	0.439	0.764				1756	0.008							1666	-0.678	-0.021
1664	-0.531	0.213						1757	-0.728	-0.581						1667	-0.366
1665	-0.143	0.184						1760	-0.626	-0.388	-0.152	-0.009	0.829			1668	0.042
1666	-0.734	-0.509	0.586					1761	-0.557							1669	-0.725	-0.388	0.229
1668	-0.67	-0.538						1762	-0.7	-0.393						1670	-0.594	0.194
1669	-0.709	-0.055	0.437	0.696				1763	-0.626	-0.416	-0.212					1671	-0.679	0.033
1670	0.81							1764	-0.681	-0.214	0.852					1672	-0.716	0.3	0.888
1671	-0.486	0.195	0.613					1766	-0.323							1673	-0.681	-0.492	-0.259
1672	0.195							1767	-0.615	-0.477						1674	-0.726	-0.287
1673	-0.609	0.775						1768	-0.747	-0.295	0.509					1675	-0.63	0.162
1674	-0.667	-0.026	0.33	0.581				1770	-0.678	0.227						1676	-0.227
1675	-0.434	0.188						1771	-0.58	-0.167	0.693					1677	-0.605	-0.223	0.407
1677	-0.472	0.052						1772	-0.521	-0.282	0.8					1678	-0.552	0.597
1678	-0.617	-0.422	0.03					1773	-0.726	-0.408	0.473					1679	-0.464	0.556
1679	-0.528	-0.013	0.976					1774	-0.349	0.271						1680	-0.628	-0.38	0.006	0.552
1680	-0.571	0.367	0.897					1775	-0.318	0.459						1681	0.006	0.346
1682	-0.72	-0.097	0.786					1776	0.243	0.847						1682	-0.521	-0.147
1683	-0.304	-0.059						1777	-0.569	-0.276	0.829					1683	-0.132
1684	-0.495	-0.18						1778	-0.605	-0.237	0.331	0.493				1684	-0.533	-0.048	0.227
1685	-0.609	-0.423	-0.184					1779	-0.576	-0.15						1685	-0.182
1686	-0.521	0.892						1781	0.335							1686	0	0.698
1687	-0.362	-0.02	0.878					1782	0.7							1687	-0.609	-0.313
1688	-0.441	-0.032	0.495					1783	-0.561	-0.353	-0.059	0.734				1688	-0.425
1689	-0.252	0.052	0.337					1784	-0.662	0.369						1689	-0.578	0.21	0.894
1690	-0.693	-0.431	-0.086	0.218	0.702			1785	0.716							1690	-0.65	-0.41	-0.029	0.891
1691	-0.561	-0.157						1786	-0.342							1691	-0.271
1692	0.452							1787	0.036							1692	-0.647	0.174	0.454
1693	0.322							1788	-0.083							1693	-0.421	0.322	0.854
1694	-0.47	-0.188	0.304	0.757				1789	-0.602	0.277	0.589					1694	-0.029	0.853
1695	-0.735	-0.29	0.74					1790	-0.532	0.303						1695	-0.551	0.19
1696	-0.658	-0.5	-0.206					1791	-0.522							1696	-0.398	0.187
1697	0.009							1792	-0.375	-0.039	0.766					1697	-0.322	0.224
1699	-0.582							1794	-0.621	0.249						1698	-0.487	-0.073	0.29	0.892
1700	0.344							1797	-0.439							1699	-0.183	0.522
1701	-0.688	-0.367	-0.016					1799	-0.598	0.574						1701	-0.545	-0.261
1702	-0.48	-0.043						1801	-0.627							1703	-0.315	0.527
1703	-0.303	0.53	0.907					1802	-0.377							1704	-0.607
1704	-0.724	0.216						1805	-0.456	-0.132	0.345					1705	-0.612	0.219
1705	-0.628	-0.215	0.353	0.602				1806	0.487							1706	-0.721	0.488
1706	-0.35	0.273	0.72					1807	-0.387							1707	-0.63	-0.225	0.574
1707	0.202							1809	-0.505	0.256						1708	-0.543	0.285	0.592
1708	0.181	0.576						1810	-0.6	-0.385	0.561					1709	-0.484	0.594
1709	-0.55	-0.324	-0.034	0.257	0.531	0.818		1811	-0.705	-0.333	0.619	0.949				1710	-0.495	-0.224
1710	-0.561	-0.201						1812	0.278							1711	-0.191	0.314
1711	-0.207	0.417						1813	-0.092							1712	-0.452	-0.086
1712	0.207							1814	-0.539	0.947						1713	-0.245
1714	-0.724	-0.057						1815	-0.546	0.962						1714	-0.625	-0.448
1715	-0.407	0.394						1816	-0.583	-0.195						1715	-0.693	0.019
1716	-0.435							1817	-0.454	-0.127						1716	-0.701	0.199	0.862
1717	-0.271	0.464						1818	-0.236							1717	-0.716	-0.398	0.299
1718	-0.604							1819	-0.729	-0.069	0.837					1718	-0.545
1719	-0.639	-0.151	0.804					1820	-0.501	-0.289						1719	-0.646	-0.422	-0.073
1720	-0.669	0.574						1822	-0.635	-0.271	0.257					1720	-0.707	-0.02
1721	-0.54	-0.216						1823	0.914							1721	-0.639	-0.489	-0.346	0.57
1722	-0.7	-0.488	-0.146	0.618				1824	-0.547	-0.172						1722	0.269
1723	-0.34	0.656						1826	0.185	0.479						1723	-0.589	-0.18	0.146
1724	-0.71	-0.061						1827	-0.637	0.498						1724	-0.614	-0.492
1726	-0.707	-0.621	-0.412	0.543	0.948			1828	-0.594	0.413						1725	-0.452
1727	-0.661	-0.409	-0.286	0.611				1829	-0.71	-0.592	-0.079					1726	0.238	0.655
1728	-0.715	-0.425	0.268					1830	-0.547	-0.14	0.387	0.761				1727	-0.525	0.288
1729	-0.627	-0.296						1831	-0.466	0.823						1728	-0.435
1730	-0.592	-0.255	0.727					1832	-0.716							1729	0.885
1731	-0.54	0.226						1833	-0.663	0.227						1730	0.029
1732	-0.702	-0.266	-0.014	0.282				1835	-0.365	-0.12						1731	-0.22	0.963
1733	0.372							1837	-0.633	-0.289						1732	-0.583	-0.349	0.756
1734	-0.624	-0.403	-0.128	0.265	0.617			1838	-0.614	0.529						1733	-0.053	0.829
1735	-0.61	-0.334						1839	-0.658	-0.194						1734	-0.669	0.225
1736	-0.543	0.04	0.548					1840	-0.695	-0.529						1735	-0.555
1738	-0.621	0.469						1841	-0.557	0.569						1736	-0.65
1740	-0.615	-0.037	0.346					1843	-0.179	0.588						1737	-0.721	-0.568
1741	-0.554	0.41	0.636					1846	-0.598	0.454						1738	-0.329
1742	-0.592	-0.326	0.358	0.869				1847	-0.642	-0.443	-0.226	0.223				1739	-0.653	0.224
1743	-0.594							1848	-0.627	0.266	0.527					1740	-0.473	0.204
1744	-0.555	-0.289	0.472					1849	0.294							1741	-0.638	-0.365	0.008
1745	-0.303							1850	-0.068							1742	-0.563	-0.292	-0.091	0.281
1746	-0.592	-0.26	0.622					1852	-0.423							1743	-0.747
1747	-0.428	-0.056						1853	0.82							1744	-0.23	0.943
1748	-0.584	-0.286	0.203					1854	-0.461							1745	-0.451	0.003
1749	-0.46	0.445						1855	-0.499	0.268	0.59					1746	-0.671	0.472
1750	-0.595	0.609						1857	0.506							1747	-0.579	0.478
1751	-0.521	-0.204						1858	0.012							1748	-0.702	-0.291	0.176
1752	-0.69	-0.2						1859	-0.645	-0.154						1749	-0.486	-0.215	0.184	0.527
1753	-0.506	0.25	0.579					1860	-0.616	0.27						1750	-0.503	0.004	0.852
1754	-0.622	0.43						1863	-0.64	-0.269	0.243					1751	-0.223	0.328
1755	-0.372	0.446	0.919					1864	-0.552	-0.063	0.206					1752	-0.61	-0.316
1756	0.585	0.767						1865	-0.314							1753	-0.04
1757	-0.625							1866	-0.549	0.447						1754	-0.565	-0.275	-0.019	0.491
1758	-0.703	-0.01	0.52					1867	-0.564							1755	-0.493	0.409
1759	-0.388	0.241	0.69					1868	-0.603	-0.163	0.449					1756	-0.458	0.565
1761	0.218	0.529						1869	-0.749	0.578						1757	-0.437
1762	-0.599	-0.295	0.253	0.541				1870	-0.692	-0.384						1758	-0.672	-0.169	0.471
1764	-0.456	-0.129						1871	0.036							1759	-0.628	-0.259	0.449
1765	-0.615	0.417	0.694					1872	-0.142							1760	-0.464
1766	-0.655							1873	-0.672	-0.142						1761	-0.541
1768	-0.618	-0.049	0.583					1874	-0.523	-0.192	0.207	0.742				1762	-0.262	0.549
1769	-0.671	0.209	0.407					1875	0.052							1763	-0.73	-0.309
1770	-0.653	0.546	0.925					1876	-0.662	-0.12	0.295					1764	-0.635	-0.279	0.613
1771	-0.648	-0.347						1878	-0.587	-0.143	0.353					1765	-0.71	-0.328	0.305	0.807
1772	-0.404							1879	-0.65	-0.345	0.325					1766	-0.5	0.542
1774	-0.033	0.511						1880	-0.589	0.392	0.829					1767	-0.65	0.247	0.957
1776	-0.131							1881	-0.407	0.382	0.758					1768	0.197
1777	0.472							1882	-0.651	0.586						1770	-0.711	-0.616	-0.066	0.76
1778	-0.635							1884	-0.634	-0.269	0.314	0.712				1771	-0.743	0.294
1779	-0.516	0.007	0.311					1885	-0.427	-0.256						1772	-0.378	0.243
1780	0.624							1886	-0.587							1773	-0.084	0.326
1781	-0.628	0.946						1888	-0.322	0.809						1774	-0.464	0.76
1782	-0.576	0.247	0.907					1889	-0.549	0.251						1775	0.355
1783	-0.656	-0.305						1890	-0.373	-0.116						1776	-0.502	-0.242	0.307
1784	-0.735	-0.513	-0.036	0.409	0.694			1891	-0.685	-0.449	0.297					1777	-0.305	0.271	0.625
1785	-0.609	0.013						1892	-0.323	0.394						1778	-0.722	-0.121	0.705
1787	0.276							1893	-0.591	-0.215	0.183					1779	-0.741	-0.399	0.011	0.304
1788	-0.536	0.339	0.822					1894	-0.493							1780	-0.586	0.593
1789	-0.495							1896	-0.639	-0.272	0.699					1781	-0.736	0.664
1790	-0.632	-0.417	0.236					1897	-0.697	0.351						1782	-0.369	0.645
1791	-0.587	0.305	0.52					1898	-0.439							1783	-0.464
1792	0.328							1899	-0.486	-0.12						1784	-0.496	0.169	0.474
1793	-0.293	0.264						1900	-0.539	-0.237	0.288					1785	-0.002
1794	0.367							1901	-0.239	0.818						1786	-0.727	0.187	0.45
1795	-0.618	-0.437	0.228					1902	-0.194	0.581	0.687	0.872				1787	-0.644	0.581
1796	-0.465	-0.236						1903	-0.557	-0.133						1788	-0.589	-0.101
1797	-0.634	-0.4	0.252					1904	-0.546							1789	-0.715	-0.601
1799	0.193	0.305						1905	-0.594	-0.473	-0.013					1790	-0.729	0.033
1800	-0.652	0.272						1906	-0.357	0.542						1791	-0.165
1801	-0.699	0.405						1907	-0.246							1792	-0.632	-0.462	-0.234	0.516
1802	-0.389	0.745						1908	-0.635	0.692						1793	-0.368	0.534
1803	-0.749	-0.285						1909	-0.429	-0.14						1794	0.769
1804	0.453							1911	-0.737							1795	-0.468	0.228
1805	0.288							1912	-0.317	0.423						1796	-0.622
1806	-0.7	-0.325	0.382					1913	-0.534	0.314						1797	-0.641	-0.456	-0.098	0.481
1807	-0.627	-0.428						1914	-0.617	-0.251	0.502					1798	0.755
1808	-0.53	-0.193						1915	-0.63	0.233	0.782					1799	-0.524	0.039
1809	-0.636							1916	0.229							1800	-0.664	-0.407	-0.041	0.675
1810	-0.539	0.311	0.652					1917	-0.188	0.578						1801	-0.415	0.228
1811	-0.253							1918	-0.242	0.373	0.768					1802	-0.739	-0.637	-0.537	-0.362	0.078	0.313
1812	-0.738	-0.062						1919	-0.335	-0.058						1803	-0.542	0.556
1813	-0.566	0.822						1921	-0.58	-0.25						1804	-0.652	-0.344
1814	-0.561	0.38						1922	-0.287							1806	-0.583
1815	-0.254	0.29						1923	-0.348							1807	-0.64
1816	-0.501							1924	-0.441	0.013	0.314	0.95				1808	-0.645	-0.348	0.51
1817	0.756							1925	-0.52	0.453						1809	-0.589	-0.295	0.719
1818	-0.156	0.241						1926	-0.379	-0.14	0.475	0.654				1810	-0.639	0.283
1819	-0.734	-0.187	0.331					1927	-0.364							1811	-0.351	0.428
1820	-0.347	0.498						1928	-0.469	-0.099						1812	-0.372	0.69
1821	-0.37							1930	0.518							1813	-0.674	0.33	0.816
1822	-0.63	-0.432						1932	-0.582	0.636						1814	-0.335	0.027
1823	-0.642	-0.256						1933	-0.474	0.314	0.606					1816	0.23
1824	-0.562	-0.283	0.5					1934	-0.026							1817	-0.637	0.716
1825	-0.586	-0.146	0.57					1935	-0.622	-0.455	-0.301	0.494				1818	0.055	0.471
1826	-0.156	0.451						1937	-0.345							1819	-0.675
1827	-0.347	0.16						1938	-0.506	0.405						1820	-0.666	0.416	0.746
1828	-0.549	-0.222						1939	0.356							1821	-0.39	0.7
1829	-0.713	0.505						1940	-0.641	0.569						1822	-0.736	-0.313	0.192
1830	-0.603	-0.341	0.541					1941	-0.473	0.289						1823	-0.438	-0.185
1831	-0.492	0.398						1943	-0.372							1824	-0.594	0.189	0.751
1832	0.792							1944	-0.313							1825	-0.427	-0.308	0.203
1833	-0.622	-0.293						1945	0.647							1826	-0.557	-0.313	0.356
1834	-0.467	0.154	0.693					1946	-0.6	0.037	0.54					1827	-0.271
1835	-0.373	-0.198	0.235					1947	-0.696	-0.262						1828	-0.531
1836	-0.619	-0.304	0.625					1948	-0.618	-0.261						1830	-0.482	0.193	0.434	0.671
1837	-0.74	-0.377	0.436	0.881				1949	-0.448							1831	-0.648	0.534
1838	-0.585	-0.253						1950	-0.406	0.711						1832	-0.622	0.313
1839	-0.635	-0.032	0.318					1951	-0.65	0.85						1833	-0.536	-0.181	0.346
1840	-0.346	0.37						1952	-0.696	-0.456	0.229	0.711				1834	-0.716	-0.628	-0.426	0.699
1841	0.244							1954	-0.684	-0.369						1835	-0.331	0.295
1842	-0.628	0.21						1955	-0.715	-0.093	0.764					1837	-0.705	-0.382	0.27
1845	-0.731	-0.231	0.706					1956	-0.739	-0.279						1838	0.62
1846	-0.567	0.45	0.841					1957	-0.589	-0.394	0.551					1839	-0.646	-0.368	0.762
1847	-0.339	0.77						1958	-0.54	0.584	0.805					1840	-0.084	0.366
1848	-0.579	0.708						1959	-0.325							1841	-0.674	-0.311
1849	-0.498	0.728						1960	-0.732	0.023						1842	-0.622	0.426	0.819
1850	-0.673	-0.56	0.403					1961	0.406							1845	-0.672
1852	-0.464	0.054						1962	-0.408							1846	0.16
1853	-0.731	-0.612	-0.282					1964	-0.726	-0.466	0.395	0.703				1847	-0.639	-0.114
1854	-0.532	-0.031	0.494	0.915				1965	-0.54	-0.209	0.709					1848	-0.663	0.025
1855	0.43							1966	-0.593	0.023	0.752					1849	-0.614	-0.303	0.692
1856	-0.722	0.286						1967	-0.393							1850	-0.662	-0.38
1857	-0.456							1969	-0.685	0.368						1851	-0.414	0.028	0.524
1859	-0.6							1971	-0.237							1852	-0.626	-0.377	-0.067	0.516
1860	-0.688	-0.493	0.247					1972	-0.62	0.421	0.728					1853	-0.545	0.311
1861	-0.511	-0.409						1973	-0.552							1854	-0.561	-0.281
1862	-0.565	-0.412	0.35					1974	-0.717	-0.379	0.375					1855	-0.452	-0.152	0.915
1863	-0.621	0.229						1975	-0.368	0.394						1857	-0.637	0.164
1865	-0.48	0.175	0.83					1976	-0.716							1858	-0.542
1867	-0.45	0.268						1977	-0.33	0.739						1860	-0.381
1868	-0.587	-0.294	0.16	0.432	0.818			1979	-0.511	0.462	0.821					1861	-0.438
1869	0.305	0.867						1981	-0.626	-0.279	0.245	0.577				1862	-0.3	0.647
1871	-0.559	0.549						1982	-0.56	-0.379	0.313					1863	-0.412	-0.14	0.359
1872	-0.695	-0.59	0.454	0.783				1983	-0.282							1864	-0.492
1873	-0.492	0.02	0.272					1984	-0.345	0.303						1865	-0.627
1874	-0.539	0.535						1985	-0.704	-0.21	0.21					1866	-0.073
1875	-0.186							1986	0.542							1867	-0.233	0.662
1877	-0.348	0.182	0.783					1988	-0.663	-0.235						1868	-0.453	0.349
1878	-0.74	-0.279	0.416	0.769				1989	-0.233	0.242						1869	-0.62	-0.339	-0.057	0.495
1879	-0.723	-0.44	0.225					1991	-0.557	-0.212	0.497	0.72				1871	-0.671	0.778
1880	-0.364	-0.07	0.235					1992	-0.43	-0.08						1872	-0.618	-0.035
1881	-0.573	-0.238	0.91					1993	-0.7							1874	-0.717	0.597
1882	-0.702	-0.487	0.672					1994	0.431							1875	-0.675	-0.32	0.201
1883	-0.52	0.193						1995	-0.611	-0.307	0.483					1876	-0.691	0.229
1884	-0.68	0.171	0.831					1997	-0.498	-0.043						1877	-0.727	-0.42	0.792
1885	-0.609	-0.051	0.262	0.641				1998	-0.312							1878	-0.723	-0.632	-0.002	0.302	0.842
1886	-0.585	-0.194						1999	-0.372	0.159						1880	-0.456	0.612
1887	-0.673	-0.164	0.503	0.868				2000	-0.506	0.523						1881	-0.644	0.037
1888	-0.745	-0.364	0.203					2001	-0.268							1882	-0.534	0.329	0.87
1889	-0.708	0.296						2002	-0.486	-0.07						1883	-0.463	-0.103	0.407
1890	-0.674	-0.262						2003	-0.098	0.65						1884	-0.669	-0.36	0.211	0.923
1891	-0.668	-0.305	-0.042	0.447				2005	-0.498	-0.123	0.562					1885	-0.613	0.205	0.721
1892	-0.278	0.25						2006	-0.507	0.527						1886	0.344
1893	-0.599							2007	0.198							1887	-0.507
1894	-0.673	-0.362	0.573					2008	-0.571							1888	-0.612	0.232
1895	-0.35	0.244	0.641					2009	-0.604	0.199						1889	-0.687	-0.455
1896	-0.448							2010	0.563							1890	-0.368	0.845
1897	0.582							2012	-0.627	-0.161						1891	-0.055	0.252
1898	-0.657	-0.265	0.512					2013	-0.714	-0.385	0.244					1892	0.511
1899	-0.579	0.534						2014	-0.715	-0.619						1893	-0.726	-0.456	-0.18	0.208	0.821
1900	-0.617	-0.302	0.217					2016	-0.562	-0.214						1894	-0.355
1901	-0.432							2017	-0.284	0.716						1895	-0.567	0.446
1902	-0.46	-0.041						2018	-0.741							1896	-0.683	-0.415	0.63
1903	-0.638	-0.182						2019	0.761							1898	-0.523	-0.034	0.396
1904	-0.64	-0.407	-0.164	0.209	0.707			2020	-0.665							1899	-0.561	-0.184
1905	-0.579	0.746						2021	-0.642	-0.446	-0.32	-0.013	0.762			1900	-0.666	-0.209	0.222
1906	-0.362							2022	0.271	0.886						1901	-0.681	-0.334	0.429
1907	-0.6	-0.321	0.449					2023	-0.161	0.155						1902	-0.457
1908	0.189	0.597						2024	-0.734	-0.407						1903	0.383
1910	0.041							2025	-0.436							1904	-0.595	0.004	0.491
1912	-0.129	0.391	0.717					2026	-0.465							1905	-0.681
1914	-0.675	-0.404	0.191					2027	-0.578	-0.057						1907	-0.45
1915	-0.696	0.243	0.534					2028	-0.384	0.263	0.606					1908	0.048
1916	-0.614	-0.05	0.232					2029	-0.509							1909	-0.652	-0.314
1918	-0.576	-0.156	0.397					2030	-0.265	0.878						1910	-0.435	0.332
1920	0.208							2031	-0.161							1911	-0.504	-0.186	0.261	0.774
1921	-0.713	-0.215	0.211					2032	-0.444	0.357						1912	-0.456	-0.203	0.542
1922	-0.616	-0.23	0.544					2033	-0.686	-0.28	0.001	0.773				1913	-0.645	0.262	0.617
1923	-0.559	-0.044	0.815					2035	-0.292	-0.017	0.613					1914	-0.545
1924	-0.707	-0.388						2036	-0.239	0.926						1915	-0.611	-0.403	0.247
1925	-0.738	-0.261	0.601					2037	-0.541	-0.263	0.267	0.68				1916	-0.741	0.176
1926	-0.62	-0.464	-0.154					2039	-0.584	-0.072	0.334					1917	-0.385	0.706
1927	-0.701	-0.394	0.709					2040	-0.35							1918	-0.603	0.549
1928	-0.692							2041	-0.709	-0.371	0.004	0.96				1919	-0.449
1929	-0.718	-0.396	0.931					2042	-0.653	0.384						1920	-0.708
1930	-0.096	0.548						2043	-0.517	0.383						1921	-0.681	-0.387	0.231	0.519	0.88
1932	-0.435							2045	-0.627	-0.161	0.556					1922	-0.691	-0.427	0.248
1933	-0.594	-0.259	0.017					2046	-0.573	-0.035						1923	-0.643	-0.109
1934	-0.51	-0.188	0.189					2047	-0.614							1925	-0.654	-0.073	0.881
1935	-0.488	0.553	0.679					2048	-0.512	-0.109	0.786					1926	-0.742	-0.378	0.168	0.698
1936	-0.613	-0.26						2049	-0.22							1927	-0.568	0.617
1937	-0.56							2050	-0.319							1928	-0.672	-0.402	0.822
1938	-0.622	-0.242	0.73					2052	-0.451	-0.35						1929	0.512	0.793
1939	-0.685	-0.348	0.691					2053	-0.155							1930	-0.675	-0.046
1940	-0.513	0.204						2055	-0.506	0.721						1931	-0.411	0.177
1941	-0.664							2056	-0.682	-0.284						1932	-0.525	0.266
1944	-0.53	-0.232	0.228					2058	-0.463							1933	-0.386	-0.097
1946	-0.617							2059	-0.694	-0.47	0.023	0.772				1934	-0.609	-0.376	0.238
1947	-0.347							2060	-0.584	-0.246	0.389					1935	-0.392	0.926
1948	-0.489	-0.186	0.66					2061	0.45	0.808						1936	0.162
1949	-0.586	-0.351	0.604					2062	-0.274	0.001	0.46	0.835				1937	-0.629	0.261
1950	-0.698	-0.427	0.948					2064	-0.731	-0.489	0.293					1938	-0.471	-0.043
1951	-0.405	0.454						2066	-0.212							1939	-0.742	-0.603	-0.418	0.702
1952	-0.428	0.612						2067	-0.103							1940	-0.676	-0.38	-0.142	0.278	0.506	0.802
1953	-0.714	-0.552						2068	-0.45	-0.019						1941	-0.533	0.244
1954	-0.666	-0.379	0.281					2069	-0.548	-0.069	0.362	0.831				1942	-0.62	-0.364
1955	-0.391	0.45						2070	-0.375	0.256						1943	0.407
1956	-0.708	-0.243	0.043					2071	-0.729	0.157						1944	-0.524
1957	-0.156	0.238						2072	-0.366	0.498						1945	-0.332	0.055	0.476
1958	0.378							2073	-0.699	-0.306	0.605					1946	-0.551	0.19	0.908
1959	-0.66	-0.028	0.315	0.94				2074	-0.681	0.207						1947	-0.354	0.227
1960	-0.589							2075	0.559							1948	-0.656	-0.379	0.193
1961	-0.311							2076	0.538							1949	-0.747	-0.058
1962	-0.543	-0.133	0.273					2077	-0.457	0.744						1950	-0.433	-0.287	0.464	0.584
1963	-0.729	-0.525	-0.336	-0.056	0.293			2078	-0.623	-0.063						1951	-0.479
1964	-0.684	0.155						2079	-0.612	-0.286	0.226	0.818				1952	-0.214
1965	-0.537	0.623						2080	-0.525	0.701						1953	0.028	0.271	0.837
1967	-0.574	-0.285						2082	-0.705	-0.116	0.442					1954	-0.729
1968	-0.413	0.023						2083	0.27	0.549						1955	-0.601	0.275	0.816
1969	-0.607	-0.358	0.244					2084	0.037	0.424	0.725					1956	-0.531	0.632
1971	-0.37	0.273	0.819					2085	-0.421	-0.13						1957	-0.655
1972	-0.541	-0.315						2086	-0.43	0.406	0.713					1958	-0.597	-0.269
1973	-0.697							2087	-0.493	-0.242	0.61					1959	-0.446	0.019
1974	-0.523	0.535						2088	-0.724	-0.545	-0.249	0.72				1960	-0.702
1976	-0.694	-0.436	0.303	0.769				2089	-0.401	0.673						1961	-0.531	0.292
1977	-0.732	0.305						2090	-0.68							1962	-0.301
1978	-0.598	-0.333	0.623					2091	-0.661	0.216						1964	-0.347
1979	-0.711	-0.19						2092	-0.535	-0.247	0.481					1965	-0.512	-0.132	0.235
1980	-0.56	0.232	0.618					2093	-0.651	-0.472	-0.012	0.881				1967	-0.355
1981	-0.468	0.186						2094	0.025							1968	-0.635	-0.315	0.238	0.63
1982	-0.727	-0.211	0.44					2095	-0.663	-0.12						1969	-0.611	-0.261	0.361
1983	-0.51							2096	-0.581	0.252						1970	-0.239
1984	-0.569	-0.027						2097	0.347							1971	-0.466	0.226
1986	-0.704	-0.078						2098	-0.402	0.307	0.91					1972	-0.726	-0.559	-0.132	0.295
1987	-0.711	-0.34						2099	-0.569							1973	-0.668	-0.471	0.405
1988	-0.257	0.568						2100	0.552							1974	-0.313	0.664
1989	-0.676	-0.575	-0.387	0.193				2101	-0.514	-0.014	0.767					1975	-0.544
1990	-0.487	-0.158						2104	-0.552	0.265	0.491					1976	0.268
1991	-0.686	0.176						2105	-0.559	-0.271						1977	-0.585	-0.049	0.386
1992	-0.513	0.598						2107	-0.652	-0.235	0.444					1978	0.794
1993	-0.434	0.002						2108	-0.686	-0.574	-0.297	-0.04	0.746			1979	-0.615	0.763
1994	-0.51	0.207						2109	-0.5	-0.078	0.875					1980	-0.736	-0.337
1995	-0.738	0.821						2110	-0.536							1981	-0.477	0.046
1996	-0.692	-0.346	0.035	0.809				2111	-0.358	0.248						1982	-0.019
1997	-0.69	-0.437	-0.215	-0.034	0.565			2112	-0.572	-0.105						1983	-0.504	0.45
1998	-0.7	-0.122	0.82					2114	-0.708	-0.576	-0.25					1984	-0.558	0.856
1999	-0.504	-0.022	0.806					2115	-0.494	-0.16	0.012	0.651				1985	-0.636	-0.31
2000	-0.681	0.449						2116	-0.637	-0.291						1986	-0.723	-0.398	0.33
2002	-0.557	0.469						2117	-0.68	-0.155						1987	-0.655	-0.472	-0.198	0.022	0.459	0.806
2003	-0.516	-0.253	0.217					2118	-0.462							1988	-0.422	0.858
2004	-0.537	0.451						2119	-0.436	-0.162	0.585					1989	-0.704	0.171	0.56
2005	-0.649	-0.162	0.242					2120	0.449	0.841						1991	-0.6	0.238	0.927
2006	-0.504	-0.209						2121	-0.466	-0.148						1992	-0.619	0.264
2007	-0.619	-0.407	-0.021	0.26	0.553			2122	-0.491	-0.083						1994	-0.6	-0.212	0.396
2008	-0.397	-0.152	0.595	0.936				2123	-0.501	0.23	0.535					1995	-0.683	-0.407
2009	-0.414	-0.091	0.924					2124	-0.601	-0.335	0.017	0.731				1996	0.212	0.581
2010	-0.722	-0.322	0.126	0.478				2126	-0.624	-0.3	-0.093					1997	-0.468	-0.228	0.255	0.774
2011	-0.697	0.269						2127	-0.645	-0.272	0.036	0.375				1998	-0.744	-0.228
2012	-0.543	-0.295	0.586					2128	-0.336							1999	-0.187
2013	-0.45	0.614						2130	-0.245	0.317						2000	-0.519	0.792
2014	-0.594	-0.295						2132	-0.345	-0.096	0.458	0.744				2001	-0.706	-0.156
2015	-0.44	0.723						2133	-0.387	-0.007						2002	-0.462
2016	-0.554							2134	-0.493	-0.23	0.663					2003	-0.668	0.439	0.78
2017	-0.314	0.531						2135	-0.415							2006	-0.451
2018	-0.675	-0.081	0.496					2136	-0.672							2007	-0.327	0.335
2019	0.025	0.591						2137	0.019							2008	-0.68	-0.6
2020	-0.545	-0.131	0.777					2138	-0.684	-0.373						2009	-0.348	-0.112
2021	-0.506	-0.21	0.596					2139	-0.168	0.536						2010	0.401	0.819
2022	-0.135	0.432	0.624					2140	-0.626							2011	0.204
2024	-0.21	0.962						2142	-0.638	-0.388	-0.259					2012	-0.665	-0.17	0.292
2025	-0.639	-0.119	0.626					2143	-0.608	-0.363	0.357	0.834				2013	-0.705	0.04
2027	-0.589	-0.479	-0.055					2144	-0.379							2014	-0.617
2028	-0.551	0.212						2145	-0.508	-0.238						2015	-0.524
2029	-0.618	-0.223						2146	-0.537	0.285	0.762					2016	-0.438	0.253
2031	-0.661	-0.432	0.005	0.295	0.809			2147	-0.514	-0.397	-0.137	0.202	0.586			2018	-0.6
2032	-0.628	0.219	0.707					2149	-0.158							2019	-0.374
2033	0.551							2150	-0.734	0.235	0.535					2020	-0.392	-0.057	0.5
2034	-0.539	0.246	0.678					2151	-0.583	0.22						2021	-0.574	0.289
2035	-0.729	-0.374	-0.057	0.411				2152	-0.541	-0.033						2022	-0.538	0.331
2036	-0.476	-0.166						2154	-0.632	-0.334						2023	-0.549	-0.005
2037	-0.081							2155	-0.545	0.275	0.571					2024	-0.578	0.015
2038	-0.594	-0.235	0.61					2156	-0.731	-0.582	-0.141					2025	0.265
2039	-0.176							2157	-0.658							2026	-0.502
2040	0.222							2158	-0.125	0.811						2027	-0.387	0.752
2041	-0.6	-0.2						2160	-0.646	-0.338	0.326					2028	-0.535	0.357
2042	-0.216							2161	-0.645	-0.438	0.872					2029	-0.485	0.309
2043	-0.259	0.515						2163	-0.662	-0.174						2030	-0.745	-0.311
2044	-0.34	-0.107	0.294					2164	-0.394							2031	-0.639	0.542
2046	-0.549	0.698						2165	-0.69	-0.33						2032	-0.604	0.332
2047	-0.66							2166	-0.728	-0.406	0.033					2035	-0.686	-0.434	0.034
2048	-0.395	0.235						2167	-0.681	-0.253						2036	-0.498
2049	-0.412							2168	-0.496							2037	0.688
2050	-0.595	-0.307	0.021	0.553	0.957			2170	-0.429	-0.23	0.275					2038	-0.742	-0.56	-0.098
2052	-0.598	-0.291						2171	-0.555	-0.064						2039	-0.52
2053	-0.693	0.499						2172	-0.553	0.356	0.8					2040	-0.535	-0.206	0.199	0.643
2055	-0.736	0.568						2174	-0.605	0.189						2041	-0.586	-0.33	0.034	0.538
2056	-0.675	-0.497						2175	-0.282	-0.039						2042	-0.683	0.293
2057	-0.159	0.279						2176	-0.395	-0.019	0.677					2043	-0.576	-0.411
2058	-0.57	0.422						2177	-0.413	-0.108	0.834					2044	-0.738	-0.471	0.426	0.551	0.88
2059	-0.486	0.755						2179	-0.65							2046	-0.642	0.277	0.634
2060	-0.517	-0.159	0.522					2181	-0.668	-0.244	0.623					2047	-0.602
2061	-0.548	0.251						2182	-0.41	-0.09	0.788					2048	-0.456	0.008
2062	-0.648	-0.382						2183	-0.003	0.363	0.874					2049	-0.685	-0.485	0.289	0.805
2063	-0.329	0.642						2184	-0.689	-0.41	-0.085	0.353	0.628			2050	-0.729	0.614
2064	-0.527	0.208						2185	-0.374	-0.017	0.471					2051	-0.322
2065	-0.646	0.323						2186	-0.587	-0.205	0.372					2052	-0.47	0.379
2066	-0.531	0.744						2187	-0.334	-0.139	0.176					2053	-0.66	-0.12	0.57
2067	-0.543	0.292						2189	-0.399	-0.055						2054	-0.574
2068	-0.718	-0.561	-0.28					2190	-0.497	0.87						2055	0.461
2069	-0.465	0.165						2192	-0.383							2056	0.256
2070	-0.619	0.425						2193	-0.278	0.404						2057	-0.64	0.268
2071	-0.436	-0.193	0.828					2194	-0.669							2058	-0.641	-0.403
2072	-0.496	0.714						2195	0.013	0.426						2059	-0.739	-0.437
2073	0.348	0.64						2196	-0.704							2060	-0.621
2074	-0.537	-0.166	0.952					2197	-0.443	0.538						2061	0.015
2076	0.431	0.913						2198	-0.437	-0.214	0.216					2062	-0.695
2077	-0.519							2199	0.497							2064	-0.624	-0.351	-0.149	-0.032
2078	-0.379	-0.068	0.343					2201	-0.38	0.223	0.866					2065	-0.534	0.192
2079	-0.661	-0.154						2202	-0.597	0.349	0.721					2066	-0.651
2080	-0.609	0.693						2203	-0.571							2068	-0.655	-0.278	0.736
2081	-0.537	0.06						2204	-0.197							2069	-0.68	0.539
2082	-0.692	-0.593	-0.485	0.211				2206	-0.299	0.394	0.943					2070	-0.746	-0.467	0.627
2083	-0.577	-0.271	0.035					2209	-0.666	-0.277						2071	-0.716
2084	-0.615	0.571						2210	0.315	0.853						2072	-0.504	0.268	0.631
2085	-0.424	0.74						2211	-0.592	-0.144	0.923					2073	-0.401	0.041
2086	-0.396	0.238	0.545					2212	-0.709	0.57	0.876					2074	-0.533	-0.367	0.229	0.586
2087	-0.611	0.328	0.907					2213	-0.132	0.877						2075	-0.675	-0.447	0.454
2088	-0.739	-0.529						2214	-0.637							2076	-0.639	-0.469	-0.201	0.224
2089	-0.54	-0.256	0.538					2215	-0.198							2077	-0.042	0.805
2090	-0.587							2216	-0.249	0.747						2078	-0.548	0.391
2091	-0.467	-0.019	0.62	0.96				2217	-0.55	-0.387	0.582					2079	-0.316
2092	-0.667	-0.293	0.392					2218	-0.642	0.003	0.557					2080	-0.714	-0.046	0.864
2093	-0.562	0.311						2219	0.407							2081	-0.455
2094	-0.329	0.247						2220	-0.364	0.542	0.64					2082	-0.463	-0.26
2095	-0.706	-0.493						2221	-0.616	0.873						2083	-0.611
2096	-0.504	-0.137						2222	-0.22							2084	-0.624	-0.18
2097	-0.398	0.448	0.721					2223	-0.38							2085	-0.575	-0.078
2098	-0.599	-0.085	0.267					2224	-0.518	-0.059	0.806					2086	-0.668
2099	-0.748	-0.464	-0.074					2226	-0.334	0.683						2087	-0.472	-0.122
2100	-0.732	-0.419	-0.106					2227	0.667							2088	-0.619	0.538	0.911
2101	0.617							2228	-0.371	-0.132	0.486					2089	-0.699
2102	-0.522	-0.28	0.302					2229	-0.651	-0.232	0.707					2090	-0.666	-0.099
2103	-0.705	-0.328	0.635					2230	-0.26							2091	-0.692	0.22
2104	-0.609	-0.296	0.033					2232	-0.706	-0.051	0.479					2092	-0.665	0.503
2105	-0.695	-0.485	0.243					2233	-0.032	0.502						2093	-0.655	0.304
2106	-0.553	-0.113						2234	-0.536	0.177	0.334					2094	-0.267	0.379
2107	-0.443	-0.082						2235	-0.571	-0.206	0.261					2095	-0.725	-0.206
2108	-0.281	0.447	0.967					2236	-0.044	0.258	0.92					2097	-0.378
2109	-0.34	0.166	0.687					2237	-0.318	0.25						2098	-0.631	-0.369	-0.055	0.664
2110	-0.25	0.228						2238	-0.481							2099	-0.407	-0.106	0.783
2112	-0.676	-0.384	-0.078	0.567				2239	-0.683	-0.405	0.788					2101	-0.656	0.629
2113	-0.086	0.321						2240	-0.669	-0.509	0.342					2102	-0.614	-0.229	0.431	0.947
2114	-0.564	-0.04	0.253	0.647				2241	-0.633	-0.146						2103	-0.271	0.28
2115	-0.624	0.771						2242	-0.337							2104	-0.626	0.21	0.566
2116	-0.471	-0.056	0.681					2243	-0.719	-0.6	-0.156	0.728				2105	-0.551
2117	-0.575	-0.425						2244	-0.745	-0.219						2106	-0.726
2118	-0.658	-0.016						2245	-0.502	0.288	0.677					2107	-0.266
2119	-0.623	-0.464						2246	-0.641	-0.329						2108	-0.434
2121	-0.564	-0.473	-0.061	0.314				2249	-0.629	-0.353	-0.065	0.608				2110	-0.728	-0.465	0.207
2122	-0.205							2251	-0.703	-0.613	-0.506	0.387				2111	-0.629	-0.305	0.177	0.577
2123	-0.575	-0.26	0.794					2252	-0.575	0.634						2112	-0.563	-0.321	0.818
2124	-0.656	-0.316	0.035					2253	-0.44	-0.097						2113	-0.559	-0.088	0.236
2125	-0.477	-0.045	0.607					2254	-0.715							2115	-0.152
2126	-0.558							2255	-0.465	-0.184						2116	-0.53	-0.367	-0.003
2127	-0.698	-0.595	-0.288	0.185				2256	-0.434	-0.024						2117	-0.657	-0.409	0.325
2128	-0.607	0.331						2257	-0.729	-0.428						2118	-0.679	-0.567	-0.406	0.485
2130	-0.687	-0.062						2258	-0.306	-0.028	0.453					2119	-0.479	0.313
2131	-0.653	-0.319	0.545					2259	-0.698	-0.412	0.569					2120	0.601
2132	-0.187	0.216						2262	-0.733	-0.357	-0.146	0.402				2121	-0.491	0.523
2133	-0.532	0.701						2263	-0.727							2122	0.152
2134	-0.42	-0.046	0.954					2264	0.256							2124	-0.645
2135	-0.523	-0.273	0.196	0.932				2265	-0.521	-0.214	0.459					2125	-0.733	0.268	0.763
2136	-0.681	-0.328						2266	-0.599	-0.475	-0.17					2126	-0.728	-0.45
2137	-0.685							2267	-0.503	0.265	0.595					2127	-0.596	-0.301	0.632
2138	-0.64	0.323						2268	-0.667	-0.302						2128	-0.388	0.372
2139	-0.409							2271	-0.393							2129	-0.382
2140	-0.065							2272	-0.564	-0.261	0.678					2130	-0.54
2141	-0.688	-0.328	0.521					2273	0.846							2131	-0.708	-0.318
2142	-0.551	-0.265	0.02					2274	-0.547	-0.018	0.349					2132	-0.515	-0.165
2143	0.733							2275	-0.515	-0.109	0.195	0.374	0.557			2133	-0.553	0.797
2145	-0.632	0.042	0.42					2276	-0.544	-0.311	0.391					2134	0.244
2146	-0.455	-0.222	0.402					2277	-0.065							2135	-0.53	-0.357
2147	0.474							2278	-0.513							2136	-0.461	0.065
2149	-0.621	-0.373	0.03					2279	-0.186							2137	-0.55	-0.277
2150	-0.674	-0.433						2280	-0.254							2138	-0.417	0.047	0.417
2151	0.211							2281	-0.436	0.916						2139	-0.564	0.56
2152	-0.417							2282	-0.482	-0.251	0.431					2140	-0.228	0.253	0.666
2153	-0.504							2283	-0.601							2141	0.03
2154	-0.075	0.223	0.9					2284	-0.686	-0.473	-0.075					2142	-0.41	0.255	0.327
2155	-0.703	-0.454	-0.075	0.239				2285	-0.69	-0.353	-0.054	0.279	0.61			2143	-0.584	-0.312
2156	-0.596	-0.319	0.222					2287	0.869							2144	-0.694	-0.506	0.214
2157	-0.642	0.432						2288	-0.596	-0.51	0.395					2146	-0.076
2159	-0.566	-0.046	0.384	0.806				2289	-0.524	0.516						2147	-0.52	0.249	0.78
2160	-0.534							2290	-0.67	-0.339	-0.103					2148	-0.478
2161	-0.53	-0.282	0.503					2291	-0.417	0.886						2149	-0.679	-0.585	-0.376	-0.065
2162	-0.504	0.01						2292	-0.451							2150	-0.548	0.251	0.663
2164	-0.643	-0.171						2293	-0.438							2151	-0.476
2165	-0.604							2294	-0.619	-0.253	0.645					2152	-0.411
2166	-0.675	-0.102	0.322					2295	-0.076	0.478						2153	-0.618
2167	-0.548	-0.323						2296	-0.693							2154	-0.373	-0.033	0.788
2168	-0.612	-0.379						2297	0.611							2155	-0.582
2169	-0.647	-0.435	0.377	0.776				2298	-0.637	0.31	0.42					2156	-0.617	-0.347
2170	-0.643	-0.404	0.318					2299	-0.747	0.267	0.591					2157	-0.706	-0.459	0.572
2171	-0.549	-0.064	0.572					2300	-0.51	-0.108						2158	-0.499	-0.101	0.31
2172	-0.245	-0.053						2301	-0.705	-0.193	0.399					2159	-0.513
2173	-0.57	-0.291	0.519					2302	-0.617	-0.214	0.44					2160	-0.634	-0.51	-0.232
2174	-0.583	0.533						2303	-0.25	0.873						2161	-0.241
2175	-0.542	-0.292	0.275					2304	-0.575	-0.285						2162	-0.199
2176	-0.457	-0.165						2305	-0.293							2163	-0.585	0.237
2177	-0.317	0.213						2306	0.33							2164	-0.406
2178	-0.495	0.233	0.687					2307	-0.393	0.281						2165	-0.608	-0.19
2179	-0.588							2308	-0.704	-0.274						2166	-0.531	0.296	0.655
2180	-0.477	-0.147						2309	-0.607	-0.508	-0.21	0.074				2167	-0.565	-0.314	0.178	0.688
2181	-0.529	0.788						2310	-0.516	-0.124	0.573					2168	-0.543	0.75
2182	-0.474	0.061	0.894					2311	0.375							2169	-0.642	-0.382	0.255	0.764
2183	-0.691	-0.564	-0.263	0.705				2312	-0.502	-0.145						2170	-0.661	-0.194
2184	-0.674	-0.359	0.509					2313	-0.268	0.751						2171	-0.432	0.575
2185	0.185							2314	-0.62	-0.274	0.699					2172	-0.606	-0.302	-0.029
2186	-0.576	0.364	0.848					2315	0.366							2173	-0.563	0.264
2187	-0.127	0.42	0.774					2316	0.351							2174	-0.711	0.88
2188	-0.384	0.041						2317	-0.418	0.487	0.585					2175	-0.72	-0.32	0.743
2189	-0.657	-0.127						2318	-0.709							2176	-0.314
2190	-0.699	-0.037	0.603					2319	-0.477	0.852						2177	-0.534	0.642
2191	-0.371							2320	0.525							2178	-0.621	-0.242	0.742
2193	-0.609	0.583						2321	-0.685	-0.12	0.313					2179	-0.677	-0.326
2194	-0.357	0.228	0.78					2322	-0.464	0.5						2180	-0.704	-0.449	-0.223	0.19
2195	-0.542							2323	-0.352	-0.077						2181	-0.623	-0.064
2196	-0.528	0.873						2324	-0.538	-0.075	0.34					2182	-0.521
2197	-0.671	-0.088	0.33	0.62				2325	-0.551	0.758						2183	-0.196
2198	-0.622	-0.119	0.122	0.627				2326	-0.526							2184	-0.73	-0.547	-0.329
2199	-0.605	-0.147	0.284					2327	-0.399	-0.22	0.74					2185	-0.5	0.015
2200	-0.668	-0.352						2329	-0.687	0.287	0.695					2186	-0.745	-0.416	0.263
2201	-0.629	-0.358	0.306					2330	0.862							2187	-0.587	-0.236	0.677
2202	-0.467	0.515						2332	-0.152							2188	0.22
2203	-0.09							2333	-0.671	-0.334	0.404					2189	-0.62	-0.297
2204	-0.531	-0.312	-0.018	0.339	0.618			2334	-0.554	-0.253	0.274	0.77				2190	-0.663	-0.081	0.262
2205	-0.49	0.381	0.823					2335	-0.315	0.799						2191	-0.678	0.792
2206	-0.624	-0.447						2336	-0.747	-0.234	0.437	0.609	0.885			2192	-0.642	0.554
[truncated: 537 more rows]
