# Supplementary material for: A Causal Role for the Cortical Frontal Eye Fields in Microsaccade Deployment
Source: PLoS Biol. 2016 Aug 10;14(8):e1002531. doi: 10.1371/journal.pbio.1002531 (PMC4980061; doi:10.1371/journal.pbio.1002531)
Supplement: S5 Data — (XLSX) [file pbio.1002531.s005.xlsx]

## Sheet: Sheet1
Figure 5a																	Figure 5b																	Figure 5c							Figure 5d
Cue in left hemisphere								Cue in right hemisphere									Cue in left hemisphere								Cue in right hemisphere									Affected Side			Intact Side				Affected side & Pre-cue period			Intact Side & Pre-cue period
FEF Warm				FEF Cool				FEF Warm				FEF Cool					FEF Warm				FEF Cool				FEF Warm				FEF Cool					Monkey & Inactivation condition	%change of rate	p-value	Monkey & Inactivation condition	%change of rate	p-value		Inactivation condition	%change of rate	p-value	Inactivation condition	%change of rate	p-value
Time from cue onset (s)	Rate (microsaccades/s)	95% confidence intervals (upper)	95% confidence intervals (lower)	Time from cue onset (s)	Rate (microsaccades/s)	95% confidence intervals (upper)	95% confidence intervals (lower)	Time from cue onset (s)	Rate (microsaccades/s)	95% confidence intervals (upper)	95% confidence intervals (lower)	Time from cue onset (s)	Rate (microsaccades/s)	95% confidence intervals (upper)	95% confidence intervals (lower)		Time from cue onset (s)	Rate (microsaccades/s)	95% confidence intervals (upper)	95% confidence intervals (lower)	Time from cue onset (s)	Rate (microsaccades/s)	95% confidence intervals (upper)	95% confidence intervals (lower)	Time from cue onset (s)	Rate (microsaccades/s)	95% confidence intervals (upper)	95% confidence intervals (lower)	Time from cue onset (s)	Rate (microsaccades/s)	95% confidence intervals (upper)	95% confidence intervals (lower)		GBr	-19.46	0	GBr	-21.34	0		Unilateral	8.55	0.0139	Unilateral	3.25	0.3947
-0.4	1.5377	1.6736	1.4121	-0.4	1.4313	1.6127	1.2565	-0.4	1.3531	1.4803	1.2357	-0.4	1.3651	1.539	1.2041		-0.4	2.00772	2.16216	1.85328	-0.4	1.4654	1.65536	1.28901	-0.4	1.97242	2.12945	1.81923	-0.4	1.4549	1.63924	1.28374		DZr	-48.72	0	DZr	-52.26	0		Bilateral	-22.25	2.0778e-08
-0.395	1.583	1.7225	1.454	-0.395	1.4313	1.6127	1.263	-0.395	1.3303	1.4509	1.2064	-0.395	1.3844	1.5647	1.217		-0.395	1.98842	2.139	1.83784	-0.395	1.40434	1.5943	1.23474	-0.395	1.90732	2.06051	1.75795	-0.395	1.42199	1.59974	1.25082		OZr	-38.53	0.0085	OZr	-61.46	0
-0.39	1.6004	1.7399	1.4714	-0.39	1.3925	1.5868	1.2306	-0.39	1.3499	1.4705	1.2292	-0.39	1.3715	1.5454	1.2041		-0.39	1.98456	2.13514	1.83012	-0.39	1.38399	1.56716	1.2076	-0.39	1.87285	2.02221	1.72348	-0.39	1.43515	1.61949	1.26399		DZl	-11.81	0.0485	DZl	-40.49	0		Affected side & Rebound period			Intact side & Rebound period
-0.385	1.5411	1.6771	1.4121	-0.385	1.3536	1.5285	1.1917	-0.385	1.3401	1.464	1.2227	-0.385	1.3393	1.5132	1.1655		-0.385	1.95753	2.11583	1.80695	-0.385	1.34328	1.51967	1.18046	-0.385	1.86902	2.02552	1.72731	-0.385	1.42857	1.6129	1.25082		OZl	-11.43	0.0299	OZl	1.12	0.8808		Inactivation condition	%change of rate	p-value	Inactivation condition	%change of rate	p-value
-0.38	1.5098	1.6388	1.3808	-0.38	1.3148	1.4896	1.1528	-0.38	1.3401	1.4619	1.2162	-0.38	1.3587	1.539	1.1912		-0.38	1.94981	2.10811	1.80655	-0.38	1.32293	1.50611	1.16011	-0.38	1.86902	2.02604	1.72731	-0.38	1.40224	1.57999	1.23107		DZbi (left)	-57.09	0	DZbi (right)	-46.66	0		Unilateral	-19.21	1.5588e-13	Unilateral	-28.67	0
-0.375	1.5132	1.646	1.3842	-0.375	1.237	1.4054	1.0751	-0.375	1.3368	1.4607	1.2227	-0.375	1.3265	1.4939	1.159		-0.375	1.98069	2.139	1.83012	-0.375	1.29579	1.4654	1.13297	-0.375	1.87285	2.02604	1.72348	-0.375	1.37591	1.56024	1.21791		OZbi (left)	-35.77	0	OZbi (right)	-68.73	0		Bilateral	-53.62	0
-0.37	1.4679	1.6004	1.3459	-0.37	1.25	1.4313	1.101	-0.37	1.327	1.4509	1.2129	-0.37	1.3007	1.4681	1.1397		-0.37	1.91506	2.0695	1.76062	-0.37	1.26866	1.45183	1.11262	-0.37	1.84604	1.99923	1.69958	-0.37	1.32982	1.50757	1.16524
-0.365	1.4784	1.6179	1.3529	-0.365	1.2047	1.3731	1.0492	-0.365	1.314	1.4346	1.1999	-0.365	1.3265	1.5068	1.1655		-0.365	1.90734	2.06564	1.76062	-0.365	1.26866	1.45183	1.10583	-0.365	1.8537	2.01072	1.71199	-0.365	1.23107	1.40224	1.07307
-0.36	1.44	1.5725	1.3145	-0.36	1.1982	1.3669	1.0427	-0.36	1.3172	1.4411	1.2031	-0.36	1.3651	1.5454	1.2041		-0.36	1.86486	2.01544	1.71429	-0.36	1.25509	1.43148	1.08548	-0.36	1.84604	2.00306	1.70433	-0.36	1.22449	1.39566	1.06649
-0.355	1.4261	1.5516	1.3006	-0.355	1.1399	1.3083	0.9845	-0.355	1.3075	1.4314	1.1901	-0.355	1.3587	1.539	1.1848		-0.355	1.861	2.01158	1.71815	-0.355	1.2483	1.42469	1.09227	-0.355	1.79242	1.93795	1.64305	-0.355	1.18499	1.35616	1.03357
-0.35	1.4191	1.5481	1.2936	-0.35	1.114	1.2759	0.965	-0.35	1.3009	1.4216	1.1836	-0.35	1.3715	1.5647	1.2234		-0.35	1.80309	1.95753	1.66023	-0.35	1.22117	1.39756	1.05834	-0.35	1.78859	1.93412	1.64305	-0.35	1.19816	1.36274	1.04016
-0.345	1.4052	1.5342	1.2762	-0.345	1.1269	1.2889	0.9715	-0.345	1.3042	1.4281	1.1868	-0.345	1.3329	1.5068	1.1599		-0.345	1.79537	1.94208	1.65251	-0.345	1.18725	1.35007	1.02442	-0.345	1.76561	1.92264	1.62007	-0.345	1.19816	1.36932	1.03357
-0.34	1.4017	1.5307	1.2762	-0.34	1.0881	1.2565	0.9456	-0.34	1.3042	1.4314	1.1921	-0.34	1.2878	1.4552	1.1269		-0.34	1.78378	1.9305	1.64093	-0.34	1.19403	1.37042	1.04478	-0.34	1.78093	1.93029	1.63539	-0.34	1.17182	1.34299	1.01382
-0.335	1.4086	1.5399	1.2831	-0.335	1.114	1.2694	0.9585	-0.335	1.2912	1.4085	1.1705	-0.335	1.2814	1.4552	1.1204		-0.335	1.72587	1.87645	1.59073	-0.335	1.2076	1.3772	1.05156	-0.335	1.69667	1.8475	1.55496	-0.335	1.17182	1.33641	1.02041
-0.33	1.4121	1.5481	1.2901	-0.33	1.1464	1.3083	0.9909	-0.33	1.3075	1.4293	1.1901	-0.33	1.3136	1.4874	1.1526		-0.33	1.71429	1.861	1.57143	-0.33	1.23474	1.41791	1.07191	-0.33	1.66603	1.81157	1.52815	-0.33	1.17182	1.34299	1.01382
-0.325	1.3947	1.5307	1.2762	-0.325	1.1788	1.3407	1.0233	-0.325	1.2553	1.3759	1.1412	-0.325	1.3265	1.4939	1.1655		-0.325	1.74131	1.89575	1.60232	-0.325	1.22117	1.40434	1.06513	-0.325	1.66603	1.81923	1.53198	-0.325	1.17841	1.34957	1.03357
-0.32	1.3842	1.5132	1.2587	-0.32	1.1723	1.3472	1.0168	-0.32	1.252	1.3759	1.1379	-0.32	1.2878	1.4681	1.1333		-0.32	1.72973	1.86873	1.58301	-0.32	1.2076	1.38399	1.05156	-0.32	1.63539	1.78093	1.50134	-0.32	1.11916	1.29032	0.961159
-0.315	1.3598	1.4897	1.2378	-0.315	1.2306	1.4054	1.0687	-0.315	1.2423	1.3596	1.1281	-0.315	1.2621	1.4424	1.1011		-0.315	1.66409	1.81467	1.5251	-0.315	1.20081	1.37042	1.04478	-0.315	1.62773	1.77154	1.48602	-0.315	1.09282	1.26399	0.947992
-0.31	1.3529	1.4819	1.2238	-0.31	1.2241	1.3935	1.0687	-0.31	1.226	1.3466	1.1118	-0.31	1.2556	1.4231	1.0947		-0.31	1.67568	1.82239	1.53668	-0.31	1.14654	1.30936	0.990502	-0.31	1.6239	1.77327	1.48602	-0.31	1.06649	1.23107	0.921659
-0.305	1.2971	1.4226	1.175	-0.305	1.2176	1.386	1.0622	-0.305	1.239	1.3629	1.1281	-0.305	1.2621	1.4359	1.1075		-0.305	1.67181	1.82172	1.52575	-0.305	1.12619	1.30936	0.976934	-0.305	1.60092	1.74646	1.46687	-0.305	1.05332	1.21132	0.901909
-0.3	1.304	1.44	1.1925	-0.3	1.2047	1.3731	1.0492	-0.3	1.2423	1.3629	1.1314	-0.3	1.3136	1.4939	1.1526		-0.3	1.66409	1.80695	1.52124	-0.3	1.07191	1.24152	0.922659	-0.3	1.57028	1.71582	1.43623	-0.3	1.03357	1.19816	0.888743
-0.295	1.196	1.325	1.0841	-0.295	1.2176	1.386	1.0622	-0.295	1.2194	1.3401	1.1086	-0.295	1.2943	1.4681	1.1333		-0.295	1.64479	1.78378	1.50193	-0.295	1.02442	1.18725	0.87517	-0.295	1.55496	1.6998	1.42091	-0.295	1.02041	1.19157	0.875576
-0.29	1.189	1.311	1.0669	-0.29	1.1852	1.3536	1.0233	-0.29	1.2031	1.3205	1.089	-0.29	1.2814	1.4424	1.1204		-0.29	1.69112	1.83784	1.54826	-0.29	1.06513	1.23474	0.915875	-0.29	1.53198	1.67462	1.40176	-0.29	1.01382	1.16524	0.862409
-0.285	1.1437	1.2656	1.0321	-0.285	1.237	1.4119	1.0816	-0.285	1.2162	1.3336	1.1053	-0.285	1.2878	1.4617	1.1269		-0.285	1.65251	1.79923	1.51351	-0.285	1.02442	1.18046	0.879196	-0.285	1.50517	1.64688	1.37112	-0.285	1.00724	1.16524	0.862409
-0.28	1.1471	1.2692	1.0321	-0.28	1.25	1.4249	1.0946	-0.28	1.2292	1.3433	1.1184	-0.28	1.2943	1.4654	1.1269		-0.28	1.67568	1.82239	1.53668	-0.28	1.04478	1.20081	0.895522	-0.28	1.49751	1.63539	1.36729	-0.28	1.01382	1.17182	0.868993
-0.275	1.1227	1.238	1.0077	-0.275	1.263	1.4378	1.1075	-0.275	1.1999	1.3205	1.089	-0.275	1.2814	1.4617	1.1204		-0.275	1.66795	1.82239	1.53282	-0.275	1.03799	1.2076	0.888738	-0.275	1.49368	1.64129	1.36346	-0.275	0.987492	1.14549	0.84266
-0.27	1.1158	1.2362	1.0042	-0.27	1.2241	1.3925	1.0687	-0.27	1.1999	1.3172	1.0858	-0.27	1.2943	1.4681	1.1269		-0.27	1.66795	1.81467	1.52896	-0.27	1.08548	1.25509	0.936228	-0.27	1.50517	1.65071	1.37112	-0.27	1.00066	1.16524	0.862409
-0.265	1.0704	1.189	0.9589	-0.265	1.2306	1.399	1.0751	-0.265	1.1999	1.3205	1.089	-0.265	1.2363	1.4037	1.0753		-0.265	1.71042	1.85328	1.56757	-0.265	1.0787	1.24152	0.929444	-0.265	1.47836	1.61624	1.34048	-0.265	1.01382	1.17182	0.875576
-0.26	1.053	1.1681	0.9449	-0.26	1.2176	1.386	1.0557	-0.26	1.151	1.2683	1.0401	-0.26	1.2234	1.3909	1.0625		-0.26	1.71815	1.86486	1.57143	-0.26	1.05834	1.21438	0.907018	-0.26	1.48602	1.63156	1.3558	-0.26	0.994075	1.15207	0.849243
-0.255	1.0181	1.1297	0.9135	-0.255	1.2176	1.3925	1.0622	-0.255	1.1412	1.2586	1.0303	-0.255	1.1912	1.3587	1.0431		-0.255	1.67181	1.81467	1.53282	-0.255	1.05834	1.22117	0.909091	-0.255	1.47836	1.62007	1.34048	-0.255	0.987492	1.14549	0.849243
-0.25	1.0007	1.1123	0.8995	-0.25	1.237	1.399	1.0751	-0.25	1.1314	1.2488	1.0205	-0.25	1.1655	1.3329	1.0109		-0.25	1.66795	1.81081	1.5251	-0.25	1.04478	1.2076	0.895522	-0.25	1.46304	1.60858	1.33282	-0.25	0.961159	1.11916	0.816327
-0.245	1.0042	1.1173	0.8961	-0.245	1.2176	1.3795	1.0687	-0.245	1.1151	1.2292	1.014	-0.245	1.1719	1.3393	1.0174		-0.245	1.62162	1.76448	1.48263	-0.245	1.06513	1.22795	0.915875	-0.245	1.45538	1.58943	1.32133	-0.245	0.961159	1.11257	0.82291
-0.24	0.9937	1.1053	0.8856	-0.24	1.2111	1.3795	1.0557	-0.24	1.0955	1.2031	0.9847	-0.24	1.1848	1.3522	1.0238		-0.24	1.6332	1.77992	1.49421	-0.24	1.07191	1.24152	0.922659	-0.24	1.4324	1.57411	1.29968	-0.24	0.967742	1.12307	0.829493
-0.235	0.9972	1.1088	0.8891	-0.235	1.1723	1.3472	1.0233	-0.235	1.0858	1.1988	0.9814	-0.235	1.1848	1.3522	1.0367		-0.235	1.66023	1.80695	1.51737	-0.235	1.0787	1.2483	0.929444	-0.235	1.44772	1.5856	1.31367	-0.235	0.994075	1.14549	0.849243
-0.23	0.9868	1.1018	0.8856	-0.23	1.1269	1.2889	0.978	-0.23	1.0662	1.1738	0.9553	-0.23	1.159	1.3265	1.0109		-0.23	1.64093	1.78378	1.50193	-0.23	1.05834	1.22117	0.909091	-0.23	1.43623	1.57411	1.30601	-0.23	1.00724	1.16524	0.862409
-0.225	0.9798	1.0948	0.8787	-0.225	1.0816	1.2435	0.9391	-0.225	1.0694	1.177	0.9619	-0.225	1.1269	1.2943	0.9788		-0.225	1.59459	1.73359	1.45174	-0.225	1.05156	1.21438	0.902307	-0.225	1.40176	1.53198	1.27442	-0.225	0.967742	1.12574	0.829493
-0.22	0.9623	1.0739	0.8577	-0.22	1.0104	1.1658	0.8744	-0.22	1.0597	1.1705	0.9553	-0.22	1.1719	1.3393	1.0174		-0.22	1.59459	1.74131	1.4556	-0.22	1.05156	1.22117	0.895522	-0.22	1.40176	1.53964	1.27537	-0.22	0.954575	1.11257	0.809743
-0.215	0.9623	1.0739	0.8577	-0.215	0.9974	1.1464	0.8549	-0.215	1.0336	1.145	0.9292	-0.215	1.1526	1.32	1.0045		-0.215	1.59846	1.7529	1.46332	-0.215	1.03799	1.2076	0.888738	-0.215	1.4324	1.56262	1.29452	-0.215	0.961159	1.11257	0.82291
-0.21	0.9519	1.06	0.8438	-0.21	1.0104	1.1658	0.8679	-0.21	0.9879	1.0965	0.8836	-0.21	1.1333	1.3071	0.9788		-0.21	1.54054	1.67954	1.40541	-0.21	1.05156	1.21438	0.902307	-0.21	1.42091	1.55879	1.29069	-0.21	0.947992	1.09941	0.809743
-0.205	0.9484	1.0565	0.8438	-0.205	0.9974	1.1528	0.8614	-0.205	0.9716	1.089	0.8706	-0.205	1.0818	1.2428	0.9337		-0.205	1.50579	1.64479	1.3668	-0.205	1.04478	1.2076	0.902307	-0.205	1.3941	1.53198	1.26771	-0.205	0.954575	1.11257	0.809743
-0.2	0.931	1.0391	0.8298	-0.2	0.9715	1.1307	0.8355	-0.2	0.9749	1.0858	0.8738	-0.2	1.0882	1.2492	0.9401		-0.2	1.47876	1.61776	1.34363	-0.2	1.00407	1.16011	0.854817	-0.2	1.3941	1.53581	1.26771	-0.2	0.941409	1.09941	0.80316
-0.195	0.9484	1.0635	0.8438	-0.195	0.9132	1.0687	0.7707	-0.195	1.0075	1.1151	0.8999	-0.195	1.056	1.2106	0.9079		-0.195	1.41699	1.55598	1.28571	-0.195	1.02442	1.19403	0.881954	-0.195	1.38261	1.52049	1.25622	-0.195	0.947992	1.10599	0.809743
-0.19	0.931	1.0391	0.8298	-0.19	0.9585	1.1075	0.8161	-0.19	0.9847	1.0923	0.8836	-0.19	1.0818	1.2428	0.9401		-0.19	1.35135	1.48649	1.22394	-0.19	0.997286	1.15332	0.848033	-0.19	1.36346	1.50134	1.23707	-0.19	0.928242	1.07966	0.789993
-0.185	0.9519	1.06	0.8473	-0.185	0.8938	1.0427	0.7578	-0.185	0.9814	1.089	0.8771	-0.185	1.0753	1.2363	0.9337		-0.185	1.36293	1.50193	1.23552	-0.185	0.997286	1.16011	0.854817	-0.185	1.35197	1.48602	1.22175	-0.185	0.921659	1.07307	0.789993
-0.18	0.9484	1.0635	0.8473	-0.18	0.8679	1.0104	0.7319	-0.18	0.9912	1.0988	0.8901	-0.18	1.0431	1.2041	0.9015		-0.18	1.32046	1.45174	1.20077	-0.18	0.956581	1.12133	0.814111	-0.18	1.33665	1.4707	1.20643	-0.18	0.928242	1.07307	0.78341
-0.175	0.9275	1.0356	0.8229	-0.175	0.8679	1.0115	0.7319	-0.175	0.9716	1.0792	0.8706	-0.175	1.0496	1.2041	0.9015		-0.175	1.33205	1.46332	1.20849	-0.175	0.970149	1.13297	0.82768	-0.175	1.32516	1.4644	1.19877	-0.175	0.947992	1.10599	0.809743
-0.17	0.9658	1.0809	0.8612	-0.17	0.8938	1.0427	0.7578	-0.17	0.9619	1.0674	0.8575	-0.17	1.0689	1.2299	0.9272		-0.17	1.30502	1.44015	1.18533	-0.17	0.922659	1.07612	0.78019	-0.17	1.29452	1.42857	1.17196	-0.17	0.934826	1.07966	0.789993
-0.165	0.9763	1.0879	0.8717	-0.165	0.8873	1.0363	0.7513	-0.165	0.9455	1.0466	0.8477	-0.165	1.0753	1.2363	0.9272		-0.165	1.27027	1.39768	1.14286	-0.165	0.915875	1.07191	0.773406	-0.165	1.2792	1.40942	1.15282	-0.165	0.987492	1.14549	0.84266
-0.16	0.9798	1.0914	0.8752	-0.16	0.8938	1.0492	0.7642	-0.16	0.9586	1.0629	0.8543	-0.16	1.056	1.2106	0.9079		-0.16	1.23166	1.3668	1.10811	-0.16	0.915875	1.0787	0.78019	-0.16	1.24856	1.37878	1.12218	-0.16	0.961159	1.11916	0.816327
-0.155	0.9972	1.1102	0.8891	-0.155	0.8873	1.0363	0.7578	-0.155	0.9325	1.0466	0.8314	-0.155	1.0431	1.2041	0.9015		-0.155	1.21236	1.33591	1.08494	-0.155	0.902307	1.05156	0.766621	-0.155	1.25622	1.39027	1.1375	-0.155	0.954575	1.11257	0.809743
-0.15	1.0042	1.1171	0.8983	-0.15	0.9003	1.0492	0.7578	-0.15	0.9227	1.0271	0.8216	-0.15	1.0496	1.2106	0.9015		-0.15	1.21236	1.34749	1.09266	-0.15	0.956581	1.11262	0.807327	-0.15	1.27537	1.39793	1.14516	-0.15	0.974325	1.13232	0.829493
-0.145	1.0251	1.1437	0.917	-0.145	0.9132	1.0687	0.7837	-0.145	0.9129	1.0205	0.8184	-0.145	1.0431	1.1977	0.9015		-0.145	1.20849	1.33591	1.0888	-0.145	0.949796	1.09905	0.800543	-0.145	1.27154	1.40559	1.14899	-0.145	0.947992	1.09941	0.80316
-0.14	1.0112	1.1297	0.9066	-0.14	0.9326	1.0816	0.7966	-0.14	0.8966	1.001	0.7956	-0.14	1.0109	1.1655	0.8757		-0.14	1.22008	1.34749	1.09157	-0.14	0.949796	1.11262	0.807327	-0.14	1.28303	1.41708	1.16047	-0.14	0.980908	1.13891	0.836076
-0.135	1.0077	1.1227	0.8996	-0.135	0.9456	1.101	0.8031	-0.135	0.8966	1.0042	0.7956	-0.135	0.9788	1.1269	0.8371		-0.135	1.18919	1.3166	1.07336	-0.135	0.895522	1.04478	0.759837	-0.135	1.27154	1.40559	1.14899	-0.135	0.954575	1.10599	0.816327
-0.13	0.9868	1.1018	0.8821	-0.13	0.9521	1.101	0.8096	-0.13	0.8706	0.9782	0.776	-0.13	0.9788	1.1397	0.8435		-0.13	1.17761	1.30502	1.05792	-0.13	0.881954	1.03799	0.746269	-0.13	1.26771	1.40176	1.14848	-0.13	0.954575	1.11257	0.816327
-0.125	0.9693	1.0774	0.8647	-0.125	0.9845	1.1399	0.842	-0.125	0.8706	0.9684	0.7695	-0.125	1.0045	1.1655	0.8628		-0.125	1.17375	1.30116	1.05019	-0.125	0.848033	1.00407	0.719132	-0.125	1.27537	1.40942	1.15282	-0.125	0.954575	1.10599	0.816327
-0.12	0.9554	1.0669	0.8534	-0.12	0.9845	1.1464	0.8484	-0.12	0.8803	0.9826	0.7825	-0.12	0.9337	1.0882	0.7985		-0.12	1.14672	1.27413	1.02317	-0.12	0.841248	0.990502	0.705563	-0.12	1.22941	1.3558	1.10686	-0.12	0.961159	1.11916	0.82291
-0.115	0.9414	1.053	0.8368	-0.115	0.965	1.114	0.8225	-0.115	0.8803	0.9847	0.7793	-0.115	0.9208	1.0753	0.7791		-0.115	1.16988	1.2973	1.05019	-0.115	0.82768	0.976934	0.698779	-0.115	1.17962	1.30984	1.06473	-0.115	0.954575	1.10599	0.816327
-0.11	0.917	1.0251	0.8124	-0.11	0.9521	1.1075	0.8161	-0.11	0.9097	1.0173	0.8151	-0.11	0.9015	1.056	0.7663		-0.11	1.2278	1.35907	1.10811	-0.11	0.82768	0.983718	0.691995	-0.11	1.1643	1.29452	1.04941	-0.11	0.947992	1.09282	0.809743
-0.105	0.91	1.0251	0.8124	-0.105	0.9456	1.101	0.8031	-0.105	0.9195	1.0205	0.8184	-0.105	0.9015	1.0431	0.7663		-0.105	1.22394	1.35907	1.10811	-0.105	0.854817	1.01085	0.725916	-0.105	1.16813	1.29452	1.04941	-0.105	0.921659	1.07307	0.78341
-0.1	0.9205	1.0251	0.8159	-0.1	0.8744	1.0233	0.7383	-0.1	0.9325	1.0401	0.8314	-0.1	0.9015	1.0496	0.7727		-0.1	1.23552	1.36293	1.10811	-0.1	0.881954	1.03799	0.746269	-0.1	1.12984	1.25622	1.01877	-0.1	0.908492	1.05991	0.76366
-0.095	0.931	1.0425	0.8298	-0.095	0.8808	1.0298	0.7513	-0.095	0.939	1.0401	0.8347	-0.095	0.8757	1.0238	0.7405		-0.095	1.21236	1.33977	1.0888	-0.095	0.888738	1.03799	0.753053	-0.095	1.12218	1.24856	0.999617	-0.095	0.882159	1.03357	0.750494
-0.09	0.9449	1.06	0.8438	-0.09	0.8549	0.9974	0.7189	-0.09	0.9651	1.0792	0.8673	-0.09	0.8242	0.9723	0.7019		-0.09	1.22394	1.35135	1.10039	-0.09	0.868385	1.01764	0.7327	-0.09	1.11835	1.23707	0.999617	-0.09	0.928242	1.07966	0.789993
-0.085	0.9519	1.06	0.8508	-0.085	0.8549	0.9974	0.7189	-0.085	0.9619	1.0694	0.8608	-0.085	0.8435	0.9916	0.7083		-0.085	1.22394	1.35907	1.10425	-0.085	0.834464	0.983718	0.705563	-0.085	1.1643	1.29069	1.04175	-0.085	0.954575	1.10599	0.816327
-0.08	0.9484	1.0565	0.8403	-0.08	0.8808	1.0298	0.7448	-0.08	0.9553	1.0629	0.8575	-0.08	0.8371	0.9852	0.7083		-0.08	1.20849	1.33205	1.08494	-0.08	0.848033	1.00407	0.712347	-0.08	1.1375	1.2667	1.01877	-0.08	0.928242	1.07307	0.789993
-0.075	0.9379	1.0502	0.8368	-0.075	0.9003	1.0492	0.7642	-0.075	0.9651	1.0694	0.864	-0.075	0.792	0.9337	0.6697		-0.075	1.19305	1.32432	1.07336	-0.075	0.841248	0.990502	0.705563	-0.075	1.1375	1.26388	1.0226	-0.075	0.921659	1.06649	0.776827
-0.07	0.9205	1.0286	0.8124	-0.07	0.8938	1.0492	0.7609	-0.07	0.9423	1.0499	0.838	-0.07	0.7856	0.9337	0.6568		-0.07	1.18147	1.31274	1.05405	-0.07	0.848033	0.997286	0.719132	-0.07	1.12218	1.24473	1.00345	-0.07	0.895326	1.04674	0.750494
-0.065	0.8996	1.0109	0.7985	-0.065	0.8744	1.0233	0.7383	-0.065	0.939	1.0466	0.8412	-0.065	0.7598	0.9079	0.6375		-0.065	1.16216	1.28571	1.04247	-0.065	0.841248	0.990502	0.705563	-0.065	1.10303	1.22175	0.980467	-0.065	0.882159	1.02699	0.74391
-0.06	0.8821	0.9868	0.781	-0.06	0.8938	1.0492	0.7642	-0.06	0.926	1.0303	0.8269	-0.06	0.7791	0.9208	0.6568		-0.06	1.1583	1.28958	1.04499	-0.06	0.82768	0.976934	0.698779	-0.06	1.11452	1.23707	0.999617	-0.06	0.875576	1.02699	0.74391
-0.055	0.8961	1.0042	0.795	-0.055	0.9197	1.0751	0.7837	-0.055	0.9162	1.0271	0.8216	-0.055	0.7598	0.895	0.6246		-0.055	1.1583	1.29344	1.04633	-0.055	0.861601	1.01085	0.725916	-0.055	1.09154	1.21409	0.975211	-0.055	0.888743	1.04016	0.750494
-0.05	0.9031	1.0077	0.7985	-0.05	0.9003	1.0516	0.7578	-0.05	0.939	1.0499	0.8412	-0.05	0.7856	0.9272	0.6632		-0.05	1.13514	1.26255	1.01158	-0.05	0.834464	0.990502	0.698779	-0.05	1.11452	1.24473	0.999617	-0.05	0.862409	1.01382	0.730744
-0.045	0.8891	0.9972	0.788	-0.045	0.9067	1.0622	0.7772	-0.045	0.9488	1.0564	0.8536	-0.045	0.792	0.9337	0.6632		-0.045	1.14286	1.27027	1.02703	-0.045	0.848033	0.997286	0.712347	-0.045	1.0992	1.2183	0.980971	-0.045	0.862409	1.00724	0.730744
-0.04	0.8961	1.0042	0.795	-0.04	0.8744	1.0233	0.7383	-0.04	0.9749	1.0825	0.8738	-0.04	0.792	0.9337	0.6632		-0.04	1.13127	1.26194	1.01158	-0.04	0.82768	0.976934	0.698779	-0.04	1.04941	1.17196	0.938338	-0.04	0.862409	1.01382	0.730744
-0.035	0.8508	0.9554	0.7497	-0.035	0.8744	1.0233	0.7383	-0.035	0.9553	1.0662	0.8575	-0.035	0.792	0.9337	0.6632		-0.035	1.139	1.26255	1.02317	-0.035	0.888738	1.04478	0.753053	-0.035	1.04941	1.17579	0.938338	-0.035	0.849243	0.994075	0.717577
-0.03	0.8647	0.9728	0.7671	-0.03	0.8549	1.0039	0.7254	-0.03	0.9814	1.089	0.8803	-0.03	0.7791	0.9144	0.6568		-0.03	1.11969	1.2471	1.00386	-0.03	0.881954	1.02442	0.746269	-0.03	1.04941	1.16813	0.934508	-0.03	0.84266	0.994075	0.717577
-0.025	0.8891	0.9937	0.7845	-0.025	0.8355	0.978	0.706	-0.025	1.0075	1.1151	0.9032	-0.025	0.7727	0.9144	0.6504		-0.025	1.12355	1.25097	1.00772	-0.025	0.909091	1.07191	0.773406	-0.025	1.04175	1.16782	0.934508	-0.025	0.84266	0.994075	0.717577
-0.02	0.917	1.0321	0.8194	-0.02	0.8225	0.9715	0.693	-0.02	1.0271	1.1347	0.9227	-0.02	0.7727	0.9144	0.6504		-0.02	1.11583	1.23938	0.992278	-0.02	0.909091	1.07191	0.773406	-0.02	1.08771	1.21026	0.968977	-0.02	0.855826	1.00066	0.717577
-0.015	0.931	1.046	0.8333	-0.015	0.829	0.978	0.6995	-0.015	1.0173	1.1281	0.9162	-0.015	0.7534	0.8886	0.6246		-0.015	1.10039	1.22394	0.984556	-0.015	0.888738	1.04478	0.753053	-0.015	1.09537	1.22175	0.980467	-0.015	0.849243	1.00066	0.717577
-0.01	0.9344	1.046	0.8298	-0.01	0.842	0.9909	0.7124	-0.01	1.0205	1.1347	0.9162	-0.01	0.7663	0.9079	0.6375		-0.01	1.01544	1.139	0.903475	-0.01	0.868385	1.01764	0.7327	-0.01	1.09154	1.21409	0.972807	-0.01	0.855826	1.00066	0.724161
-0.005	0.91	1.0146	0.802	-0.005	0.8161	0.965	0.6865	-0.005	0.9716	1.0825	0.8706	-0.005	0.7276	0.8693	0.6053		-0.005	0.992278	1.10811	0.880305	-0.005	0.820896	0.970149	0.68521	-0.005	1.09154	1.21861	0.976637	-0.005	0.836076	0.980908	0.710994
0	0.9031	1.0146	0.802	0	0.8096	0.9535	0.6801	0	0.9195	1.0238	0.8164	0	0.689	0.8242	0.5666		0	1	1.12355	0.888031	0	0.773406	0.921476	0.644505	0	1.0992	1.22558	0.980467	0	0.829493	0.967742	0.697828
0.005	0.8821	0.9902	0.7845	0.005	0.7837	0.9262	0.6477	0.005	0.8771	0.9847	0.7825	0.005	0.6697	0.8049	0.5473		0.005	1.03475	1.16216	0.92278	0.005	0.766621	0.915875	0.63772	0.005	1.07622	1.19877	0.965147	0.005	0.809743	0.954575	0.678078
0.01	0.8368	0.9379	0.7357	0.01	0.7578	0.9003	0.6347	0.01	0.8151	0.9195	0.7206	0.01	0.6375	0.7598	0.5216		0.01	1	1.11969	0.891892	0.01	0.766621	0.909091	0.63772	0.01	1.05707	1.17962	0.942168	0.01	0.76366	0.908492	0.638578
0.015	0.8229	0.9275	0.7287	0.015	0.7319	0.8679	0.6088	0.015	0.7858	0.8836	0.6945	0.015	0.586	0.7147	0.4765		0.015	0.96139	1.08494	0.853282	0.015	0.746269	0.888738	0.624152	0.015	0.999617	1.11835	0.884718	0.015	0.724161	0.859164	0.599078
0.02	0.7915	0.8926	0.7008	0.02	0.7124	0.8549	0.5959	0.02	0.7401	0.838	0.6521	0.02	0.5602	0.6873	0.4572		0.02	0.942085	1.05792	0.830116	0.02	0.739484	0.888738	0.617368	0.02	0.965147	1.08388	0.854079	0.02	0.717577	0.862409	0.599078
0.025	0.7636	0.8647	0.6729	0.025	0.6541	0.7902	0.5376	0.025	0.7043	0.7988	0.6162	0.025	0.5473	0.6697	0.4443		0.025	0.895753	1.00772	0.787645	0.025	0.691995	0.82768	0.569878	0.025	0.903868	1.01877	0.79663	0.025	0.691244	0.829493	0.572745
0.03	0.7287	0.8298	0.6381	0.03	0.6088	0.7319	0.4922	0.03	0.6945	0.7858	0.6097	0.03	0.5087	0.6246	0.4057		0.03	0.84556	0.96139	0.745174	0.03	0.68521	0.820896	0.563094	0.03	0.873229	0.988127	0.77365	0.03	0.671494	0.80316	0.552995
0.035	0.6695	0.7671	0.5788	0.035	0.5894	0.7124	0.4793	0.035	0.6586	0.7532	0.5739	0.035	0.4765	0.5924	0.3799		0.035	0.783784	0.888031	0.687259	0.035	0.671642	0.807327	0.549525	0.035	0.834929	0.945998	0.73152	0.035	0.618828	0.750494	0.506912
0.04	0.6346	0.7322	0.5509	0.04	0.5505	0.6736	0.4469	0.04	0.6162	0.7075	0.5347	0.04	0.4057	0.5151	0.3155		0.04	0.756757	0.861382	0.664093	0.04	0.610583	0.739484	0.502035	0.04	0.78514	0.892378	0.685561	0.04	0.579329	0.704411	0.467413
0.045	0.5788	0.666	0.4951	0.045	0.4598	0.5764	0.3627	0.045	0.5869	0.6749	0.5086	0.045	0.3799	0.4894	0.2962		0.045	0.722008	0.826255	0.629344	0.045	0.549525	0.671642	0.440977	0.045	0.73918	0.842589	0.643432	0.045	0.539829	0.658328	0.434496
0.05	0.537	0.6241	0.4603	0.05	0.4339	0.544	0.3368	0.05	0.5347	0.6195	0.4597	0.05	0.3348	0.4379	0.2511		0.05	0.687259	0.783784	0.594595	0.05	0.495251	0.624152	0.400271	0.05	0.658751	0.75833	0.570663	0.05	0.493746	0.612245	0.388413
0.055	0.4742	0.5544	0.401	0.055	0.3951	0.5052	0.3109	0.055	0.4793	0.5575	0.4076	0.055	0.2962	0.3863	0.2189		0.055	0.6139	0.710425	0.525097	0.055	0.440977	0.556309	0.345997	0.055	0.597472	0.689391	0.513213	0.055	0.467413	0.572745	0.368664
0.06	0.4254	0.5021	0.3556	0.06	0.3756	0.4858	0.2915	0.06	0.4336	0.5119	0.3652	0.06	0.2833	0.3799	0.2061		0.06	0.559846	0.65251	0.478764	0.06	0.400271	0.50882	0.312076	0.06	0.578322	0.674071	0.493049	0.06	0.40158	0.506912	0.309414
0.065	0.3835	0.4568	0.3208	0.065	0.3238	0.421	0.2461	0.065	0.3978	0.4728	0.3358	0.065	0.264	0.3542	0.1932		0.065	0.498069	0.590734	0.420849	0.065	0.325645	0.420624	0.244233	0.065	0.532363	0.624282	0.448104	0.065	0.36208	0.467413	0.276498
0.07	0.3312	0.401	0.2685	0.07	0.2915	0.3886	0.2137	0.07	0.3326	0.3978	0.2739	0.07	0.2318	0.3155	0.1674		0.07	0.482625	0.579151	0.405405	0.07	0.298507	0.393487	0.217096	0.07	0.486404	0.574493	0.409805	0.07	0.329164	0.427913	0.250165
0.075	0.2894	0.3556	0.2336	0.075	0.2461	0.3303	0.1749	0.075	0.2674	0.3293	0.2152	0.075	0.1867	0.264	0.1288		0.075	0.432432	0.517375	0.359073	0.075	0.264586	0.359566	0.189959	0.075	0.436614	0.520873	0.360015	0.075	0.296248	0.388413	0.217248
0.08	0.258	0.3208	0.2022	0.08	0.2267	0.3109	0.1619	0.08	0.2445	0.3032	0.1956	0.08	0.1674	0.2447	0.1095		0.08	0.401544	0.482625	0.332046	0.08	0.223881	0.305292	0.156038	0.08	0.405975	0.486404	0.337036	0.08	0.269914	0.36208	0.197498
0.085	0.2162	0.2755	0.1674	0.085	0.1749	0.2526	0.1166	0.085	0.1891	0.2413	0.1467	0.085	0.1481	0.2189	0.0966		0.085	0.355212	0.432432	0.289575	0.085	0.217096	0.298507	0.149254	0.085	0.344696	0.421295	0.279586	0.085	0.223831	0.309414	0.157999
0.09	0.1674	0.2162	0.122	0.09	0.1231	0.1943	0.0777	0.09	0.1337	0.1793	0.0978	0.09	0.1159	0.1803	0.0708		0.09	0.359073	0.436293	0.289575	0.09	0.169607	0.244233	0.108548	0.09	0.310226	0.382995	0.248947	0.09	0.184332	0.263331	0.125082
0.095	0.1325	0.1813	0.0961	0.095	0.0972	0.1554	0.0583	0.095	0.1076	0.15	0.075	0.095	0.103	0.1674	0.0644		0.095	0.355212	0.432432	0.289575	0.095	0.156038	0.230665	0.101764	0.095	0.291076	0.363845	0.229797	0.095	0.164582	0.236998	0.111916
0.1	0.1046	0.1464	0.0697	0.1	0.0907	0.149	0.0518	0.1	0.0815	0.1206	0.0554	0.1	0.1095	0.1674	0.0644		0.1	0.332046	0.409266	0.266409	0.1	0.122117	0.189959	0.0746269	0.1	0.279586	0.351558	0.222137	0.1	0.151415	0.223831	0.0987492
0.105	0.1011	0.143	0.0697	0.105	0.0842	0.1425	0.0453	0.105	0.0815	0.1206	0.0554	0.105	0.1095	0.1739	0.0644		0.105	0.339768	0.416988	0.277992	0.105	0.0949796	0.156038	0.0542741	0.105	0.268097	0.333206	0.210647	0.105	0.144832	0.217248	0.0921659
0.11	0.129	0.1778	0.0941	0.11	0.0907	0.149	0.0518	0.11	0.075	0.1109	0.0489	0.11	0.1288	0.1932	0.0837		0.11	0.359073	0.432432	0.289575	0.11	0.0746269	0.128901	0.0407056	0.11	0.279586	0.348525	0.222137	0.11	0.118499	0.184332	0.0724161
0.115	0.1499	0.1987	0.1116	0.115	0.0712	0.1231	0.0389	0.115	0.0783	0.1141	0.0522	0.115	0.1159	0.1803	0.0708		0.115	0.444015	0.525097	0.366795	0.115	0.0678426	0.122117	0.0339213	0.115	0.294906	0.367675	0.233627	0.115	0.125082	0.190915	0.0789993
0.12	0.1778	0.2301	0.1325	0.12	0.0712	0.1231	0.0389	0.12	0.1174	0.1598	0.0848	0.12	0.1159	0.1803	0.0708		0.12	0.552124	0.648649	0.467181	0.12	0.0746269	0.128901	0.0407056	0.12	0.314056	0.386825	0.252777	0.12	0.118499	0.184332	0.0724161
0.125	0.2197	0.2755	0.1709	0.125	0.0842	0.1425	0.0453	0.125	0.1467	0.1924	0.1076	0.125	0.1223	0.1867	0.0773		0.125	0.648649	0.749035	0.555985	0.125	0.0746269	0.128901	0.0407056	0.125	0.375335	0.455764	0.306396	0.125	0.118499	0.184332	0.0724161
0.13	0.265	0.3312	0.2162	0.13	0.0777	0.136	0.0453	0.13	0.1695	0.2185	0.1272	0.13	0.1481	0.2189	0.0966		0.13	0.803089	0.911197	0.702703	0.13	0.0542741	0.101764	0.027137	0.13	0.432784	0.513213	0.359437	0.13	0.111916	0.177749	0.0658328
0.135	0.3278	0.3975	0.265	0.135	0.0777	0.136	0.0389	0.135	0.2152	0.2706	0.1663	0.135	0.1803	0.2576	0.1223		0.135	0.938224	1.05405	0.830116	0.135	0.0474898	0.0949796	0.0203528	0.135	0.471084	0.559173	0.394485	0.135	0.118499	0.184332	0.0724161
0.14	0.3731	0.4463	0.3068	0.14	0.0777	0.136	0.0389	0.14	0.2478	0.3065	0.1956	0.14	0.1996	0.2833	0.1417		0.14	1.10425	1.23166	0.986051	0.14	0.0678426	0.122117	0.0339213	0.14	0.559173	0.651092	0.478744	0.14	0.138249	0.204082	0.0855826
0.145	0.4707	0.5509	0.401	0.145	0.0842	0.136	0.0453	0.145	0.3032	0.3684	0.2478	0.145	0.1932	0.2704	0.1288		0.145	1.25483	1.38224	1.12741	0.145	0.0678426	0.122117	0.0339213	0.145	0.635772	0.73535	0.547683	0.145	0.125082	0.190915	0.0789993
0.15	0.5335	0.6206	0.4568	0.15	0.136	0.2008	0.0842	0.15	0.3228	0.3913	0.2674	0.15	0.1996	0.2769	0.1352		0.15	1.43629	1.57915	1.30888	0.15	0.0746269	0.128901	0.0407056	0.15	0.712371	0.815779	0.616622	0.15	0.131666	0.197498	0.0855826
0.155	0.6555	0.7497	0.5718	0.155	0.136	0.2008	0.0842	0.155	0.375	0.45	0.313	0.155	0.2125	0.2898	0.1481		0.155	1.61776	1.76062	1.4749	0.155	0.0949796	0.156038	0.0542741	0.155	0.78514	0.896208	0.689391	0.155	0.157999	0.230415	0.105332
0.16	0.7531	0.8508	0.659	0.16	0.1554	0.2267	0.1036	0.16	0.4239	0.4989	0.3554	0.16	0.2254	0.3091	0.161		0.16	1.76834	1.91892	1.62548	0.16	0.0949796	0.156038	0.0542741	0.16	0.846419	0.957488	0.747404	0.16	0.197498	0.276498	0.131666
0.165	0.8124	0.9135	0.7183	0.165	0.1813	0.2591	0.1231	0.165	0.4793	0.5608	0.4076	0.165	0.2447	0.3284	0.1739		0.165	1.91506	2.06564	1.76448	0.165	0.101764	0.162822	0.0610583	0.165	0.919188	1.03792	0.811949	0.165	0.230415	0.315997	0.164582
0.17	0.9066	1.0112	0.8054	0.17	0.2008	0.2785	0.136	0.17	0.5119	0.5934	0.4402	0.17	0.2704	0.3606	0.1996		0.17	2.06178	2.2278	1.9112	0.17	0.0949796	0.149254	0.0542741	0.17	0.988127	1.10303	0.879955	0.17	0.263331	0.355497	0.190915
0.175	0.9763	1.0844	0.8682	0.175	0.2202	0.3018	0.1554	0.175	0.5608	0.6488	0.4826	0.175	0.3026	0.3992	0.2254		0.175	2.14672	2.31274	1.99614	0.175	0.101764	0.162822	0.0610583	0.175	1.03026	1.14899	0.915358	0.175	0.269914	0.36208	0.197498
0.18	1.1053	1.2273	0.9902	0.18	0.2655	0.3562	0.1943	0.18	0.6423	0.7336	0.5575	0.18	0.3284	0.4314	0.2511		0.18	2.27027	2.43243	2.11583	0.18	0.115332	0.176391	0.0678426	0.18	1.08388	1.21026	0.972807	0.18	0.302831	0.40158	0.223831
0.185	1.2343	1.3598	1.1158	0.185	0.3433	0.4469	0.2591	0.185	0.6945	0.7908	0.6097	0.185	0.3477	0.4507	0.264		0.185	2.39382	2.56371	2.23166	0.185	0.122117	0.189959	0.0746269	0.185	1.15282	1.28303	1.03792	0.185	0.329164	0.427913	0.250165
0.19	1.318	1.447	1.1994	0.19	0.4016	0.5052	0.3109	0.19	0.7434	0.838	0.6521	0.19	0.3799	0.4829	0.2898		0.19	2.51351	2.67954	2.34749	0.19	0.135685	0.210312	0.0881954	0.19	1.21409	1.34048	1.08771	0.19	0.348914	0.447663	0.263331
0.195	1.3982	1.5342	1.2796	0.195	0.4404	0.557	0.3497	0.195	0.7825	0.8836	0.6912	0.195	0.4314	0.5473	0.3413		0.195	2.60232	2.7722	2.44015	0.195	0.176391	0.251018	0.115332	0.195	1.27537	1.40559	1.15282	0.195	0.38183	0.487163	0.296248
0.2	1.4888	1.6248	1.3633	0.2	0.5052	0.6218	0.4016	0.2	0.8314	0.9325	0.7369	0.2	0.4507	0.5602	0.3542		0.2	2.64865	2.82239	2.48263	0.2	0.189959	0.264586	0.122117	0.2	1.26388	1.39793	1.14133	0.2	0.394997	0.500329	0.309414
0.205	1.5586	1.698	1.4296	0.205	0.5764	0.6995	0.4663	0.205	0.9097	1.014	0.8119	0.205	0.4829	0.5988	0.3799		0.205	2.61776	2.78764	2.44512	0.205	0.223881	0.312076	0.156038	0.205	1.30601	1.44006	1.17579	0.205	0.394997	0.506912	0.302831
0.21	1.5934	1.7294	1.4609	0.21	0.6153	0.7383	0.4987	0.21	0.9488	1.0597	0.8543	0.21	0.5409	0.6632	0.4379		0.21	2.64865	2.82798	2.4749	0.21	0.257802	0.345997	0.183175	0.21	1.32516	1.45538	1.19877	0.21	0.414747	0.526662	0.322581
0.215	1.6039	1.7434	1.4714	0.215	0.6736	0.8096	0.557	0.215	0.9847	1.0955	0.8803	0.215	0.5731	0.6954	0.4701		0.215	2.61004	2.78378	2.45174	0.215	0.264586	0.359566	0.189959	0.215	1.32133	1.46304	1.19494	0.215	0.408163	0.513496	0.315997
0.22	1.6597	1.7992	1.5307	0.22	0.7319	0.8679	0.6088	0.22	0.9945	1.0988	0.8901	0.22	0.6182	0.7469	0.5087		0.22	2.57529	2.74131	2.40927	0.22	0.298507	0.393487	0.217096	0.22	1.37112	1.50517	1.2409	0.22	0.434496	0.546412	0.34233
0.225	1.719	1.8619	1.5865	0.225	0.7513	0.8938	0.6218	0.225	1.0108	1.1184	0.9064	0.225	0.6504	0.7791	0.528		0.225	2.52124	2.69112	2.35521	0.225	0.332429	0.434193	0.251018	0.225	1.40559	1.5473	1.2792	0.225	0.44108	0.552995	0.348914
0.23	1.7329	1.8724	1.6004	0.23	0.8161	0.9585	0.6865	0.23	1.001	1.1086	0.8994	0.23	0.689	0.8242	0.5666		0.23	2.38224	2.54826	2.22008	0.23	0.379919	0.488467	0.284939	0.23	1.39027	1.52432	1.26388	0.23	0.460829	0.572745	0.36208
0.235	1.7155	1.8554	1.5795	0.235	0.842	0.9845	0.7124	0.235	0.9847	1.0955	0.8836	0.235	0.7019	0.8371	0.586		0.235	2.29344	2.46235	2.1351	0.235	0.400271	0.50882	0.312076	0.235	1.38644	1.52049	1.25622	0.235	0.473996	0.585912	0.375247
0.24	1.7364	1.8794	1.6004	0.24	0.9003	1.0427	0.7642	0.24	0.9945	1.1053	0.8901	0.24	0.7147	0.85	0.5988		0.24	2.22394	2.3861	2.0695	0.24	0.420624	0.529172	0.325645	0.24	1.3558	1.49368	1.23324	0.24	0.480579	0.599078	0.38183
0.245	1.6946	1.841	1.5621	0.245	0.9391	1.0881	0.8031	0.245	0.9945	1.1086	0.8966	0.245	0.7469	0.8822	0.6182		0.245	2.139	2.2973	1.98456	0.245	0.447761	0.556309	0.352782	0.245	1.33282	1.4707	1.20643	0.245	0.506912	0.625411	0.408163
0.25	1.6806	1.8166	1.5446	0.25	0.9197	1.0712	0.7837	0.25	1.0271	1.1347	0.926	0.25	0.8242	0.9723	0.7019		0.25	2.01931	2.18289	1.86486	0.25	0.502035	0.624152	0.400271	0.25	1.34814	1.48219	1.21792	0.25	0.513496	0.638578	0.414747
0.255	1.6457	1.7817	1.5167	0.255	0.9585	1.114	0.8161	0.255	1.0434	1.1542	0.939	0.255	0.8628	1.0238	0.7341		0.255	1.91506	2.06564	1.76448	0.255	0.50882	0.630936	0.407056	0.255	1.35197	1.48219	1.22558	0.255	0.539829	0.664911	0.434496
0.26	1.59	1.7329	1.4609	0.26	0.9715	1.1269	0.8323	0.26	1.0336	1.1444	0.926	0.26	0.9208	1.0753	0.7791		0.26	1.82239	1.98069	1.67568	0.26	0.569878	0.698779	0.46133	0.26	1.36729	1.50134	1.23707	0.26	0.513496	0.638578	0.408163
0.265	1.59	1.719	1.454	0.265	0.9974	1.1528	0.8614	0.265	1.014	1.1281	0.9097	0.265	0.9401	1.0947	0.7985		0.265	1.72201	1.87259	1.58687	0.265	0.63772	0.773406	0.522388	0.265	1.32899	1.46304	1.2026	0.265	0.513496	0.638578	0.414747
0.27	1.5516	1.6911	1.4261	0.27	1.0233	1.1917	0.8808	0.27	1.014	1.1249	0.9097	0.27	0.9144	1.0689	0.7791		0.27	1.6139	1.7529	1.4749	0.27	0.671642	0.812567	0.556309	0.27	1.3175	1.45538	1.19111	0.27	0.520079	0.631995	0.414747
0.275	1.5167	1.6492	1.3877	0.275	1.0168	1.1723	0.8744	0.275	1.0271	1.1379	0.9227	0.275	0.8886	1.0303	0.7534		0.275	1.51737	1.65637	1.37838	0.275	0.739484	0.881954	0.617368	0.275	1.3558	1.48985	1.22941	0.275	0.559579	0.684661	0.454246
0.28	1.44	1.5725	1.318	0.28	0.9909	1.1415	0.8549	0.28	0.9782	1.089	0.8738	0.28	0.8757	1.0174	0.7405		0.28	1.44788	1.58301	1.31274	0.28	0.766621	0.91449	0.63772	0.28	1.36346	1.49368	1.23324	0.28	0.605662	0.737327	0.493746
0.285	1.3738	1.5063	1.2552	0.285	0.9845	1.1399	0.842	0.285	0.9619	1.0662	0.8583	0.285	0.8693	1.0174	0.7405		0.285	1.37066	1.50579	1.24324	0.285	0.820896	0.970149	0.691995	0.285	1.32133	1.45155	1.19877	0.285	0.625411	0.757077	0.513496
0.29	1.3145	1.4435	1.196	0.29	0.9715	1.1269	0.829	0.29	0.9292	1.0336	0.8282	0.29	0.8564	1.0045	0.7212		0.29	1.2973	1.43243	1.17375	0.29	0.87517	1.03121	0.746269	0.29	1.29835	1.4324	1.17579	0.29	0.645161	0.78341	0.526662
0.295	1.2692	1.3982	1.1523	0.295	0.9715	1.1293	0.833	0.295	0.9032	1.0075	0.8021	0.295	0.8628	1.0174	0.7341		0.295	1.2471	1.37838	1.12741	0.295	0.909091	1.05834	0.773406	0.295	1.30984	1.44772	1.18728	0.295	0.678078	0.816327	0.559579
0.3	1.2064	1.325	1.0879	0.3	0.9262	1.0816	0.7837	0.3	0.8771	0.9814	0.7825	0.3	0.8564	1.0045	0.7212		0.3	1.23938	1.37838	1.11583	0.3	0.976934	1.14654	0.841248	0.3	1.33665	1.4707	1.20643	0.3	0.730744	0.875576	0.605662
0.305	1.1681	1.2866	1.0503	0.305	0.9132	1.0622	0.7772	0.305	0.838	0.939	0.7434	0.305	0.8564	1.0045	0.7212		0.305	1.27799	1.40541	1.15444	0.305	1.03121	1.19403	0.888738	0.305	1.32516	1.45921	1.19877	0.305	0.76366	0.901909	0.638578
0.31	1.1402	1.2622	1.0251	0.31	0.9132	1.065	0.7772	0.31	0.7956	0.8966	0.701	0.31	0.8693	1.0174	0.7405		0.31	1.28958	1.42471	1.16216	0.31	1.05156	1.21438	0.895877	0.31	1.3558	1.49368	1.22941	0.31	0.816327	0.961159	0.684661
0.315	1.1471	1.2727	1.0321	0.315	0.8873	1.0363	0.7578	0.315	0.7532	0.8543	0.6651	0.315	0.8757	1.0174	0.7405		0.315	1.26255	1.40154	1.13514	0.315	1.13976	1.31615	0.990502	0.315	1.37495	1.509	1.24473	0.315	0.895326	1.04674	0.76366
0.32	1.0809	1.196	0.9693	0.32	0.8484	0.9909	0.7124	0.32	0.7271	0.8184	0.6391	0.32	0.8757	1.0238	0.7341		0.32	1.2471	1.37452	1.12355	0.32	1.17368	1.34328	1.01085	0.32	1.39793	1.53198	1.26771	0.32	0.947992	1.09941	0.806645
0.325	1.0356	1.1506	0.9275	0.325	0.8679	1.0168	0.7319	0.325	0.7075	0.8086	0.6228	0.325	0.9079	1.056	0.7727		0.325	1.28185	1.41313	1.15444	0.325	1.2076	1.39077	1.05834	0.325	1.38644	1.52049	1.25714	0.325	1.00724	1.15866	0.855826
0.33	0.9798	1.0983	0.8821	0.33	0.8355	0.978	0.6995	0.33	0.7238	0.8216	0.6358	0.33	0.8693	1.0238	0.7276		0.33	1.30116	1.43629	1.17761	0.33	1.2483	1.42469	1.09227	0.33	1.40559	1.53964	1.27537	0.33	1.03357	1.19157	0.882159
0.335	0.9728	1.0844	0.8717	0.335	0.8225	0.965	0.693	0.335	0.7434	0.838	0.6521	0.335	0.8564	1.0045	0.7276		0.335	1.29344	1.42471	1.16602	0.335	1.34328	1.52646	1.17368	0.335	1.42857	1.57794	1.30218	0.335	1.04016	1.20474	0.895326
0.34	0.931	1.0391	0.8264	0.34	0.8161	0.9585	0.6865	0.34	0.7173	0.8184	0.6325	0.34	0.85	0.9981	0.7212		0.34	1.23938	1.3668	1.11583	0.34	1.36364	1.56038	1.20081	0.34	1.45538	1.59326	1.32516	0.34	1.11257	1.27057	0.954575
0.345	0.8891	0.9937	0.788	0.345	0.7966	0.9456	0.6671	0.345	0.6978	0.7923	0.613	0.345	0.8886	1.0431	0.7534		0.345	1.22008	1.35521	1.09653	0.345	1.43148	1.61465	1.25509	0.345	1.48219	1.6239	1.34814	0.345	1.19157	1.36513	1.02938
0.35	0.8717	0.9798	0.7775	0.35	0.7966	0.9345	0.6606	0.35	0.6978	0.7923	0.613	0.35	0.8307	0.9723	0.7019		0.35	1.21236	1.33977	1.09266	0.35	1.42469	1.60109	1.25509	0.35	1.49368	1.63539	1.36729	0.35	1.24424	1.42199	1.07966
0.355	0.8438	0.9484	0.7497	0.355	0.7772	0.9197	0.6541	0.355	0.6847	0.776	0.5967	0.355	0.8371	0.9788	0.7083		0.355	1.24324	1.37838	1.12091	0.355	1.47218	1.66214	1.30258	0.355	1.48602	1.6239	1.34814	0.355	1.26399	1.44174	1.11257
0.36	0.8229	0.924	0.7252	0.36	0.7772	0.9132	0.6541	0.36	0.688	0.7825	0.6032	0.36	0.7985	0.9466	0.6697		0.36	1.29344	1.43629	1.17375	0.36	1.47218	1.65536	1.2984	0.36	1.47836	1.6239	1.34792	0.36	1.31007	1.48782	1.15207
0.365	0.7845	0.8891	0.6904	0.365	0.7448	0.8808	0.6218	0.365	0.6782	0.7695	0.5934	0.365	0.7791	0.9208	0.6504		0.365	1.28185	1.42085	1.15444	0.365	1.43826	1.62822	1.26866	0.365	1.52815	1.67369	1.39027	0.365	1.32324	1.50099	1.15866
0.37	0.7845	0.8891	0.6939	0.37	0.7254	0.8679	0.6088	0.37	0.6684	0.7662	0.5836	0.37	0.8178	0.9594	0.6825		0.37	1.28571	1.41699	1.16216	0.37	1.45862	1.64179	1.27544	0.37	1.5856	1.72348	1.44772	0.37	1.35616	1.54049	1.19157
0.375	0.7636	0.8647	0.6729	0.375	0.7513	0.8938	0.6282	0.375	0.6391	0.7271	0.5543	0.375	0.8435	0.9852	0.7147		0.375	1.30888	1.44015	1.18533	0.375	1.45183	1.64179	1.27359	0.375	1.56645	1.70816	1.4324	0.375	1.40224	1.57999	1.23766
0.38	0.7287	0.8264	0.6416	0.38	0.7642	0.9067	0.6412	0.38	0.6358	0.7206	0.551	0.38	0.8693	1.0238	0.7405		0.38	1.33977	1.4749	1.21622	0.38	1.47218	1.65536	1.29527	0.38	1.57411	1.71967	1.44006	0.38	1.42199	1.60632	1.25082
0.385	0.7113	0.8124	0.6241	0.385	0.7124	0.8484	0.5894	0.385	0.6325	0.7238	0.551	0.385	0.85	0.9916	0.7147		0.385	1.35135	1.48649	1.22394	0.385	1.48575	1.67571	1.30258	0.385	1.60475	1.75412	1.4707	0.385	1.42199	1.60632	1.25741
0.39	0.7183	0.8194	0.6241	0.39	0.6865	0.8161	0.5699	0.39	0.6391	0.7304	0.5575	0.39	0.8757	1.0238	0.7405		0.39	1.34749	1.48649	1.22008	0.39	1.49254	1.6825	1.32972	0.39	1.63922	1.78476	1.50134	0.39	1.43515	1.62607	1.27057
0.395	0.6974	0.7915	0.6102	0.395	0.6736	0.8096	0.557	0.395	0.6456	0.7369	0.5641	0.395	0.9015	1.0496	0.7727		0.395	1.3668	1.50056	1.23552	0.395	1.51289	1.69607	1.32972	0.395	1.63156	1.7771	1.49368	0.395	1.44174	1.61949	1.27057
0.4	0.7252	0.8194	0.6311	0.4	0.6801	0.8161	0.5592	0.4	0.688	0.7793	0.6032	0.4	0.8757	1.0238	0.7469		0.4	1.32819	1.46718	1.20077	0.4	1.50611	1.69544	1.32972	0.4	1.6239	1.76944	1.48219	0.4	1.4549	1.63924	1.28374
0.405	0.7218	0.8194	0.6311	0.405	0.6995	0.842	0.5829	0.405	0.7336	0.8347	0.6488	0.405	0.8628	1.0109	0.7341		0.405	1.34749	1.4749	1.22008	0.405	1.47897	1.66214	1.30258	0.405	1.66603	1.81157	1.53198	0.405	1.52074	1.71165	1.34957
0.41	0.7008	0.7985	0.6102	0.41	0.6671	0.8031	0.5505	0.41	0.7206	0.8151	0.6325	0.41	0.8113	0.9594	0.6825		0.41	1.33591	1.4749	1.20849	0.41	1.4654	1.65536	1.29579	0.41	1.70433	1.84987	1.56645	0.41	1.48124	1.66557	1.31007
0.415	0.6764	0.7741	0.5893	0.415	0.693	0.8225	0.5699	0.415	0.7401	0.8347	0.6554	0.415	0.7985	0.9466	0.6761		0.415	1.38996	1.52896	1.25869	0.415	1.4654	1.64858	1.28223	0.415	1.68518	1.83838	1.5473	0.415	1.46149	1.6524	1.29276
0.42	0.6974	0.795	0.6067	0.42	0.6801	0.8161	0.5635	0.42	0.7564	0.8575	0.6684	0.42	0.7985	0.9466	0.6697		0.42	1.44015	1.57915	1.30888	0.42	1.48575	1.66893	1.30936	0.42	1.67752	1.82306	1.53198	0.42	1.46807	1.64582	1.30349
0.425	0.7008	0.8002	0.6137	0.425	0.6671	0.8031	0.544	0.425	0.763	0.8608	0.6717	0.425	0.7791	0.9272	0.6568		0.425	1.43243	1.56757	1.30502	0.425	1.47897	1.66238	1.30258	0.425	1.66986	1.81923	1.53198	0.425	1.4549	1.64582	1.29032
0.43	0.7148	0.8124	0.6241	0.43	0.6477	0.7772	0.5329	0.43	0.7597	0.8608	0.6717	0.43	0.7985	0.9401	0.6761		0.43	1.44788	1.58301	1.3166	0.43	1.44505	1.63501	1.26866	0.43	1.64305	1.78476	1.50517	0.43	1.4549	1.63265	1.28374
0.435	0.7078	0.8054	0.6172	0.435	0.6606	0.7902	0.544	0.435	0.7499	0.851	0.6586	0.435	0.7856	0.9272	0.6568		0.435	1.47876	1.62162	1.34749	0.435	1.38399	1.56048	1.21438	0.435	1.6239	1.76944	1.48985	0.435	1.46149	1.64582	1.29032
0.44	0.6869	0.7845	0.5997	0.44	0.6541	0.7837	0.5376	0.44	0.7662	0.8673	0.6782	0.44	0.85	0.9916	0.7147		0.44	1.5444	1.68726	1.40927	0.44	1.39077	1.58073	1.22117	0.44	1.65454	1.80391	1.51283	0.44	1.40882	1.58657	1.23766
0.445	0.6939	0.7915	0.6067	0.445	0.6865	0.821	0.5699	0.445	0.7825	0.8836	0.6912	0.445	0.792	0.9337	0.6697		0.445	1.57529	1.71429	1.43243	0.445	1.39756	1.58451	1.22795	0.445	1.61241	1.75795	1.46687	0.445	1.36932	1.55365	1.20474
0.45	0.7183	0.8159	0.6311	0.45	0.6865	0.8225	0.5699	0.45	0.7727	0.8673	0.6814	0.45	0.792	0.9337	0.6697		0.45	1.60618	1.7529	1.47104	0.45	1.39756	1.58073	1.22795	0.45	1.59326	1.75029	1.46304	0.45	1.39566	1.5734	1.23107
0.455	0.7322	0.8333	0.6416	0.455	0.693	0.829	0.5764	0.455	0.7727	0.8673	0.6782	0.455	0.7469	0.8886	0.6246		0.455	1.64479	1.79537	1.50193	0.455	1.37042	1.54681	1.19403	0.455	1.55496	1.69284	1.42091	0.455	1.36274	1.54049	1.19816
0.46	0.7148	0.8124	0.6276	0.46	0.706	0.842	0.5829	0.46	0.7695	0.8706	0.6814	0.46	0.7469	0.8822	0.6246		0.46	1.64865	1.79746	1.51351	0.46	1.36364	1.56038	1.19403	0.46	1.53964	1.68518	1.40176	0.46	1.36274	1.54049	1.19816
0.465	0.7218	0.8229	0.6311	0.465	0.7124	0.8484	0.5894	0.465	0.7401	0.838	0.6554	0.465	0.7469	0.8886	0.6246		0.465	1.65251	1.79923	1.51351	0.465	1.37042	1.5536	1.20081	0.465	1.48219	1.62262	1.34814	0.465	1.32982	1.50757	1.15866
0.47	0.6939	0.7915	0.6032	0.47	0.7319	0.8744	0.6153	0.47	0.7564	0.8575	0.6684	0.47	0.7534	0.895	0.631		0.47	1.6834	1.82625	1.53668	0.47	1.3772	1.56038	1.21438	0.47	1.41708	1.55496	1.29069	0.47	1.32982	1.50757	1.17182
0.475	0.7043	0.8054	0.6172	0.475	0.7189	0.8614	0.5959	0.475	0.7532	0.8543	0.6619	0.475	0.7469	0.8827	0.6246		0.475	1.70656	1.84942	1.55985	0.475	1.36364	1.54681	1.20081	0.475	1.39793	1.53581	1.27154	0.475	1.25082	1.42857	1.09282
0.48	0.7183	0.8194	0.6276	0.48	0.7319	0.8679	0.6088	0.48	0.7564	0.8543	0.6684	0.48	0.7276	0.8746	0.6117		0.48	1.69498	1.83784	1.5444	0.48	1.35007	1.52646	1.18725	0.48	1.40176	1.54347	1.27105	0.48	1.25082	1.43515	1.09941
0.485	0.7148	0.8089	0.6241	0.485	0.7513	0.8873	0.6282	0.485	0.763	0.8608	0.6782	0.485	0.7534	0.8886	0.6246		0.485	1.69498	1.84556	1.55598	0.485	1.30936	1.48575	1.14654	0.485	1.40176	1.53198	1.27154	0.485	1.24424	1.42199	1.08624
0.49	0.7043	0.802	0.6137	0.49	0.7772	0.9197	0.6477	0.49	0.7825	0.8828	0.6912	0.49	0.7727	0.9144	0.6439		0.49	1.72587	1.86873	1.57915	0.49	1.31615	1.49733	1.14654	0.49	1.35197	1.4885	1.22175	0.49	1.21132	1.37591	1.04674
0.495	0.7218	0.8194	0.6276	0.495	0.8031	0.9521	0.6736	0.495	0.8053	0.9064	0.7108	0.495	0.7534	0.895	0.6246		0.495	1.73745	1.88048	1.59459	0.495	1.26866	1.44505	1.10583	0.495	1.33665	1.4707	1.21026	0.495	1.17841	1.34957	1.02041
0.5	0.7078	0.802	0.6137	0.5	0.8031	0.9456	0.6801	0.5	0.789	0.8869	0.6978	0.5	0.7663	0.9079	0.6439		0.5	1.7722	1.91506	1.62162	0.5	1.2483	1.42469	1.08548	0.5	1.33282	1.4707	1.21026	0.5	1.20474	1.38249	1.05332
0.505	0.7322	0.8264	0.6381	0.505	0.8225	0.965	0.6865	0.505	0.7858	0.8901	0.701	0.505	0.7791	0.9208	0.6504		0.505	1.81467	1.96525	1.66905	0.505	1.24152	1.41791	1.08548	0.505	1.2792	1.40942	1.15664	0.505	1.15207	1.31666	0.994075
0.51	0.7357	0.8368	0.645	0.51	0.829	0.978	0.6995	0.51	0.7988	0.8966	0.7075	0.51	0.8178	0.9659	0.689		0.51	1.81081	1.96139	1.66795	0.51	1.23474	1.41113	1.0787	0.51	1.21792	1.34431	1.0992	0.51	1.21132	1.38249	1.05332
0.515	0.7357	0.8333	0.645	0.515	0.8614	1.0039	0.7319	0.515	0.8216	0.9227	0.7304	0.515	0.8178	0.9594	0.689		0.515	1.79151	1.94595	1.65251	0.515	1.21438	1.39077	1.05834	0.515	1.22558	1.3558	1.10303	0.515	1.22449	1.39566	1.06247
0.52	0.7462	0.8508	0.659	0.52	0.9003	1.0492	0.7642	0.52	0.8314	0.9325	0.7401	0.52	0.8242	0.9659	0.6954		0.52	1.81081	1.96911	1.66795	0.52	1.13976	1.31355	0.983718	0.52	1.22175	1.3558	1.0992	0.52	1.19157	1.36274	1.03357
0.525	0.7252	0.8264	0.6311	0.525	0.9067	1.0622	0.7707	0.525	0.8249	0.926	0.7304	0.525	0.8435	0.9916	0.7147		0.525	1.78764	1.94595	1.64865	0.525	1.13297	1.30258	0.976934	0.525	1.23707	1.36729	1.11452	0.525	1.15207	1.31666	1.00066
0.53	0.7113	0.8089	0.6206	0.53	0.9262	1.0751	0.7902	0.53	0.8249	0.9292	0.7369	0.53	0.8049	0.953	0.6825		0.53	1.79151	1.93822	1.64479	0.53	1.13297	1.30348	0.983718	0.53	1.21026	1.34048	1.08771	0.53	1.11257	1.28374	0.961159
0.535	0.7148	0.8124	0.6241	0.535	0.9391	1.0881	0.8031	0.535	0.8347	0.9358	0.7401	0.535	0.792	0.9337	0.6632		0.535	1.74131	1.89575	1.60618	0.535	1.12619	1.30258	0.976934	0.535	1.19494	1.32516	1.07622	0.535	1.13232	1.31007	0.980908
0.54	0.7357	0.8298	0.645	0.54	0.9326	1.0881	0.7966	0.54	0.8249	0.9227	0.7336	0.54	0.792	0.9337	0.6632		0.54	1.69498	1.8417	1.55985	0.54	1.09227	1.26187	0.943012	0.54	1.1375	1.26771	1.01983	0.54	1.13232	1.29691	0.980908
0.545	0.7462	0.8473	0.652	0.545	0.9197	1.0816	0.7837	0.545	0.8216	0.9227	0.7271	0.545	0.8049	0.9466	0.6761		0.545	1.66795	1.81467	1.52954	0.545	1.03121	1.19403	0.881954	0.545	1.13367	1.26005	1.0226	0.545	1.10599	1.27716	0.954575
0.55	0.7322	0.8368	0.6416	0.55	0.9262	1.0751	0.7837	0.55	0.8053	0.9032	0.7141	0.55	0.7856	0.9337	0.6632		0.55	1.66023	1.80695	1.51737	0.55	1.07191	1.24152	0.929444	0.55	1.06856	1.18728	0.952438	0.55	1.09282	1.25741	0.941409
0.555	0.7357	0.8368	0.6416	0.555	0.9326	1.0881	0.7902	0.555	0.7956	0.8966	0.701	0.555	0.7791	0.9208	0.6568		0.555	1.6332	1.77606	1.49807	0.555	1.03121	1.19403	0.881954	0.555	1.04941	1.16813	0.938338	0.555	1.07307	1.24424	0.928242
0.56	0.7531	0.8543	0.6625	0.56	0.9585	1.114	0.8225	0.56	0.7825	0.8803	0.688	0.56	0.792	0.9401	0.6697		0.56	1.59073	1.73359	1.45174	0.56	1.02442	1.19403	0.876423	0.56	1.05707	1.17962	0.942168	0.56	1.05991	1.21791	0.908492
0.565	0.7566	0.8612	0.6625	0.565	0.9521	1.1075	0.8096	0.565	0.7956	0.8934	0.7043	0.565	0.7663	0.9079	0.6375		0.565	1.59459	1.73745	1.46332	0.565	0.963365	1.13297	0.814111	0.565	1.06473	1.18345	0.949828	0.565	1.05991	1.22449	0.915076
0.57	0.781	0.8821	0.6869	0.57	0.9391	1.0881	0.8031	0.57	0.7727	0.8706	0.6814	0.57	0.7212	0.8564	0.5988		0.57	1.57915	1.71815	1.44402	0.57	0.970149	1.13297	0.82768	0.57	1.0609	1.18345	0.949828	0.57	1.04016	1.19816	0.888743
0.575	0.7775	0.8808	0.6869	0.575	0.9197	1.0687	0.7837	0.575	0.7695	0.8706	0.6814	0.575	0.7276	0.8693	0.6053		0.575	1.56757	1.71429	1.43243	0.575	0.915875	1.07191	0.773406	0.575	1.0226	1.14516	0.911528	0.575	1.02699	1.19157	0.888743
0.58	0.7845	0.8856	0.6869	0.58	0.8938	1.0492	0.7642	0.58	0.7662	0.8673	0.6782	0.58	0.7341	0.8757	0.6053		0.58	1.56371	1.71815	1.42857	0.58	0.976934	1.13859	0.82768	0.58	0.972807	1.09154	0.865569	0.58	0.954575	1.10599	0.816327
0.585	0.781	0.8821	0.6869	0.585	0.8614	1.0104	0.7254	0.585	0.7597	0.8575	0.6684	0.585	0.7341	0.8693	0.6117		0.585	1.52124	1.66795	1.38996	0.585	1.02442	1.18992	0.881954	0.585	0.930678	1.04175	0.823439	0.585	0.928242	1.07966	0.789993
0.59	0.7915	0.8926	0.6974	0.59	0.8679	1.0168	0.7319	0.59	0.763	0.864	0.6733	0.59	0.689	0.8242	0.5731		0.59	1.47876	1.61776	1.34363	0.59	1.01085	1.17368	0.868385	0.59	0.980467	1.10303	0.873229	0.59	0.947992	1.10599	0.809743
0.595	0.7845	0.8891	0.6904	0.595	0.8484	0.9909	0.7189	0.595	0.7467	0.838	0.6586	0.595	0.6632	0.7985	0.5473		0.595	1.45174	1.59459	1.32046	0.595	1.01764	1.18046	0.87517	0.595	0.961318	1.07622	0.85593	0.595	0.934826	1.09941	0.796577
0.6	0.7706	0.8717	0.6729	0.6	0.8484	0.9974	0.7189	0.6	0.7238	0.8216	0.6358	0.6	0.6697	0.8049	0.5473		0.6	1.43629	1.57915	1.30502	0.6	1.04478	1.2076	0.895522	0.6	0.965147	1.08005	0.854079	0.6	0.868993	1.01382	0.737327
0.605	0.7775	0.8787	0.6834	0.605	0.8355	0.9845	0.7124	0.605	0.6978	0.789	0.6065	0.605	0.689	0.8307	0.5731		0.605	1.38996	1.5251	1.25869	0.605	1.05156	1.22117	0.906938	0.605	0.953658	1.07239	0.842589	0.605	0.84266	0.987492	0.710994
0.61	0.7775	0.8821	0.6869	0.61	0.8355	0.978	0.6995	0.61	0.6912	0.7858	0.6065	0.61	0.6439	0.7727	0.528		0.61	1.38224	1.52124	1.25121	0.61	1.05834	1.22795	0.909091	0.61	0.961318	1.08005	0.854079	0.61	0.78341	0.921659	0.651745
0.615	0.8229	0.9275	0.7287	0.615	0.7837	0.9262	0.6606	0.615	0.6814	0.776	0.5967	0.615	0.6439	0.7727	0.5344		0.615	1.3668	1.51351	1.2471	0.615	1.12619	1.29579	0.970149	0.615	0.942168	1.0609	0.834929	0.615	0.789993	0.937326	0.664911
0.62	0.8229	0.9275	0.7287	0.62	0.7837	0.9187	0.6541	0.62	0.6586	0.7499	0.5739	0.62	0.6246	0.7534	0.5151		0.62	1.34749	1.47876	1.21622	0.62	1.13976	1.31615	0.983718	0.62	0.884718	0.999617	0.78131	0.62	0.757077	0.901909	0.62904
0.625	0.7985	0.8996	0.7008	0.625	0.7707	0.9067	0.6412	0.625	0.6195	0.7108	0.538	0.625	0.6053	0.7341	0.4958		0.625	1.32432	1.4556	1.19691	0.625	1.12619	1.29579	0.970149	0.625	0.834929	0.942168	0.73535	0.625	0.737327	0.882159	0.612245
0.63	0.7845	0.8891	0.6939	0.63	0.8096	0.9521	0.6736	0.63	0.6358	0.7271	0.5575	0.63	0.586	0.7147	0.4765		0.63	1.30116	1.44015	1.17375	0.63	1.13976	1.30936	0.983718	0.63	0.78897	0.896208	0.689391	0.63	0.717577	0.862409	0.599078
0.635	0.802	0.9031	0.7078	0.635	0.829	0.9715	0.6995	0.635	0.613	0.701	0.5315	0.635	0.631	0.7598	0.5213		0.635	1.28185	1.40927	1.15444	0.635	1.13976	1.30936	0.976934	0.635	0.77365	0.880889	0.674071	0.635	0.664911	0.796577	0.546412
0.64	0.8368	0.9414	0.7392	0.64	0.829	0.9715	0.6995	0.64	0.6228	0.7108	0.5445	0.64	0.5988	0.7276	0.4894		0.64	1.25483	1.38996	1.13514	0.64	1.18046	1.35007	1.02442	0.64	0.77365	0.880889	0.674071	0.64	0.651745	0.78341	0.539829
0.645	0.8403	0.9449	0.7392	0.645	0.7966	0.9391	0.6671	0.645	0.6195	0.7108	0.5412	0.645	0.6246	0.7572	0.5087		0.645	1.25869	1.39382	1.13514	0.645	1.16011	1.32293	1.00407	0.645	0.74684	0.85069	0.651092	0.645	0.645161	0.776827	0.533246
0.65	0.8543	0.9589	0.7566	0.65	0.7966	0.9456	0.6671	0.65	0.6293	0.7173	0.5478	0.65	0.6246	0.7598	0.5151		0.65	1.23938	1.3668	1.11583	0.65	1.12619	1.29579	0.970149	0.65	0.77365	0.877059	0.674071	0.65	0.605662	0.730744	0.493746
