# Supplementary material for: A Causal Role for the Cortical Frontal Eye Fields in Microsaccade Deployment
Source: PLoS Biol. 2016 Aug 10;14(8):e1002531. doi: 10.1371/journal.pbio.1002531 (PMC4980061; doi:10.1371/journal.pbio.1002531)
Supplement: S6 Data — (XLSX) [file pbio.1002531.s006.xlsx]

## Sheet: Sheet1
Figure 6a																	Figure 6b																	Figure 6c							Figure 6d
Cue in left hemisphere								Cue in right hemisphere									Cue in left hemisphere								Cue in right hemisphere									Affected Side			Intact Side				Affected side & Pre-cue period			Intact Side & Pre-cue period
FEF Warm				FEF Cool				FEF Warm				FEF Cool					FEF Warm				FEF Cool				FEF Warm				FEF Cool					Monkey & Inactivation condition	%change of rate	p-value	Monkey & Inactivation condition	%change of rate	p-value		Inactivation condition	%change of rate	p-value	Inactivation condition	%change of rate	p-value
Time from cue onset (s)	Rate (microsaccades/s)	95% confidence intervals (upper)	95% confidence intervals (lower)	Time from cue onset (s)	Rate (microsaccades/s)	95% confidence intervals (upper)	95% confidence intervals (lower)	Time from cue onset (s)	Rate (microsaccades/s)	95% confidence intervals (upper)	95% confidence intervals (lower)	Time from cue onset (s)	Rate (microsaccades/s)	95% confidence intervals (upper)	95% confidence intervals (lower)		Time from cue onset (s)	Rate (microsaccades/s)	95% confidence intervals (upper)	95% confidence intervals (lower)	Time from cue onset (s)	Rate (microsaccades/s)	95% confidence intervals (upper)	95% confidence intervals (lower)	Time from cue onset (s)	Rate (microsaccades/s)	95% confidence intervals (upper)	95% confidence intervals (lower)	Time from cue onset (s)	Rate (microsaccades/s)	95% confidence intervals (upper)	95% confidence intervals (lower)		GBr	0.2384	0	GBr	-0.0179	0.1877		Unilateral	0.1414	0.0314	Unilateral	-0.1271	0.0021
-0.4	0.720524	0.777629	0.65761	-0.4	0.34375	0.432827	0.262086	-0.4	0.348958	0.420916	0.281747	-0.4	0.578947	0.670811	0.48288		-0.4	0.708333	0.762439	0.64948	-0.4	0.691667	0.772745	0.600863	-0.4	0.283688	0.340164	0.231823	-0.4	0.320312	0.40853	0.240628		DZr	0.2114	0.005	DZr	-0.0807	0.4454		Bilateral	0.0341	0.6229
-0.395	0.729167	0.784326	0.66825	-0.395	0.328244	0.415685	0.248768	-0.395	0.343915	0.416326	0.276488	-0.395	0.570175	0.662511	0.474104		-0.395	0.715909	0.769504	0.657393	-0.395	0.701754	0.78382	0.608897	-0.395	0.293478	0.351032	0.240422	-0.395	0.319672	0.410172	0.238165		OZr	-0.1834	0.0809	OZr	0.0685	0.1519
-0.39	0.731707	0.786012	0.671724	-0.39	0.315385	0.402661	0.23674	-0.39	0.352332	0.424186	0.285092	-0.39	0.584071	0.67605	0.487574		-0.39	0.722433	0.775672	0.664104	-0.39	0.699115	0.78181	0.605676	-0.39	0.281481	0.339181	0.228651	-0.39	0.314516	0.404005	0.234127		DZl	0.2261	0	DZl	0.0564	0.0609		Affected side & Rebound period			Intact side & Rebound period
-0.385	0.741667	0.795832	0.681425	-0.385	0.31746	0.406308	0.237422	-0.385	0.350515	0.422123	0.283555	-0.385	0.594595	0.686761	0.497251		-0.385	0.732824	0.785405	0.674892	-0.385	0.709091	0.791769	0.61481	-0.385	0.270677	0.328317	0.218226	-0.385	0.314516	0.404005	0.234127		OZl	0.0194	0.6445	OZl	-0.0395	0.4571		Inactivation condition	%change of rate	p-value	Inactivation condition	%change of rate	p-value
-0.38	0.738197	0.793432	0.676792	-0.38	0.319672	0.410172	0.238165	-0.38	0.350254	0.421276	0.283815	-0.38	0.62037	0.712029	0.521934		-0.38	0.719231	0.772996	0.66039	-0.38	0.703704	0.787715	0.608179	-0.38	0.272388	0.329883	0.220005	-0.38	0.322314	0.413325	0.240237		DZbi (left)	-0.0318	0.0907	DZbi (right)	-0.3735	0		Unilateral	0.4661	6.2172e-15	Unilateral	0.047	0.1309
-0.375	0.75431	0.808288	0.69371	-0.375	0.289474	0.381856	0.208357	-0.375	0.365979	0.437981	0.298142	-0.375	0.650485	0.741821	0.550249		-0.375	0.707407	0.760981	0.649215	-0.375	0.712963	0.795928	0.617955	-0.375	0.281369	0.339878	0.227863	-0.375	0.318966	0.411928	0.235506		OZbi (left)	-0.0853	0.0499	OZbi (right)	0.0722	0.03		Bilateral	-0.5194	5.3498e-09
-0.37	0.746606	0.802553	0.683915	-0.37	0.307692	0.399717	0.22568	-0.37	0.360825	0.432703	0.293271	-0.37	0.636364	0.73073	0.533604		-0.37	0.7	0.755058	0.640315	-0.37	0.726415	0.808509	0.631259	-0.37	0.272727	0.330703	0.219934	-0.37	0.3125	0.406953	0.22825
-0.365	0.733032	0.790133	0.669562	-0.365	0.315315	0.410354	0.230417	-0.365	0.35533	0.42649	0.288597	-0.365	0.65	0.742706	0.548151		-0.365	0.703557	0.759124	0.643149	-0.365	0.700935	0.785628	0.604778	-0.365	0.264151	0.321574	0.212088	-0.365	0.294118	0.392546	0.208024
-0.36	0.717593	0.776576	0.652527	-0.36	0.306306	0.400926	0.222327	-0.36	0.353234	0.423588	0.287281	-0.36	0.647059	0.739135	0.546198		-0.36	0.709016	0.765204	0.64767	-0.36	0.699029	0.785499	0.600758	-0.36	0.258687	0.316527	0.206462	-0.36	0.306931	0.406557	0.218979
-0.355	0.718182	0.776595	0.653783	-0.355	0.317757	0.414809	0.231091	-0.355	0.343434	0.41407	0.277568	-0.355	0.653846	0.744451	0.554229		-0.355	0.709016	0.765204	0.64767	-0.355	0.696078	0.783283	0.597134	-0.355	0.25	0.308206	0.197779	-0.355	0.308511	0.412183	0.217293
-0.35	0.720183	0.778701	0.655568	-0.35	0.321101	0.417329	0.234875	-0.35	0.331633	0.402271	0.266178	-0.35	0.666667	0.754455	0.569477		-0.35	0.704641	0.761941	0.642139	-0.35	0.717172	0.803138	0.617784	-0.35	0.246032	0.304003	0.194142	-0.35	0.315789	0.419207	0.22422
-0.345	0.706422	0.765984	0.641148	-0.345	0.330275	0.426871	0.243166	-0.345	0.329949	0.400339	0.264767	-0.345	0.679612	0.768159	0.580426		-0.345	0.719512	0.774731	0.658918	-0.345	0.701031	0.789791	0.5996	-0.345	0.248996	0.30752	0.196555	-0.345	0.333333	0.43867	0.238941
-0.34	0.698198	0.757818	0.633195	-0.34	0.333333	0.432007	0.244335	-0.34	0.329897	0.400861	0.264224	-0.34	0.686869	0.776352	0.585858		-0.34	0.722222	0.776599	0.662534	-0.34	0.69697	0.785332	0.59645	-0.34	0.252	0.310573	0.199411	-0.34	0.329545	0.437927	0.233006
-0.335	0.701754	0.760354	0.637821	-0.335	0.352381	0.451675	0.261649	-0.335	0.322751	0.39445	0.256717	-0.335	0.680412	0.771477	0.577989		-0.335	0.710204	0.766197	0.649044	-0.335	0.705882	0.791976	0.607454	-0.335	0.253061	0.312337	0.199867	-0.335	0.348837	0.459228	0.249187
-0.33	0.675325	0.73527	0.61081	-0.33	0.348624	0.445844	0.259857	-0.33	0.285714	0.355792	0.222495	-0.33	0.660194	0.750642	0.560266		-0.33	0.72541	0.780411	0.66484	-0.33	0.699029	0.785499	0.600758	-0.33	0.251029	0.310449	0.197793	-0.33	0.360465	0.471165	0.259674
-0.325	0.68559	0.745148	0.62115	-0.325	0.354545	0.451464	0.265674	-0.325	0.284946	0.355591	0.221298	-0.325	0.666667	0.755665	0.567993		-0.325	0.739837	0.793504	0.680291	-0.325	0.679612	0.768159	0.580426	-0.325	0.263598	0.324267	0.208897	-0.325	0.337079	0.445077	0.240265
-0.32	0.683983	0.743389	0.61978	-0.32	0.376147	0.474041	0.285163	-0.32	0.278689	0.349626	0.215073	-0.32	0.68	0.76978	0.579233		-0.32	0.729412	0.782947	0.670457	-0.32	0.679612	0.768159	0.580426	-0.32	0.241228	0.302121	0.187197	-0.32	0.294118	0.402872	0.20021
-0.315	0.682609	0.74223	0.618207	-0.315	0.378378	0.475375	0.288043	-0.315	0.275676	0.346035	0.212658	-0.315	0.680412	0.771477	0.577989		-0.315	0.73251	0.787078	0.672173	-0.315	0.666667	0.755665	0.567993	-0.315	0.245614	0.306784	0.191188	-0.315	0.316456	0.430807	0.216342
-0.31	0.678112	0.737633	0.613989	-0.31	0.363636	0.46079	0.274024	-0.31	0.293785	0.366787	0.227836	-0.31	0.688172	0.780238	0.583736		-0.31	0.737705	0.791755	0.677779	-0.31	0.666667	0.759619	0.563117	-0.31	0.257642	0.319387	0.202288	-0.31	0.298701	0.413778	0.19967
-0.305	0.669683	0.731298	0.603444	-0.305	0.377358	0.476734	0.285022	-0.305	0.276836	0.348961	0.21235	-0.305	0.677419	0.770677	0.572505		-0.305	0.735537	0.789977	0.675227	-0.305	0.670213	0.763752	0.565615	-0.305	0.27027	0.333764	0.213025	-0.305	0.293333	0.409783	0.193809
-0.3	0.681614	0.742213	0.616109	-0.3	0.396226	0.495874	0.302531	-0.3	0.274725	0.345657	0.211291	-0.3	0.677083	0.768959	0.573942		-0.3	0.744856	0.798434	0.685197	-0.3	0.666667	0.764151	0.557471	-0.3	0.265766	0.329015	0.208889	-0.3	0.306667	0.423836	0.205318
-0.295	0.663415	0.727747	0.594277	-0.295	0.386792	0.486322	0.293759	-0.295	0.265537	0.337014	0.202091	-0.295	0.6875	0.778247	0.584818		-0.295	0.753138	0.806447	0.693433	-0.295	0.690476	0.78686	0.580204	-0.295	0.273543	0.337056	0.21616	-0.295	0.310811	0.429047	0.208264
-0.29	0.64878	0.713979	0.579209	-0.29	0.417476	0.518774	0.32105	-0.29	0.261628	0.333987	0.197677	-0.29	0.684783	0.777711	0.579574		-0.29	0.748988	0.801803	0.69009	-0.29	0.674419	0.771593	0.564838	-0.29	0.269406	0.33332	0.211852	-0.29	0.30137	0.420012	0.19944
-0.285	0.651515	0.717684	0.580732	-0.285	0.429907	0.529206	0.334587	-0.285	0.254237	0.325013	0.191886	-0.285	0.666667	0.761059	0.56133		-0.285	0.755274	0.808614	0.695428	-0.285	0.691358	0.789318	0.57892	-0.285	0.274775	0.338506	0.217168	-0.285	0.314286	0.436333	0.20853
-0.28	0.666667	0.731904	0.596351	-0.28	0.444444	0.543193	0.34882	-0.28	0.255814	0.327806	0.192439	-0.28	0.643564	0.736393	0.542075		-0.28	0.760331	0.812692	0.701472	-0.28	0.675	0.77554	0.561063	-0.28	0.262673	0.32653	0.205425	-0.28	0.3	0.421334	0.196227
-0.275	0.668367	0.733822	0.597729	-0.275	0.435185	0.533987	0.340028	-0.275	0.242604	0.314395	0.180069	-0.275	0.653465	0.745408	0.552262		-0.275	0.772727	0.823958	0.714684	-0.275	0.653846	0.758033	0.537588	-0.275	0.25	0.313265	0.193735	-0.275	0.304348	0.426875	0.199248
-0.27	0.668394	0.734346	0.597176	-0.27	0.432692	0.533466	0.335852	-0.27	0.236686	0.308051	0.174795	-0.27	0.653846	0.744451	0.554229		-0.27	0.785408	0.83633	0.727068	-0.27	0.674699	0.773514	0.563001	-0.27	0.239631	0.302076	0.184447	-0.27	0.285714	0.406218	0.184046
-0.265	0.675824	0.743194	0.602616	-0.265	0.419048	0.519334	0.323448	-0.265	0.236686	0.308051	0.174795	-0.265	0.643564	0.736393	0.542075		-0.265	0.769231	0.820281	0.711595	-0.265	0.650602	0.752042	0.53807	-0.265	0.26484	0.328503	0.207664	-0.265	0.285714	0.406218	0.184046
-0.26	0.674556	0.744514	0.59835	-0.26	0.424528	0.524322	0.329061	-0.26	0.216049	0.287445	0.155338	-0.26	0.627451	0.721175	0.526119		-0.26	0.76	0.811574	0.702148	-0.26	0.654321	0.756574	0.540415	-0.26	0.267857	0.330915	0.211056	-0.26	0.313433	0.438398	0.205579
-0.255	0.662577	0.734657	0.584461	-0.255	0.424528	0.524322	0.329061	-0.255	0.219512	0.290714	0.15873	-0.255	0.616162	0.712164	0.513014		-0.255	0.761134	0.812909	0.702974	-0.255	0.6375	0.742105	0.522387	-0.255	0.276786	0.340313	0.219272	-0.255	0.283582	0.406909	0.180146
-0.25	0.654088	0.72765	0.574662	-0.25	0.424528	0.524322	0.329061	-0.25	0.220859	0.292414	0.159737	-0.25	0.606383	0.705627	0.500244		-0.25	0.743902	0.797241	0.684583	-0.25	0.632911	0.738612	0.516925	-0.25	0.281818	0.346217	0.223405	-0.25	0.290323	0.41949	0.181994
-0.245	0.662338	0.736476	0.581816	-0.245	0.421569	0.52339	0.324424	-0.245	0.216049	0.287445	0.155338	-0.245	0.597938	0.69626	0.493469		-0.245	0.72766	0.783504	0.665972	-0.245	0.64557	0.749994	0.529874	-0.245	0.309091	0.37471	0.248703	-0.245	0.276923	0.401901	0.1731
-0.24	0.680272	0.754711	0.598396	-0.24	0.39	0.492686	0.29401	-0.24	0.214724	0.285764	0.154353	-0.24	0.6	0.696705	0.497209		-0.24	0.718615	0.775622	0.6559	-0.24	0.649351	0.754678	0.532153	-0.24	0.303167	0.368385	0.24332	-0.24	0.279412	0.401459	0.177343
-0.235	0.687943	0.763252	0.604542	-0.235	0.383838	0.486986	0.287836	-0.235	0.236025	0.309267	0.172761	-0.235	0.627451	0.721175	0.526119		-0.235	0.728448	0.784581	0.666374	-0.235	0.64557	0.749994	0.529874	-0.235	0.29148	0.355872	0.232728	-0.235	0.267606	0.38594	0.169435
-0.23	0.723881	0.797553	0.640035	-0.23	0.42268	0.527213	0.322998	-0.23	0.261146	0.337162	0.194377	-0.23	0.632653	0.727806	0.529252		-0.23	0.718615	0.775622	0.6559	-0.23	0.64557	0.749994	0.529874	-0.23	0.302326	0.368472	0.241725	-0.23	0.268657	0.390962	0.167641
-0.225	0.709924	0.785858	0.624237	-0.225	0.417582	0.525672	0.31501	-0.225	0.258065	0.334413	0.191206	-0.225	0.634409	0.731881	0.528122		-0.225	0.709821	0.76835	0.645643	-0.225	0.696203	0.79471	0.582463	-0.225	0.291866	0.35855	0.231194	-0.225	0.28125	0.4076	0.175966
-0.22	0.704918	0.784022	0.615583	-0.22	0.423529	0.535538	0.317006	-0.22	0.24183	0.317591	0.176343	-0.22	0.604167	0.702547	0.499178		-0.22	0.715596	0.77447	0.650754	-0.22	0.714286	0.811511	0.599965	-0.22	0.294393	0.360354	0.234229	-0.22	0.283333	0.414436	0.174505
-0.215	0.710744	0.789549	0.621324	-0.215	0.406977	0.518305	0.302245	-0.215	0.22449	0.300569	0.159848	-0.215	0.582418	0.68499	0.474328		-0.215	0.71028	0.770095	0.644535	-0.215	0.72	0.817595	0.60437	-0.215	0.278539	0.342931	0.220251	-0.215	0.28125	0.4076	0.175966
-0.21	0.720339	0.79904	0.630246	-0.21	0.41573	0.525087	0.312144	-0.21	0.234043	0.312685	0.16691	-0.21	0.582418	0.68499	0.474328		-0.21	0.699507	0.7617	0.63138	-0.21	0.72	0.817595	0.60437	-0.21	0.292793	0.3574	0.233815	-0.21	0.295082	0.425695	0.185166
-0.205	0.73913	0.816563	0.648989	-0.205	0.404494	0.513822	0.301708	-0.205	0.233577	0.313445	0.165582	-0.205	0.569767	0.676113	0.458477		-0.205	0.695	0.757981	0.626132	-0.205	0.706667	0.806191	0.590217	-0.205	0.294393	0.360354	0.234229	-0.205	0.292308	0.418259	0.186029
-0.2	0.732143	0.811421	0.640197	-0.2	0.395349	0.50661	0.291511	-0.2	0.231343	0.312015	0.162921	-0.2	0.588889	0.691581	0.480178		-0.2	0.688776	0.752836	0.618899	-0.2	0.694444	0.79762	0.574683	-0.2	0.303738	0.37011	0.242899	-0.2	0.269841	0.396515	0.165713
-0.195	0.707965	0.789707	0.614995	-0.195	0.439024	0.553034	0.32955	-0.195	0.231884	0.311294	0.164336	-0.195	0.561798	0.666825	0.452541		-0.195	0.682796	0.748957	0.610696	-0.195	0.701299	0.80033	0.586222	-0.195	0.303318	0.370173	0.242086	-0.195	0.28125	0.4076	0.175966
-0.19	0.71028	0.793925	0.614634	-0.19	0.435294	0.547226	0.328002	-0.19	0.235294	0.315625	0.166847	-0.19	0.549451	0.654004	0.441588		-0.19	0.682081	0.750687	0.607109	-0.19	0.72	0.817595	0.60437	-0.19	0.305825	0.373649	0.24369	-0.19	0.3125	0.440594	0.202421
-0.185	0.718182	0.79982	0.624429	-0.185	0.410256	0.527458	0.300081	-0.185	0.240602	0.32235	0.170761	-0.185	0.569892	0.672153	0.463056		-0.185	0.683616	0.751344	0.609615	-0.185	0.701299	0.80033	0.586222	-0.185	0.31	0.379077	0.246658	-0.185	0.30303	0.428517	0.1959
-0.18	0.715596	0.797893	0.621219	-0.18	0.4	0.51963	0.288519	-0.18	0.231343	0.312015	0.162921	-0.18	0.568182	0.673413	0.458229		-0.18	0.684211	0.753046	0.608857	-0.18	0.710526	0.808888	0.595149	-0.18	0.321429	0.391703	0.256653	-0.18	0.304348	0.426875	0.199248
-0.175	0.688679	0.775075	0.591424	-0.175	0.413333	0.532973	0.300754	-0.175	0.230769	0.312761	0.161438	-0.175	0.574713	0.680125	0.464066		-0.175	0.662791	0.732976	0.586884	-0.175	0.708861	0.805674	0.595819	-0.175	0.328125	0.399419	0.262235	-0.175	0.285714	0.406218	0.184046
-0.17	0.699115	0.78181	0.605676	-0.17	0.434211	0.552881	0.320826	-0.17	0.236641	0.318764	0.1668	-0.17	0.54023	0.647666	0.429977		-0.17	0.66474	0.734592	0.589131	-0.17	0.72	0.817595	0.60437	-0.17	0.329787	0.401942	0.263099	-0.17	0.298507	0.422719	0.192795
-0.165	0.7	0.780244	0.609604	-0.165	0.44	0.559418	0.325467	-0.165	0.24031	0.323428	0.16949	-0.165	0.528736	0.636737	0.418723		-0.165	0.66092	0.730833	0.585416	-0.165	0.746479	0.842304	0.62924	-0.165	0.322222	0.395789	0.254625	-0.165	0.28169	0.400996	0.181304
-0.16	0.704	0.782276	0.615787	-0.16	0.445946	0.566106	0.330247	-0.16	0.242188	0.325811	0.170868	-0.16	0.535714	0.645303	0.423534		-0.16	0.682927	0.753284	0.605816	-0.16	0.771429	0.863343	0.655525	-0.16	0.321637	0.397223	0.252362	-0.16	0.257143	0.375614	0.16007
-0.155	0.712	0.789451	0.624218	-0.155	0.44	0.559418	0.325467	-0.155	0.221311	0.305421	0.151196	-0.155	0.511905	0.622593	0.400353		-0.155	0.673203	0.746759	0.592787	-0.155	0.8	0.88612	0.687264	-0.155	0.307692	0.383179	0.239094	-0.155	0.257143	0.375614	0.16007
-0.15	0.727273	0.804252	0.638835	-0.15	0.487179	0.603079	0.372282	-0.15	0.245902	0.332067	0.172467	-0.15	0.5	0.609822	0.390178		-0.15	0.701299	0.7723	0.622368	-0.15	0.813333	0.894018	0.706685	-0.15	0.307692	0.383179	0.239094	-0.15	0.28	0.39563	0.182405
-0.145	0.703125	0.780598	0.615994	-0.145	0.481013	0.596354	0.367137	-0.145	0.243697	0.330887	0.169682	-0.145	0.482353	0.593401	0.37257		-0.145	0.710526	0.781142	0.631503	-0.145	0.810811	0.892527	0.702995	-0.145	0.271084	0.345428	0.205108	-0.145	0.283784	0.40052	0.185011
-0.14	0.68254	0.762578	0.593692	-0.14	0.4875	0.601895	0.374057	-0.14	0.224138	0.310914	0.151941	-0.14	0.469136	0.583328	0.357267		-0.14	0.726667	0.796171	0.647978	-0.14	0.818182	0.896878	0.713797	-0.14	0.266667	0.340991	0.200926	-0.14	0.3	0.412759	0.202574
-0.135	0.671875	0.752245	0.583346	-0.135	0.5	0.612525	0.387475	-0.135	0.226891	0.312681	0.15516	-0.135	0.455696	0.571672	0.343141		-0.135	0.709459	0.781092	0.629232	-0.135	0.816901	0.898744	0.707271	-0.135	0.277778	0.353498	0.210381	-0.135	0.282051	0.395331	0.185938
-0.13	0.664	0.745979	0.574048	-0.13	0.5	0.612525	0.387475	-0.13	0.208696	0.294421	0.138528	-0.13	0.469136	0.583328	0.357267		-0.13	0.726027	0.796507	0.646135	-0.13	0.819444	0.900206	0.711057	-0.13	0.263804	0.338447	0.19796	-0.13	0.27381	0.382008	0.182144
-0.125	0.666667	0.749066	0.57603	-0.125	0.5	0.61115	0.38885	-0.125	0.194915	0.277973	0.127755	-0.125	0.465116	0.575924	0.35678		-0.125	0.729167	0.799791	0.648862	-0.125	0.779412	0.87096	0.662404	-0.125	0.276074	0.351445	0.209038	-0.125	0.271605	0.381853	0.178683
-0.12	0.677419	0.758549	0.587588	-0.12	0.46988	0.582627	0.359344	-0.12	0.210526	0.296858	0.13979	-0.12	0.469136	0.583328	0.357267		-0.12	0.72028	0.792052	0.639142	-0.12	0.728571	0.828009	0.60902	-0.12	0.283871	0.361765	0.214441	-0.12	0.277108	0.386248	0.184456
-0.115	0.66129	0.743819	0.570857	-0.115	0.506024	0.617626	0.393979	-0.115	0.230088	0.318679	0.15614	-0.115	0.475	0.589772	0.362134		-0.115	0.714286	0.785694	0.634021	-0.115	0.753623	0.84945	0.635095	-0.115	0.307692	0.390269	0.23328	-0.115	0.271605	0.381853	0.178683
-0.11	0.672414	0.756681	0.5791	-0.11	0.518519	0.630981	0.404662	-0.11	0.213675	0.29906	0.143308	-0.11	0.460526	0.578745	0.345478		-0.11	0.705128	0.775348	0.626932	-0.11	0.757143	0.851711	0.639885	-0.11	0.28777	0.370621	0.214203	-0.11	0.280488	0.390582	0.186828
-0.105	0.655462	0.74016	0.562822	-0.105	0.506329	0.620762	0.391408	-0.105	0.219512	0.303075	0.14992	-0.105	0.466667	0.585546	0.3505		-0.105	0.703226	0.773834	0.624664	-0.105	0.75	0.844607	0.633972	-0.105	0.276596	0.358175	0.204654	-0.105	0.2875	0.399545	0.19176
-0.1	0.661017	0.745594	0.568141	-0.1	0.520548	0.638995	0.400382	-0.1	0.251969	0.336692	0.179168	-0.1	0.473684	0.591563	0.357918		-0.1	0.713333	0.784139	0.633891	-0.1	0.726027	0.823941	0.609059	-0.1	0.272059	0.354983	0.199339	-0.1	0.308642	0.42108	0.210682
-0.095	0.674797	0.756483	0.584468	-0.095	0.492958	0.614353	0.372169	-0.095	0.244275	0.326994	0.173474	-0.095	0.450704	0.573381	0.332269		-0.095	0.707483	0.779536	0.626858	-0.095	0.726027	0.823941	0.609059	-0.095	0.257353	0.339319	0.186261	-0.095	0.292683	0.40352	0.197353
-0.09	0.677419	0.758549	0.587588	-0.09	0.457143	0.580579	0.337448	-0.09	0.25	0.331448	0.179762	-0.09	0.462687	0.588801	0.339977		-0.09	0.695364	0.767569	0.615311	-0.09	0.722222	0.821357	0.604094	-0.09	0.257353	0.339319	0.186261	-0.09	0.290698	0.39856	0.197754
-0.085	0.6875	0.766474	0.599619	-0.085	0.492958	0.614353	0.372169	-0.085	0.26087	0.342419	0.189876	-0.085	0.424242	0.552106	0.303402		-0.085	0.68	0.75373	0.598994	-0.085	0.746269	0.844715	0.625127	-0.085	0.258741	0.338576	0.189179	-0.085	0.298851	0.406488	0.205376
-0.08	0.688	0.767841	0.59901	-0.08	0.486111	0.6069	0.3665	-0.08	0.277372	0.360286	0.204348	-0.08	0.384615	0.51357	0.266536		-0.08	0.689655	0.763798	0.607574	-0.08	0.735294	0.834962	0.61429	-0.08	0.260563	0.340827	0.190566	-0.08	0.321429	0.432242	0.223626
-0.075	0.688525	0.769261	0.598384	-0.075	0.467532	0.584787	0.352851	-0.075	0.275362	0.357829	0.202802	-0.075	0.365079	0.495951	0.247343		-0.075	0.706294	0.779428	0.624395	-0.075	0.720588	0.822657	0.598541	-0.075	0.253425	0.331997	0.185136	-0.075	0.313253	0.424425	0.215861
-0.07	0.705882	0.785839	0.615382	-0.07	0.48	0.598492	0.363135	-0.07	0.278195	0.362508	0.204037	-0.07	0.377049	0.510367	0.256094		-0.07	0.725352	0.796849	0.644202	-0.07	0.724638	0.825374	0.603849	-0.07	0.258741	0.338576	0.189179	-0.07	0.321429	0.432242	0.223626
-0.065	0.681416	0.765905	0.587147	-0.065	0.493333	0.611361	0.375848	-0.065	0.270677	0.354531	0.197326	-0.065	0.389831	0.525621	0.265491		-0.065	0.728682	0.803184	0.643376	-0.065	0.714286	0.815954	0.593782	-0.065	0.268116	0.350136	0.196326	-0.065	0.348837	0.459228	0.249187
-0.06	0.66055	0.748507	0.563624	-0.06	0.493671	0.608592	0.379238	-0.06	0.267176	0.351503	0.19368	-0.06	0.389831	0.525621	0.265491		-0.06	0.723077	0.797915	0.637786	-0.06	0.661765	0.772106	0.536829	-0.06	0.255172	0.334161	0.186464	-0.06	0.352941	0.464143	0.252311
-0.055	0.651786	0.739347	0.555978	-0.055	0.461538	0.578158	0.347927	-0.055	0.265625	0.350928	0.191487	-0.055	0.37931	0.516282	0.255108		-0.055	0.707692	0.784133	0.621529	-0.055	0.625	0.736389	0.502986	-0.055	0.274648	0.355798	0.203151	-0.055	0.378049	0.491946	0.273235
-0.05	0.646552	0.733051	0.552371	-0.05	0.432432	0.552786	0.317656	-0.05	0.259542	0.343362	0.186915	-0.05	0.4	0.534595	0.275622		-0.05	0.714286	0.7912	0.627011	-0.05	0.617647	0.732931	0.491769	-0.05	0.273973	0.353865	0.203493	-0.05	0.341772	0.457099	0.238703
-0.045	0.675676	0.761456	0.580254	-0.045	0.472973	0.592502	0.355674	-0.045	0.269231	0.354045	0.195235	-0.045	0.413793	0.550734	0.285963		-0.045	0.72	0.796596	0.632678	-0.045	0.605634	0.719652	0.482514	-0.045	0.272727	0.353453	0.201669	-0.045	0.350649	0.467847	0.245322
-0.04	0.681818	0.767375	0.586187	-0.04	0.472222	0.593471	0.35333	-0.04	0.279412	0.362777	0.205917	-0.04	0.4	0.534595	0.275622		-0.04	0.716535	0.792921	0.629764	-0.04	0.608696	0.724034	0.483716	-0.04	0.288889	0.373124	0.214167	-0.04	0.32	0.437791	0.216926
-0.035	0.685714	0.772816	0.587822	-0.035	0.444444	0.566354	0.327249	-0.035	0.283465	0.370236	0.207079	-0.035	0.416667	0.551162	0.290681		-0.035	0.707692	0.784133	0.621529	-0.035	0.597222	0.711208	0.47498	-0.035	0.276119	0.359965	0.202447	-0.035	0.319444	0.439858	0.214418
-0.03	0.704762	0.789797	0.607817	-0.03	0.442857	0.566593	0.324111	-0.03	0.310606	0.396957	0.232976	-0.03	0.413793	0.550734	0.285963		-0.03	0.707692	0.784133	0.621529	-0.03	0.577465	0.693878	0.454383	-0.03	0.288889	0.373124	0.214167	-0.03	0.314286	0.436333	0.20853
-0.025	0.712963	0.795928	0.617955	-0.025	0.454545	0.581863	0.331439	-0.025	0.30597	0.391411	0.229331	-0.025	0.392857	0.532463	0.264991		-0.025	0.706767	0.782462	0.621614	-0.025	0.589041	0.702942	0.467685	-0.025	0.288889	0.373124	0.214167	-0.025	0.328571	0.451219	0.220949
-0.02	0.711712	0.793738	0.618043	-0.02	0.484848	0.61119	0.359911	-0.02	0.316176	0.401394	0.239169	-0.02	0.389831	0.525621	0.265491		-0.02	0.721805	0.795963	0.637492	-0.02	0.625	0.736389	0.502986	-0.02	0.274648	0.355798	0.203151	-0.02	0.315068	0.434387	0.211296
-0.015	0.711712	0.793738	0.618043	-0.015	0.463768	0.587953	0.342793	-0.015	0.296296	0.380921	0.220846	-0.015	0.396552	0.533585	0.270457		-0.015	0.732824	0.80632	0.648497	-0.015	0.625	0.736389	0.502986	-0.015	0.274648	0.355798	0.203151	-0.015	0.305556	0.425317	0.20238
-0.01	0.72807	0.807174	0.636747	-0.01	0.485294	0.609702	0.362208	-0.01	0.307143	0.390643	0.232009	-0.01	0.372881	0.508545	0.25044		-0.01	0.747899	0.822997	0.660069	-0.01	0.611111	0.723845	0.488937	-0.01	0.269504	0.350653	0.198303	-0.01	0.27027	0.386098	0.173549
-0.005	0.736364	0.815796	0.643791	-0.005	0.492308	0.619329	0.36601	-0.005	0.3	0.38656	0.222799	-0.005	0.357143	0.496407	0.233555		-0.005	0.747899	0.822997	0.660069	-0.005	0.623188	0.737095	0.49835	-0.005	0.275362	0.357829	0.202802	-0.005	0.257143	0.375614	0.16007
0	0.716981	0.800218	0.621235	0	0.492308	0.619329	0.36601	0	0.294118	0.384618	0.214161	0	0.351852	0.493762	0.226812		0	0.735537	0.811552	0.647639	0	0.630769	0.747206	0.501999	0	0.277372	0.360286	0.204348	0	0.25	0.369822	0.15288
0.005	0.737864	0.81961	0.641977	0.005	0.507692	0.63399	0.380671	0.005	0.297297	0.391461	0.214275	0.005	0.365385	0.510441	0.236244		0.005	0.753968	0.826307	0.669317	0.005	0.640625	0.75681	0.510963	0.005	0.280303	0.365087	0.205653	0.005	0.238095	0.362116	0.139812
0.01	0.739583	0.823849	0.640014	0.01	0.52381	0.651223	0.394084	0.01	0.306931	0.406557	0.218979	0.01	0.36	0.508069	0.229157		0.01	0.768595	0.840392	0.68321	0.01	0.630769	0.747206	0.501999	0.01	0.282443	0.367703	0.207294	0.01	0.22807	0.358363	0.127397
0.015	0.741935	0.827133	0.640773	0.015	0.516667	0.647687	0.383946	0.015	0.309278	0.411231	0.219339	0.015	0.382979	0.536201	0.245068		0.015	0.777778	0.849409	0.691591	0.015	0.625	0.742951	0.495076	0.015	0.278689	0.367097	0.201341	0.015	0.203704	0.335305	0.106319
0.02	0.733333	0.821081	0.629678	0.02	0.526316	0.660152	0.389652	0.02	0.304348	0.409033	0.212672	0.02	0.431818	0.589663	0.283494		0.02	0.775862	0.848059	0.689086	0.02	0.625	0.742951	0.495076	0.02	0.254237	0.342636	0.178569	0.02	0.188679	0.319724	0.0943698
0.025	0.747126	0.834245	0.642547	0.025	0.54717	0.684385	0.404498	0.025	0.306818	0.414197	0.212877	0.025	0.428571	0.590389	0.277207		0.025	0.770642	0.845739	0.680313	0.025	0.644068	0.764455	0.508684	0.025	0.252252	0.343541	0.174623	0.025	0.196078	0.331157	0.0982434
0.03	0.731707	0.82361	0.62244	0.03	0.55102	0.693346	0.402305	0.03	0.322222	0.429	0.22752	0.03	0.428571	0.590389	0.277207		0.03	0.757282	0.836355	0.662887	0.03	0.642857	0.766445	0.503593	0.03	0.242718	0.337113	0.163645	0.03	0.204082	0.34343	0.102449
0.035	0.736842	0.831261	0.62324	0.035	0.565217	0.710657	0.411071	0.035	0.329412	0.43984	0.23126	0.035	0.410256	0.579001	0.255668		0.035	0.747475	0.829436	0.650183	0.035	0.62963	0.757093	0.487417	0.035	0.267327	0.364624	0.184135	0.035	0.181818	0.327137	0.0819188
0.04	0.805556	0.889416	0.695331	0.04	0.595238	0.743709	0.432821	0.04	0.35443	0.470126	0.250006	0.04	0.405405	0.579003	0.247542		0.04	0.739583	0.823849	0.640014	0.04	0.66	0.787945	0.512348	0.04	0.271739	0.374493	0.184198	0.04	0.170732	0.320561	0.0715153
0.045	0.818182	0.902365	0.703935	0.045	0.621622	0.775424	0.447568	0.045	0.368421	0.486856	0.260576	0.045	0.424242	0.607847	0.254762		0.045	0.752688	0.836315	0.652371	0.045	0.711111	0.836337	0.556855	0.045	0.252874	0.357453	0.165755	0.045	0.15	0.298353	0.0571023
0.05	0.819672	0.90639	0.700214	0.05	0.657143	0.808676	0.47789	0.05	0.38806	0.514982	0.271368	0.05	0.448276	0.643061	0.264455		0.05	0.747253	0.832545	0.645272	0.05	0.725	0.853991	0.561117	0.05	0.25974	0.372256	0.166433	0.05	0.138889	0.294975	0.0466777
0.055	0.814815	0.907455	0.685703	0.055	0.625	0.789	0.436922	0.055	0.403226	0.535503	0.280511	0.055	0.423077	0.63082	0.233522		0.055	0.73494	0.825845	0.626639	0.055	0.742857	0.875106	0.567441	0.055	0.285714	0.406218	0.184046	0.055	0.147059	0.310566	0.0495285
0.06	0.823529	0.915991	0.691274	0.06	0.633333	0.800701	0.43856	0.06	0.415094	0.55866	0.281358	0.06	0.48	0.686943	0.277968		0.06	0.743243	0.837796	0.628435	0.06	0.71875	0.862543	0.532529	0.06	0.294118	0.417074	0.189787	0.06	0.111111	0.291587	0.0235275
0.065	0.8125	0.910502	0.673707	0.065	0.692308	0.85674	0.482104	0.065	0.38	0.528251	0.246501	0.065	0.434783	0.655053	0.231914		0.065	0.75	0.849844	0.62601	0.065	0.740741	0.888855	0.537151	0.065	0.306452	0.436503	0.195614	0.065	0.125	0.323611	0.0265593
0.07	0.780488	0.894392	0.623863	0.07	0.695652	0.867897	0.470808	0.07	0.357143	0.519739	0.215508	0.07	0.421053	0.665002	0.202521		0.07	0.71875	0.824034	0.5924	0.07	0.826087	0.950492	0.612188	0.07	0.321429	0.459636	0.202855	0.07	0.136364	0.349122	0.0290559
0.075	0.771429	0.89579	0.598637	0.075	0.681818	0.861353	0.451276	0.075	0.4	0.578882	0.238708	0.075	0.4	0.67713	0.163364		0.075	0.688525	0.800966	0.557063	0.075	0.85	0.967929	0.621073	0.075	0.319149	0.471181	0.190861	0.075	0.1	0.316983	0.0123485
0.08	0.741935	0.881436	0.553866	0.08	0.65	0.846091	0.407811	0.08	0.441176	0.621142	0.27185	0.08	0.5	0.789055	0.210945		0.08	0.678571	0.797145	0.540364	0.08	0.823529	0.962015	0.565682	0.08	0.325581	0.48544	0.190763	0.08	0.0555556	0.272944	0.00140556
0.085	0.714286	0.867763	0.513332	0.085	0.846154	0.980793	0.545529	0.085	0.464286	0.661301	0.275109	0.085	0.454545	0.766206	0.167488		0.085	0.645833	0.778394	0.494568	0.085	0.866667	0.983424	0.595397	0.085	0.342857	0.52211	0.191324	0.085	0.0833333	0.384796	0.00210759
0.09	0.65	0.846091	0.407811	0.09	0.888889	0.997191	0.517503	0.09	0.588235	0.815563	0.329247	0.09	0.5	0.842987	0.157013		0.09	0.604167	0.742301	0.452696	0.09	0.9	0.997471	0.554984	0.09	0.366667	0.56144	0.199299	0.09	0.142857	0.578723	0.0036103
0.095	0.5625	0.802466	0.298777	0.095	0.888889	0.997191	0.517503	0.095	0.666667	0.881759	0.383804	0.095	0.5	0.842987	0.157013		0.095	0.520833	0.667134	0.37187	0.095	0.888889	0.997191	0.517503	0.095	0.321429	0.523516	0.158776	0.095	0.166667	0.641235	0.00421074
0.1	0.6	0.836636	0.32287	0.1	0.888889	0.997191	0.517503	0.1	0.6	0.836636	0.32287	0.1	0.5	0.842987	0.157013		0.1	0.413043	0.567728	0.269975	0.1	0.833333	0.995789	0.358765	0.1	0.357143	0.55935	0.186407	0.1	0.2	0.716418	0.00505076
0.105	0.357143	0.64862	0.127598	0.105	0.857143	0.99639	0.421277	0.105	0.6	0.836636	0.32287	0.105	0.375	0.755137	0.0852334		0.105	0.25	0.395959	0.136372	0.105	0.75	0.993691	0.19412	0.105	0.37931	0.577395	0.206869	0.105	0.2	0.716418	0.00505076
0.11	0.227273	0.453704	0.0782063	0.11	0.777778	0.971855	0.399906	0.11	0.642857	0.872402	0.35138	0.11	0.3	0.652453	0.0667395		0.11	0.191489	0.332597	0.0914916	0.11	1	1	0.025	0.11	0.40625	0.593551	0.236984	0.11	0.2	0.716418	0.00505076
0.115	0.166667	0.373842	0.0473536	0.115	0.714286	0.963307	0.290421	0.115	0.615385	0.861421	0.315778	0.115	0.222222	0.600094	0.028145		0.115	0.123077	0.228186	0.0546631	0.115	1	1	0.025	0.115	0.454545	0.636493	0.281066	0.115	0.2	0.716418	0.00505076
0.12	0.0769231	0.251303	0.00945539	0.12	0.75	0.968146	0.349144	0.12	0.47619	0.702193	0.257131	0.12	0.111111	0.482497	0.00280914		0.12	0.0875	0.172008	0.0359064	0.12	1	1	0.025	0.12	0.461538	0.628189	0.300948	0.12	0.2	0.716418	0.00505076
0.125	0.107143	0.282264	0.0226651	0.125	0.75	0.968146	0.349144	0.125	0.458333	0.671792	0.25553	0.125	0.1	0.445016	0.00252858		0.125	0.0752688	0.14895	0.030797	0.125		1	0	0.125	0.45098	0.596581	0.311275	0.125	0.2	0.716418	0.00505076
0.13	0.125	0.289948	0.0351307	0.13	0.714286	0.963307	0.290421	0.13	0.461538	0.666292	0.265871	0.13	0.181818	0.517756	0.0228312		0.13	0.0491803	0.103973	0.0182596	0.13		1	0	0.13	0.483333	0.616054	0.352313	0.13	0.25	0.80588	0.00630946
0.135	0.097561	0.231315	0.0272275	0.135	0.666667	0.956728	0.222778	0.135	0.428571	0.606469	0.263227	0.135	0.214286	0.507976	0.0465793		0.135	0.0425532	0.0903179	0.015774	0.135		1	0	0.135	0.444444	0.575112	0.319173	0.135	0.25	0.80588	0.00630946
0.14	0.0454545	0.154732	0.00555295	0.14	0.6	0.947255	0.146633	0.14	0.384615	0.553809	0.233639	0.14	0.1875	0.456457	0.0404737		0.14	0.0301205	0.0688886	0.00985093	0.14	1	1	0.025	0.14	0.480519	0.597405	0.365177	0.14	0.2	0.716418	0.00505076
0.145	0.0377358	0.129758	0.00460311	0.145	0.6	0.947255	0.146633	0.145	0.44898	0.597695	0.306654	0.145	0.2	0.480891	0.043312		0.145	0.0209424	0.0527502	0.00573488	0.145	1	1	0.025	0.145	0.494382	0.602484	0.386665	0.145	0	0.707598	0
0.15	0.0350877	0.121071	0.00427789	0.15	0.333333	0.700705	0.0748546	0.15	0.433962	0.577174	0.298392	0.15	0.2	0.480891	0.043312		0.15	0.0136986	0.0395091	0.00283395	0.15	1	1	0.025	0.15	0.515152	0.616845	0.412528	0.15	0.25	0.80588	0.00630946
0.155	0.0263158	0.0918495	0.00320301	0.155	0.333333	0.700705	0.0748546	0.155	0.448276	0.584577	0.317438	0.155	0.176471	0.434318	0.0379851		0.155	0.0119522	0.0345301	0.00247164	0.155	1	1	0.025	0.155	0.535714	0.630472	0.439022	0.155	0.166667	0.641235	0.00421074
0.16	0.0232558	0.0814944	0.0028289	0.16	0.307692	0.614262	0.0909204	0.16	0.411765	0.537733	0.293735	0.16	0.111111	0.34712	0.0137512		0.16	0.0108303	0.0313228	0.00223907	0.16	1	1	0.025	0.16	0.545455	0.636193	0.452439	0.16	0.111111	0.482497	0.00280914
0.165	0.0217391	0.0763307	0.00264364	0.165	0.25	0.523771	0.072662	0.165	0.43038	0.546714	0.319424	0.165	0.105263	0.331377	0.0130122		0.165	0.013289	0.0336738	0.00363237	0.165	0.5	0.987421	0.0125791	0.165	0.543307	0.631938	0.452611	0.165	0.1	0.445016	0.00252858
0.17	0.0194175	0.0683859	0.00236026	0.17	0.166667	0.414177	0.0357851	0.17	0.426829	0.540946	0.318156	0.17	0.173913	0.387812	0.0495076		0.17	0.00920245	0.0266565	0.0019018	0.17	0.5	0.987421	0.0125791	0.17	0.550725	0.635432	0.463793	0.17	0.0769231	0.360297	0.00194563
0.175	0.0183486	0.0647119	0.00222988	0.175	0.157895	0.395785	0.0338262	0.175	0.426966	0.536299	0.322633	0.175	0.166667	0.373842	0.0473536		0.175	0.00593472	0.0212727	0.000719532	0.175	0.25	0.80588	0.00630946	0.175	0.534722	0.618185	0.449801	0.175	0.153846	0.454471	0.0192067
0.18	0.016129	0.057049	0.0019593	0.18	0.136364	0.349122	0.0290559	0.18	0.401961	0.503702	0.306067	0.18	0.2	0.407037	0.0683115		0.18	0.00835655	0.0242259	0.00172665	0.18	0.25	0.80588	0.00630946	0.18	0.532895	0.614157	0.450326	0.18	0.133333	0.404603	0.0165759
0.185	0.028169	0.0705519	0.00772734	0.185	0.137931	0.316641	0.0388948	0.185	0.422018	0.520366	0.328016	0.185	0.24	0.451288	0.0935644		0.185	0.00802139	0.0232618	0.00165727	0.185	0.25	0.80588	0.00630946	0.185	0.546012	0.624044	0.466277	0.185	0.117647	0.364409	0.0145793
0.19	0.0331126	0.0755797	0.0108374	0.19	0.114286	0.267378	0.0320312	0.19	0.40678	0.501059	0.317295	0.19	0.344828	0.543306	0.179384		0.19	0.00763359	0.0221454	0.001577	0.19	0.166667	0.641235	0.00421074	0.19	0.55814	0.633679	0.480562	0.19	0.117647	0.364409	0.0145793
0.195	0.0310559	0.0709834	0.0101592	0.195	0.108108	0.254176	0.030252	0.195	0.424	0.515562	0.336124	0.195	0.333333	0.518267	0.179605		0.195	0.00742574	0.0215468	0.00153399	0.195	0.111111	0.482497	0.00280914	0.195	0.559322	0.633736	0.482887	0.195	0.111111	0.34712	0.0137512
0.2	0.0290698	0.0665324	0.00950488	0.2	0.0930233	0.221353	0.0259313	0.2	0.427481	0.516838	0.341477	0.2	0.342857	0.52211	0.191324		0.2	0.00488998	0.0175518	0.000592748	0.2	0.1	0.445016	0.00252858	0.2	0.568182	0.642491	0.491536	0.2	0.157895	0.395785	0.0338262
0.205	0.0324324	0.069252	0.0119934	0.205	0.0869565	0.207917	0.0242031	0.205	0.428571	0.514891	0.345339	0.205	0.388889	0.565362	0.231424		0.205	0.00497512	0.0178555	0.00060308	0.205	0.0714286	0.338684	0.00180678	0.205	0.575419	0.648825	0.499473	0.205	0.15	0.378927	0.0320709
0.21	0.0366492	0.0740508	0.0148597	0.21	0.0612245	0.168659	0.0128084	0.21	0.432432	0.516298	0.351327	0.21	0.477273	0.633102	0.324614		0.21	0.004914	0.0176375	0.000595664	0.21	0.0625	0.302321	0.00158111	0.21	0.586592	0.659545	0.510722	0.21	0.142857	0.363424	0.030489
0.215	0.0366492	0.0740508	0.0148597	0.215	0.0566038	0.156629	0.0118287	0.215	0.419355	0.501181	0.340672	0.215	0.468085	0.619222	0.321115		0.215	0.00753769	0.0218692	0.00155716	0.215	0.0588235	0.286889	0.00148817	0.215	0.6	0.672158	0.524492	0.215	0.15	0.378927	0.0320709
0.22	0.0447761	0.0832948	0.020676	0.22	0.0333333	0.115281	0.00406262	0.22	0.43871	0.520589	0.359219	0.22	0.48	0.625848	0.336605		0.22	0.00761421	0.0220896	0.00157299	0.22	0.0952381	0.303774	0.0117493	0.22	0.603261	0.67448	0.528658	0.22	0.142857	0.363424	0.030489
0.225	0.0386473	0.0747278	0.0168304	0.225	0.0322581	0.111719	0.00393076	0.225	0.443038	0.524103	0.36415	0.225	0.537037	0.673775	0.396095		0.225	0.00773196	0.0224287	0.00159736	0.225	0.0869565	0.280379	0.01071	0.225	0.612022	0.683014	0.537338	0.225	0.142857	0.363424	0.030489
0.23	0.0384615	0.0743754	0.0167488	0.23	0.0307692	0.10677	0.00374826	0.23	0.43871	0.520589	0.359219	0.23	0.534483	0.6666	0.398725		0.23	0.00831025	0.0240928	0.00171706	0.23	0.0714286	0.235035	0.0087705	0.23	0.605714	0.678621	0.529163	0.23	0.130435	0.335889	0.0277515
0.235	0.038835	0.0750837	0.0169128	0.235	0.0441176	0.123563	0.0091922	0.235	0.450331	0.533299	0.369351	0.235	0.561404	0.692585	0.423621		0.235	0.00862069	0.0249853	0.00178133	0.235	0.0689655	0.227662	0.00846396	0.235	0.608939	0.680871	0.533335	0.235	0.125	0.323611	0.0265593
0.24	0.0380952	0.0736803	0.0165879	0.24	0.0405405	0.113937	0.00843976	0.24	0.457516	0.539883	0.376827	0.24	0.596491	0.724387	0.458213		0.24	0.00895522	0.0259465	0.0018506	0.24	0.030303	0.157594	0.000766912	0.24	0.589286	0.664475	0.510889	0.24	0.125	0.323611	0.0265593
0.245	0.038835	0.0750837	0.0169128	0.245	0.0506329	0.124595	0.0139661	0.245	0.44	0.523283	0.359135	0.245	0.6	0.724378	0.465405		0.245	0.00928793	0.0269019	0.0019195	0.245	0.030303	0.157594	0.000766912	0.245	0.588957	0.665308	0.509311	0.245	0.185185	0.38083	0.063
0.25	0.0428571	0.0797947	0.0197815	0.25	0.0519481	0.127699	0.0143335	0.25	0.431373	0.5138	0.351655	0.25	0.605634	0.719652	0.482514		0.25	0.0131148	0.0332367	0.00358458	0.25	0.025	0.131586	0.000632745	0.25	0.580247	0.657223	0.50028	0.25	0.153846	0.348679	0.0435635
0.255	0.0492611	0.088725	0.0238722	0.255	0.0512821	0.126128	0.0141474	0.255	0.43871	0.520589	0.359219	0.255	0.630137	0.740263	0.509101		0.255	0.0176056	0.0406052	0.0057406	0.255	0.0238095	0.125659	0.000602623	0.255	0.572327	0.650366	0.491541	0.255	0.142857	0.326653	0.0403356
0.26	0.0552764	0.0967507	0.0279134	0.26	0.0512821	0.126128	0.0141474	0.26	0.44	0.523283	0.359135	0.26	0.653333	0.759568	0.534579		0.26	0.0226415	0.0486271	0.00835332	0.26	0.0204082	0.108542	0.000516556	0.26	0.535484	0.615866	0.453719	0.26	0.153846	0.348679	0.0435635
0.265	0.0561224	0.0981982	0.0283458	0.265	0.0533333	0.130961	0.0147208	0.265	0.433566	0.518944	0.350998	0.265	0.662338	0.766224	0.545541		0.265	0.02	0.0460536	0.00652507	0.265	0.0178571	0.0955259	0.000452002	0.265	0.533333	0.61513	0.450194	0.265	0.153846	0.348679	0.0435635
0.27	0.0585106	0.102278	0.029567	0.27	0.0526316	0.129309	0.0145246	0.27	0.425532	0.511524	0.342735	0.27	0.684932	0.788704	0.565613		0.27	0.025974	0.0556743	0.00959037	0.27	0.0172414	0.0923611	0.000436419	0.27	0.517241	0.600922	0.432842	0.27	0.142857	0.326653	0.0403356
0.275	0.0594595	0.103897	0.0300525	0.275	0.0533333	0.130961	0.0147208	0.275	0.429577	0.515263	0.346892	0.275	0.708333	0.809547	0.589333		0.275	0.0277778	0.059477	0.0102608	0.275	0.0327869	0.113472	0.0039956	0.275	0.489796	0.57349	0.406522	0.275	0.0857143	0.230575	0.0180376
0.28	0.0697674	0.118698	0.0365672	0.28	0.0555556	0.136179	0.0153425	0.28	0.439394	0.528392	0.353176	0.28	0.694444	0.79762	0.574683		0.28	0.0252525	0.0579441	0.00824916	0.28	0.046875	0.130936	0.00977307	0.28	0.482517	0.567525	0.398249	0.28	0.0810811	0.219096	0.0170435
0.285	0.0628931	0.11262	0.0305688	0.285	0.0441176	0.123563	0.0091922	0.285	0.424242	0.513239	0.338722	0.285	0.69863	0.80056	0.579988		0.285	0.0314136	0.0671171	0.0116138	0.285	0.0571429	0.139894	0.0157871	0.285	0.445255	0.532534	0.360395	0.285	0.108108	0.254176	0.030252
0.29	0.0584416	0.10804	0.0270685	0.29	0.0615385	0.150133	0.01702	0.29	0.443548	0.535467	0.354389	0.29	0.681159	0.788252	0.557946		0.29	0.0454545	0.0875966	0.0198255	0.29	0.0547945	0.134394	0.0151295	0.29	0.406015	0.494554	0.321757	0.29	0.1	0.236637	0.0279254
0.295	0.062069	0.114555	0.0287719	0.295	0.0895522	0.184796	0.033577	0.295	0.42735	0.522131	0.336338	0.295	0.739726	0.835455	0.623762		0.295	0.0588235	0.105516	0.0285655	0.295	0.0540541	0.132655	0.0149223	0.295	0.393939	0.482695	0.310054	0.295	0.0930233	0.221353	0.0259313
0.3	0.0729927	0.130139	0.0355563	0.3	0.0967742	0.19883	0.0363496	0.3	0.413793	0.508965	0.323132	0.3	0.75	0.844607	0.633972		0.3	0.0731707	0.124326	0.0383782	0.3	0.0512821	0.126128	0.0141474	0.3	0.367647	0.454543	0.286651	0.3	0.0638298	0.175392	0.0133618
0.305	0.0793651	0.141113	0.0387147	0.305	0.0952381	0.195856	0.035759	0.305	0.412844	0.511166	0.31938	0.305	0.756757	0.849018	0.643086		0.305	0.0877193	0.140551	0.0499289	0.305	0.047619	0.117457	0.0131251	0.305	0.350365	0.436473	0.27088	0.305	0.06	0.165482	0.0125486
0.31	0.0833333	0.147915	0.0406861	0.31	0.126984	0.234966	0.0564513	0.31	0.421569	0.52339	0.324424	0.31	0.736111	0.833046	0.618972		0.31	0.0994152	0.154399	0.0589867	0.31	0.045977	0.113553	0.0126674	0.31	0.335714	0.420367	0.258179	0.31	0.0555556	0.153885	0.0116068
0.315	0.0782609	0.143368	0.0364102	0.315	0.126984	0.234966	0.0564513	0.315	0.442105	0.54768	0.340239	0.315	0.763889	0.856034	0.6491		0.315	0.115152	0.173972	0.0707706	0.315	0.0425532	0.105381	0.0117142	0.315	0.312057	0.395458	0.236748	0.315	0.05	0.139243	0.0104323
0.32	0.0769231	0.145952	0.0337946	0.32	0.137931	0.25381	0.0614797	0.32	0.411111	0.519822	0.308419	0.32	0.771429	0.863343	0.655525		0.32	0.136646	0.199546	0.087658	0.32	0.0309278	0.0877318	0.00642405	0.32	0.306569	0.391023	0.230694	0.32	0.0454545	0.127143	0.00947374
0.325	0.0816327	0.154525	0.035903	0.325	0.157895	0.278683	0.0748312	0.325	0.382022	0.49113	0.281	0.325	0.739726	0.835455	0.623762		0.325	0.1375	0.200746	0.0882193	0.325	0.030303	0.0860113	0.00629335	0.325	0.28777	0.370621	0.214203	0.325	0.0441176	0.123563	0.0091922
0.33	0.0721649	0.143048	0.0295052	0.33	0.160714	0.28328	0.0762187	0.33	0.354839	0.460861	0.25834	0.33	0.757143	0.851711	0.639885		0.33	0.156627	0.221012	0.104937	0.33	0.029703	0.0843569	0.00616786	0.33	0.282759	0.363458	0.211165	0.33	0.0428571	0.120179	0.0089269
0.335	0.0842105	0.1592	0.0370591	0.335	0.169811	0.298022	0.0807089	0.335	0.354839	0.460861	0.25834	0.335	0.732394	0.830565	0.61406		0.335	0.189349	0.256659	0.133267	0.335	0.036036	0.0896999	0.00990437	0.335	0.267606	0.348324	0.196847	0.335	0.056338	0.138011	0.0155616
0.34	0.091954	0.173169	0.0405402	0.34	0.188679	0.319724	0.0943698	0.34	0.370787	0.479702	0.27073	0.34	0.704225	0.806703	0.584067		0.34	0.221519	0.294373	0.159408	0.34	0.0434783	0.0985497	0.0142658	0.34	0.282759	0.363458	0.211165	0.34	0.0533333	0.130961	0.0147208
0.345	0.108434	0.195886	0.0507971	0.345	0.18	0.314369	0.0857621	0.345	0.337079	0.445077	0.240265	0.345	0.72	0.817595	0.60437		0.345	0.270968	0.348125	0.202786	0.345	0.0406504	0.0923156	0.0133288	0.345	0.273973	0.353865	0.203493	0.345	0.0263158	0.0918495	0.00320301
0.35	0.105263	0.196917	0.0465536	0.35	0.183673	0.320221	0.0875903	0.35	0.348315	0.456677	0.250361	0.35	0.742424	0.842234	0.619939		0.35	0.296053	0.375411	0.224836	0.35	0.0413223	0.0937991	0.0135513	0.35	0.265306	0.34437	0.195954	0.35	0.0365854	0.103215	0.00760928
0.355	0.111111	0.207247	0.049208	0.355	0.18	0.314369	0.0857621	0.355	0.314607	0.421698	0.220258	0.355	0.731343	0.832359	0.609038		0.355	0.329193	0.407536	0.257271	0.355	0.0387597	0.088134	0.012703	0.355	0.266667	0.344949	0.197842	0.355	0.0365854	0.103215	0.00760928
0.36	0.121212	0.22494	0.0538109	0.36	0.18	0.314369	0.0857621	0.36	0.311111	0.417392	0.21767	0.36	0.723077	0.8269	0.598099		0.36	0.365854	0.44452	0.292131	0.36	0.0384615	0.0874736	0.0126044	0.36	0.285714	0.365979	0.214306	0.36	0.0348837	0.0985762	0.00725246
0.365	0.129032	0.238508	0.05739	0.365	0.156863	0.285876	0.0702408	0.365	0.311111	0.417392	0.21767	0.365	0.714286	0.821071	0.586539		0.365	0.401235	0.481036	0.325116	0.365	0.0542636	0.108609	0.0220923	0.365	0.282895	0.361565	0.212899	0.365	0.0340909	0.0964096	0.00708631
0.37	0.136364	0.243141	0.0642982	0.37	0.156863	0.285876	0.0702408	0.37	0.315217	0.420426	0.222289	0.37	0.686567	0.794421	0.561602		0.37	0.432099	0.512116	0.354612	0.37	0.0538462	0.107797	0.0219202	0.37	0.279221	0.357131	0.210017	0.37	0.0465116	0.114825	0.0128164
0.375	0.153846	0.264784	0.0763216	0.375	0.148148	0.271198	0.0661976	0.375	0.298851	0.406488	0.205376	0.375	0.657143	0.766518	0.534004		0.375	0.453988	0.533723	0.375956	0.375	0.0451128	0.0956048	0.0167331	0.375	0.286624	0.364127	0.217368	0.375	0.0470588	0.116126	0.0129689
0.38	0.15873	0.272598	0.0788338	0.38	0.145455	0.266632	0.0649514	0.38	0.287356	0.394338	0.195357	0.38	0.626667	0.735698	0.507305		0.38	0.485549	0.5626	0.409002	0.38	0.0367647	0.08371	0.0120433	0.38	0.278481	0.355274	0.210199	0.38	0.0465116	0.114825	0.0128164
0.385	0.163934	0.280885	0.0815173	0.385	0.148148	0.271198	0.0661976	0.385	0.277108	0.386248	0.184456	0.385	0.608108	0.719612	0.487672		0.385	0.526012	0.602289	0.448828	0.385	0.028777	0.0720402	0.00789528	0.385	0.283951	0.36001	0.215981	0.385	0.0344828	0.0974808	0.00716842
0.39	0.163934	0.280885	0.0815173	0.39	0.137255	0.262552	0.0570118	0.39	0.261905	0.369254	0.171976	0.39	0.576923	0.688067	0.459758		0.39	0.552486	0.626291	0.476934	0.39	0.0291971	0.0730678	0.00801136	0.39	0.291667	0.366643	0.224205	0.39	0.0348837	0.0985762	0.00725246
0.395	0.166667	0.285219	0.0829288	0.395	0.12	0.243101	0.0453353	0.395	0.241379	0.345002	0.156049	0.395	0.551282	0.664143	0.434409		0.395	0.579235	0.651682	0.504178	0.395	0.035461	0.0808123	0.0116126	0.395	0.305882	0.381051	0.237626	0.395	0.0348837	0.0985762	0.00725246
0.4	0.147541	0.261688	0.0697523	0.4	0.12	0.243101	0.0453353	0.4	0.25	0.351143	0.165548	0.4	0.540541	0.65708	0.420656		0.4	0.604396	0.675951	0.529381	0.4	0.0422535	0.0896978	0.0156618	0.4	0.307229	0.383424	0.238066	0.4	0.0340909	0.0964096	0.00708631
0.405	0.147541	0.261688	0.0697523	0.405	0.12	0.243101	0.0453353	0.405	0.260417	0.359986	0.176151	0.405	0.514286	0.635598	0.391727		0.405	0.614973	0.685059	0.54118	0.405	0.057554	0.110254	0.0251723	0.405	0.301205	0.377127	0.232537	0.405	0.0434783	0.107593	0.0119716
0.41	0.175439	0.299058	0.0874732	0.41	0.108696	0.235697	0.0362484	0.41	0.234043	0.332626	0.152857	0.41	0.492308	0.619329	0.36601		0.41	0.650538	0.718843	0.577347	0.41	0.0719424	0.128325	0.0350366	0.41	0.301775	0.376997	0.233657	0.41	0.0434783	0.107593	0.0119716
0.415	0.189655	0.314051	0.0986638	0.415	0.12766	0.257414	0.0483222	0.415	0.22449	0.319918	0.146352	0.415	0.467742	0.598841	0.339827		0.415	0.671642	0.736079	0.602054	0.415	0.0785714	0.136236	0.0398748	0.415	0.297619	0.372886	0.22965	0.415	0.0666667	0.139476	0.0248567
0.42	0.222222	0.344644	0.127151	0.42	0.133333	0.267925	0.0505424	0.42	0.206186	0.300316	0.130729	0.42	0.467742	0.598841	0.339827		0.42	0.690476	0.752288	0.623193	0.42	0.0921986	0.152502	0.0500094	0.42	0.288344	0.364381	0.22018	0.42	0.0659341	0.138004	0.0245791
0.425	0.264706	0.38571	0.165038	0.425	0.111111	0.240536	0.0370767	0.425	0.210526	0.306242	0.133593	0.425	0.45	0.583881	0.321222		0.425	0.725581	0.784064	0.660762	0.425	0.0985915	0.159886	0.0549565	0.425	0.284848	0.360204	0.217399	0.425	0.0631579	0.132413	0.0235284
0.43	0.265625	0.390876	0.162976	0.43	0.116279	0.250832	0.0388523	0.43	0.222222	0.322127	0.141337	0.43	0.438596	0.576379	0.307415		0.43	0.75	0.805768	0.687361	0.43	0.105634	0.168237	0.0603395	0.43	0.302469	0.379453	0.232875	0.43	0.105263	0.185074	0.0516447
0.435	0.28125	0.4076	0.175966	0.435	0.0869565	0.207917	0.0242031	0.435	0.211111	0.309879	0.13215	0.435	0.454545	0.594455	0.319701		0.435	0.785714	0.837573	0.726126	0.435	0.126866	0.195339	0.0756722	0.435	0.310559	0.388162	0.240085	0.435	0.09375	0.170519	0.0437704
0.44	0.285714	0.413461	0.178929	0.44	0.0714286	0.194831	0.0149797	0.44	0.206522	0.30357	0.12916	0.44	0.433333	0.56759	0.305881		0.44	0.797468	0.84673	0.7406	0.44	0.139535	0.211534	0.0848425	0.44	0.299401	0.374995	0.231084	0.44	0.0978261	0.177596	0.0457161
0.445	0.28125	0.4076	0.175966	0.445	0.152174	0.288691	0.0634443	0.445	0.20202	0.294614	0.127985	0.445	0.4	0.540927	0.270229		0.445	0.814815	0.8616	0.760169	0.445	0.152672	0.225895	0.0958203	0.445	0.289157	0.364491	0.221521	0.445	0.106383	0.186951	0.0522073
0.45	0.294118	0.417074	0.189787	0.45	0.170213	0.308091	0.0764695	0.45	0.22449	0.319918	0.146352	0.45	0.357143	0.496407	0.233555		0.45	0.831276	0.876117	0.778148	0.45	0.160305	0.234546	0.102056	0.45	0.29878	0.375085	0.229911	0.45	0.105263	0.185074	0.0516447
0.455	0.304348	0.426875	0.199248	0.455	0.204082	0.34343	0.102449	0.455	0.242424	0.338903	0.161916	0.455	0.327273	0.467071	0.206808		0.455	0.835294	0.878642	0.783958	0.455	0.169355	0.247151	0.107997	0.455	0.299363	0.377509	0.228967	0.455	0.0957447	0.173986	0.0447221
0.46	0.328571	0.451219	0.220949	0.46	0.2	0.337183	0.100302	0.46	0.252427	0.347594	0.17199	0.46	0.298246	0.434026	0.184288		0.46	0.854406	0.894864	0.80568	0.46	0.183333	0.264307	0.118606	0.46	0.294118	0.373099	0.223302	0.46	0.0957447	0.173986	0.0447221
0.465	0.356164	0.476914	0.24748	0.465	0.230769	0.368403	0.125316	0.465	0.25	0.348771	0.167212	0.465	0.285714	0.422099	0.172952		0.465	0.859316	0.898972	0.811336	0.465	0.188034	0.270729	0.121753	0.465	0.302632	0.382308	0.230832	0.465	0.122222	0.208174	0.0626206
0.47	0.411765	0.537733	0.293735	0.47	0.245283	0.382825	0.137551	0.47	0.255102	0.353143	0.172386	0.47	0.254545	0.390028	0.1467		0.47	0.869403	0.907321	0.823077	0.47	0.221311	0.305421	0.151196	0.47	0.30719	0.386795	0.235227	0.47	0.123596	0.210394	0.0633435
0.475	0.426471	0.552328	0.307226	0.475	0.28	0.424905	0.162311	0.475	0.262626	0.360672	0.179272	0.475	0.264151	0.403279	0.152568		0.475	0.88	0.91594	0.835619	0.475	0.228814	0.315178	0.156527	0.475	0.331081	0.413096	0.255984	0.475	0.129412	0.219766	0.0664099
0.48	0.434783	0.559579	0.315765	0.48	0.269231	0.410243	0.155683	0.48	0.27551	0.374992	0.190054	0.48	0.265306	0.410817	0.149471		0.48	0.886447	0.921529	0.842705	0.48	0.243478	0.33232	0.168289	0.48	0.34	0.421737	0.264725	0.48	0.129412	0.219766	0.0664099
0.485	0.454545	0.581863	0.331439	0.485	0.283019	0.423477	0.167858	0.485	0.254902	0.350775	0.173755	0.485	0.285714	0.43263	0.165842		0.485	0.880435	0.91625	0.836199	0.485	0.281818	0.375571	0.20018	0.485	0.337662	0.418184	0.263524	0.485	0.13253	0.224772	0.0680574
0.49	0.5	0.627677	0.372323	0.49	0.298246	0.434026	0.184288	0.49	0.257143	0.351654	0.176795	0.49	0.3	0.446082	0.178618		0.49	0.887273	0.92211	0.84382	0.49	0.289474	0.381856	0.208357	0.49	0.337838	0.420089	0.262226	0.49	0.144578	0.238934	0.076999
0.495	0.538462	0.662979	0.410325	0.495	0.283333	0.414436	0.174505	0.495	0.271028	0.365527	0.189615	0.495	0.265306	0.410817	0.149471		0.495	0.894928	0.928494	0.852592	0.495	0.309091	0.40431	0.224454	0.495	0.321918	0.404183	0.247051	0.495	0.148148	0.244489	0.078962
0.5	0.590909	0.710451	0.462937	0.5	0.283333	0.414436	0.174505	0.5	0.288462	0.385533	0.203819	0.5	0.254902	0.396334	0.143263		0.5	0.897163	0.93004	0.855655	0.5	0.308411	0.405035	0.22271	0.5	0.328767	0.411296	0.25335	0.5	0.177215	0.279425	0.100413
0.505	0.633803	0.745042	0.511024	0.505	0.307692	0.434473	0.199107	0.505	0.281553	0.378728	0.197347	0.505	0.245283	0.382825	0.137551		0.505	0.907534	0.938178	0.868321	0.505	0.32381	0.422113	0.235738	0.505	0.333333	0.417582	0.256255	0.505	0.2	0.308326	0.116482
0.51	0.638889	0.748837	0.517129	0.51	0.318182	0.444392	0.208898	0.51	0.271028	0.365527	0.189615	0.51	0.258621	0.390432	0.152552		0.51	0.90785	0.938392	0.86876	0.51	0.326923	0.425861	0.238133	0.51	0.330882	0.416684	0.252629	0.51	0.219178	0.331384	0.130781
0.515	0.638889	0.748837	0.517129	0.515	0.314286	0.436333	0.20853	0.515	0.284404	0.378781	0.202107	0.515	0.254237	0.384424	0.149821		0.515	0.909722	0.940179	0.870522	0.515	0.346535	0.447738	0.254592	0.515	0.323741	0.408274	0.246904	0.515	0.186667	0.293315	0.105982
0.52	0.676056	0.782366	0.554532	0.52	0.337838	0.457176	0.231927	0.52	0.278261	0.369546	0.198745	0.52	0.216667	0.341956	0.120716		0.52	0.915254	0.944406	0.877441	0.52	0.385417	0.490281	0.287823	0.52	0.321678	0.404854	0.246068	0.52	0.205479	0.316162	0.119813
0.525	0.69697	0.8041	0.571483	0.525	0.346667	0.465421	0.240432	0.525	0.288136	0.378723	0.208496	0.525	0.269841	0.396515	0.165713		0.525	0.910959	0.94101	0.872257	0.525	0.382979	0.488984	0.28456	0.525	0.3125	0.394982	0.23792	0.525	0.238806	0.358632	0.143088
0.53	0.714286	0.815954	0.593782	0.53	0.371795	0.488661	0.264977	0.53	0.302521	0.393455	0.221696	0.53	0.265625	0.390876	0.162976		0.53	0.914384	0.943827	0.876208	0.53	0.425532	0.531791	0.324096	0.53	0.304348	0.388367	0.228942	0.53	0.230769	0.351897	0.135294
0.535	0.768116	0.861265	0.650931	0.535	0.379747	0.495949	0.272847	0.535	0.296	0.384213	0.217724	0.535	0.241935	0.36745	0.142186		0.535	0.910714	0.941384	0.87102	0.535	0.43617	0.542376	0.334097	0.535	0.294118	0.378293	0.219147	0.535	0.230769	0.351897	0.135294
0.54	0.8	0.883518	0.691674	0.54	0.410256	0.527458	0.300081	0.54	0.290323	0.378618	0.212328	0.54	0.306452	0.436503	0.195614		0.54	0.912727	0.943282	0.872929	0.54	0.445652	0.552965	0.341935	0.54	0.293651	0.38136	0.215913	0.54	0.234375	0.356934	0.137515
0.545	0.805195	0.886668	0.699133	0.545	0.402597	0.520586	0.292336	0.545	0.308333	0.399137	0.227255	0.545	0.301587	0.43025	0.192311		0.545	0.912088	0.94286	0.872019	0.545	0.45977	0.570023	0.352334	0.545	0.299213	0.386834	0.221213	0.545	0.21875	0.339696	0.125068
0.55	0.828947	0.905655	0.725273	0.55	0.397436	0.514601	0.288303	0.55	0.291667	0.381624	0.21229	0.55	0.316667	0.44956	0.202576		0.55	0.912727	0.943282	0.872929	0.55	0.516854	0.624136	0.408419	0.55	0.308943	0.398571	0.228769	0.55	0.241935	0.36745	0.142186
0.555	0.848101	0.918972	0.749693	0.555	0.395062	0.509898	0.288136	0.555	0.285714	0.375749	0.20666	0.555	0.303571	0.440967	0.187799		0.555	0.924528	0.953293	0.885845	0.555	0.534091	0.641215	0.424607	0.555	0.297521	0.387384	0.217851	0.555	0.238095	0.362116	0.139812
0.56	0.8625	0.929312	0.767279	0.56	0.419753	0.534639	0.310912	0.56	0.288288	0.381957	0.206262	0.56	0.315789	0.45243	0.19905		0.56	0.929134	0.957462	0.890312	0.56	0.551724	0.658541	0.441285	0.56	0.275591	0.361895	0.200056	0.56	0.275862	0.408964	0.166625
0.565	0.879518	0.940685	0.78957	0.565	0.423077	0.540242	0.311933	0.565	0.295652	0.387933	0.214206	0.565	0.321429	0.459636	0.202855		0.565	0.929412	0.957631	0.890733	0.565	0.595238	0.701029	0.48253	0.565	0.265625	0.350928	0.191487	0.565	0.245614	0.37761	0.141269
0.57	0.875	0.935917	0.787338	0.57	0.434211	0.552881	0.320826	0.57	0.292035	0.385005	0.210293	0.57	0.339623	0.482669	0.2152		0.57	0.929688	0.957799	0.891151	0.57	0.571429	0.678921	0.458751	0.57	0.269841	0.356158	0.194663	0.57	0.232143	0.364184	0.129792
0.575	0.873563	0.93516	0.785022	0.575	0.44	0.559418	0.325467	0.575	0.278261	0.369546	0.198745	0.575	0.358491	0.501967	0.231431		0.575	0.917323	0.948094	0.876395	0.575	0.617284	0.723149	0.502575	0.575	0.241667	0.328292	0.168209	0.575	0.232143	0.364184	0.129792
0.58	0.879121	0.938086	0.793999	0.58	0.452055	0.57295	0.335171	0.58	0.275862	0.366567	0.196951	0.58	0.365385	0.510441	0.236244		0.58	0.923695	0.953436	0.883403	0.58	0.636364	0.736326	0.526942	0.58	0.230088	0.318679	0.15614	0.58	0.264151	0.403279	0.152568
0.585	0.88172	0.939452	0.798214	0.585	0.457143	0.580579	0.337448	0.585	0.278261	0.369546	0.198745	0.585	0.351852	0.493762	0.226812		0.585	0.933884	0.96174	0.894851	0.585	0.659574	0.754193	0.554594	0.585	0.230769	0.323633	0.153799	0.585	0.264151	0.403279	0.152568
0.59	0.873684	0.932994	0.789745	0.59	0.457143	0.580579	0.337448	0.59	0.275862	0.366567	0.196951	0.59	0.352941	0.499318	0.224306		0.59	0.936709	0.964147	0.897759	0.59	0.705263	0.794406	0.602902	0.59	0.23301	0.326576	0.155357	0.59	0.25	0.389464	0.140349
0.595	0.871287	0.92965	0.789958	0.595	0.507246	0.629793	0.384058	0.595	0.278261	0.369546	0.198745	0.595	0.354167	0.505432	0.221606		0.595	0.935622	0.963524	0.896041	0.595	0.72449	0.809946	0.625008	0.595	0.237624	0.332626	0.158568	0.595	0.283019	0.423477	0.167858
0.6	0.864078	0.923652	0.782472	0.6	0.5	0.623796	0.376204	0.6	0.265487	0.356824	0.186833	0.6	0.375	0.526494	0.239522		0.6	0.929204	0.958995	0.887576	0.6	0.76	0.839775	0.664265	0.6	0.232323	0.327929	0.153331	0.6	0.254902	0.396334	0.143263
0.605	0.857143	0.917783	0.775346	0.605	0.538462	0.662979	0.410325	0.605	0.27193	0.363253	0.192826	0.605	0.38	0.528251	0.246501		0.605	0.935185	0.964115	0.893642	0.605	0.77	0.848268	0.675141	0.605	0.242424	0.338903	0.161916	0.605	0.22449	0.366243	0.117743
0.61	0.847619	0.910319	0.764369	0.61	0.545455	0.668561	0.418137	0.61	0.283186	0.37565	0.202434	0.61	0.386364	0.545045	0.243572		0.61	0.935185	0.964115	0.893642	0.61	0.787879	0.863638	0.694213	0.61	0.252427	0.347594	0.17199	0.61	0.212766	0.356637	0.107032
0.615	0.873874	0.929298	0.797443	0.615	0.583333	0.709319	0.448838	0.615	0.272727	0.365911	0.19217	0.615	0.409091	0.567504	0.263379		0.615	0.9375	0.966305	0.895494	0.615	0.803738	0.874213	0.715776	0.615	0.242718	0.337113	0.163645	0.615	0.22449	0.366243	0.117743
0.62	0.881818	0.935549	0.806387	0.62	0.6	0.724378	0.465405	0.62	0.273585	0.368741	0.191491	0.62	0.428571	0.590389	0.277207		0.62	0.935323	0.965116	0.89194	0.62	0.805556	0.87542	0.718261	0.62	0.234043	0.332626	0.152857	0.62	0.234043	0.380257	0.123033
0.625	0.863636	0.921624	0.78508	0.625	0.627119	0.74956	0.491455	0.625	0.277228	0.375182	0.192769	0.625	0.341463	0.505947	0.200834		0.625	0.935	0.964939	0.891413	0.625	0.841121	0.904636	0.75785	0.625	0.252747	0.354728	0.167455	0.625	0.2	0.345958	0.0957573
0.63	0.87156	0.927966	0.793896	0.63	0.650794	0.766629	0.520266	0.63	0.284314	0.382177	0.19938	0.63	0.333333	0.502172	0.190881		0.63	0.929293	0.960807	0.884211	0.63	0.844037	0.90644	0.762071	0.63	0.258824	0.365236	0.16985	0.63	0.166667	0.313641	0.0697407
0.635	0.873874	0.929298	0.797443	0.635	0.69697	0.8041	0.571483	0.635	0.28125	0.382234	0.194217	0.635	0.348837	0.509266	0.210078		0.635	0.927835	0.959987	0.881883	0.635	0.845455	0.907317	0.764127	0.635	0.261905	0.369254	0.171976	0.635	0.175	0.32779	0.0733827
0.64	0.871795	0.926435	0.797374	0.64	0.701493	0.807205	0.577281	0.64	0.263158	0.363507	0.178096	0.64	0.261905	0.420397	0.13861		0.64	0.919786	0.95441	0.871151	0.64	0.852174	0.911464	0.773898	0.64	0.267442	0.373799	0.17769	0.64	0.15	0.298353	0.0571023
0.645	0.87069	0.925784	0.795704	0.645	0.734375	0.837024	0.609124	0.645	0.25	0.348771	0.167212	0.645	0.26087	0.411319	0.142669		0.645	0.913514	0.949756	0.863351	0.645	0.857143	0.916084	0.778398	0.645	0.268293	0.37756	0.17639	0.645	0.15	0.298353	0.0571023
0.65	0.881356	0.933595	0.808952	0.65	0.758065	0.857814	0.63255	0.65	0.263736	0.366549	0.176855	0.65	0.244444	0.395371	0.128823		0.65	0.912568	0.949198	0.861899	0.65	0.864865	0.922349	0.786926	0.65	0.243902	0.351249	0.155791	0.65	0.142857	0.302571	0.0480608
