# Supplementary material for: A Causal Role for the Cortical Frontal Eye Fields in Microsaccade Deployment
Source: PLoS Biol. 2016 Aug 10;14(8):e1002531. doi: 10.1371/journal.pbio.1002531 (PMC4980061; doi:10.1371/journal.pbio.1002531)
Supplement: S8 Data — (XLSX) [file pbio.1002531.s008.xlsx]

## Sheet: Sheet1
Figure S2a					Figure S2b
	First microsaccade count				First microsaccade in rebound period
Time from cue onset (ms)	Pre-cool	Peri-cool	Post-cool		Monkey & Inactivation condition	∆ first microsaccade (ms)	p-value
0	23	22	28		GBr	1.3785	0.6694
10	32	22	21		DZr	21.3679	0.0005
20	42	22	22		OZr	28.0612	0.0002
30	38	25	24		DZl	28.2833	0
40	20	10	24		OZl	-1.8559	0.5243
50	8	6	10		DZbi	61.8546	0
60	6	7	8		OZbi	21.7771	0
70	3	2	2
80	4	2	2
90	1	1	0
100	0	5	0
110	1	3	0
120	3	1	0
130	2	3	0
140	1	2	4
150	10	6	9
160	22	2	13
170	30	9	21
180	33	9	24
190	40	11	29
200	50	10	35
210	51	14	23
220	57	22	44
230	46	31	49
240	50	27	32
250	44	34	33
260	37	32	34
270	46	32	28
280	36	29	27
290	31	30	32
300	28	28	25
310	29	27	20
320	32	11	27
330	21	23	20
340	20	21	10
350	11	33	17
360	22	25	10
370	27	22	18
380	19	21	18
390	21	27	15
400	24	22	11
410	35	21	14
420	22	16	9
430	19	16	16
440	23	14	13
450	29	20	14
460	19	24	8
470	29	16	13
480	23	29	14
490	18	18	14
500	3	1	1
