# Supplementary material for: A Causal Role for the Cortical Frontal Eye Fields in Microsaccade Deployment
Source: PLoS Biol. 2016 Aug 10;14(8):e1002531. doi: 10.1371/journal.pbio.1002531 (PMC4980061; doi:10.1371/journal.pbio.1002531)
Supplement: S9 Data — (XLSX) [file pbio.1002531.s009.xlsx]

## Sheet: Sheet1
Figure S3a				Figure S3b
Drift Velocity (˚/s)	FEF warm	FEF cool		Monkey & Inactivation condition	∆ Drift velocity (˚/s)	p-value
0	0	0		GBr	-0.076786	0.959616
0.5	0	0		DZr	0.206656	0.0989561
1	0	0		OZr	-0.102084	0.126297
1.5	0	0		DZl	0.0914793	0.608852
2	0.000220119	0.00308099		OZl	0.0201485	0.322843
2.5	0.0195906	0.03125		DZbi (left)	-0.0605245	0.0809257
3	0.0699978	0.0871479		OZbi (left)	-0.0325711	0.689896
3.5	0.143297	0.143046
4	0.160247	0.148327
4.5	0.141096	0.121919
5	0.117984	0.0977113
5.5	0.101035	0.084507
6	0.081444	0.0642606
6.5	0.0589919	0.0475352
7	0.0411622	0.0536972
7.5	0.0253137	0.0435739
8	0.0182699	0.0396127
8.5	0.0125468	0.0202465
9	0.00484262	0.0096831
9.5	0.00220119	0.00308099
10	0.00110059	0.00132042
10.5	0.000440238	0
11	0.000220119	0
11.5	0	0
12	0	0
12.5	0	0
13	0	0
13.5	0	0
14	0	0
14.5	0	0
15	0	0
15.5	0	0
16	0	0
16.5	0	0
17	0	0
17.5	0	0
18	0	0
18.5	0	0
19	0	0
19.5	0	0
20	0	0
