# Supplementary material for: A Causal Role for the Cortical Frontal Eye Fields in Microsaccade Deployment
Source: PLoS Biol. 2016 Aug 10;14(8):e1002531. doi: 10.1371/journal.pbio.1002531 (PMC4980061; doi:10.1371/journal.pbio.1002531)
Supplement: S10 Data — (XLSX) [file pbio.1002531.s010.xlsx]

## Sheet: Sheet1
Figure S4a							Figure S4b
	FEF warm			FEF cool			FEF warm			FEF cool			FEF cool-FEF warm
Drift Velocity (˚/s)	Pre-microsaccade	Post-microsaccade	Drift Velocity (˚/s)	Pre-microsaccade	Post-microsaccade		Monkey & Inactivation condition	∆ Drift velocity (˚/s)	p-value	Monkey & Inactivation condition	∆ Drift velocity (˚/s)	p-value	Monkey & Inactivation condition	∆ Drift velocity (˚/s)	p-value
0	0.00960984	0	0	0	0		GBr	0.436893	6.51291e-219	GBr	0.512062	4.47082e-163	GBr	0.0751691	0.0017
0.5	0	0	0.5	0.0206526	0.0205846		DZr	0.198536	1.58121e-07	DZr	0.317644	5.84821e-06	DZr	0.119108	0.039
1	0.144148	0.085796	1	0.185874	0.0823384		OZr	0.484631	6.65805e-31	OZr	0.856579	1.3439e-09	OZr	0.371948	0.9815
1.5	0.960984	0.753098	1.5	1.19785	0.576369		DZl	0.155653	1.16926e-10	DZl	0.271679	9.21373e-13	DZl	0.116025	0.0001
2	4.02652	2.73594	2	3.98596	2.84068		OZl	0.661924	2.03989e-248	OZl	0.654934	6.95315e-120	OZl	-0.00698997	0.584
2.5	7.93773	6.60629	2.5	7.95126	6.05187		DZbi (left)	0.266454	5.87566e-21	DZbi (left)	0.344109	2.05543e-15	DZbi (left)	0.0776544	0.0137
3	11.1474	9.57102	3	10.8633	9.05723		OZbi (left)	0.659448	1.51985e-51	OZbi (left)	0.738952	4.31815e-20	OZbi (left)	0.0795041	0.8619
3.5	11.7336	12.2784	3.5	11.5035	10.2305
4	11.9835	12.469	4	10.6568	11.6303
4.5	10.59	10.8389	4.5	9.37629	9.63359
5	8.89871	9.90467	5	8.21974	8.97489
5.5	7.15933	7.86463	5.5	7.37299	7.8839
6	5.7659	6.00572	6	6.05122	6.56649
6.5	4.90102	5.05243	6.5	4.72945	5.82544
7	3.72862	3.57483	7	4.19248	4.03458
7.5	2.76763	2.93613	7.5	2.54027	3.66406
8	2.00846	2.27836	8	2.66419	2.86126
8.5	1.51835	1.74452	8.5	1.90004	2.65541
9	1.30694	1.4776	9	1.67286	1.66735
9.5	0.893715	0.972355	9.5	1.38373	1.42034
10	0.663079	0.85796	10	0.950021	1.11157
10.5	0.528541	0.638704	10.5	0.454358	1.21449
11	0.355564	0.343184	11	0.702189	0.617538
11.5	0.288295	0.228789	11.5	0.47501	0.411692
12	0.201807	0.142993	12	0.289137	0.370523
12.5	0.124928	0.152526	12.5	0.185874	0.226431
13	0.0864886	0.152526	13	0.123916	0.0823384
13.5	0.0864886	0.085796	13.5	0.0619579	0.102923
14	0.0192197	0.0476644	14	0.0619579	0.0823384
14.5	0.0192197	0.0285987	14.5	0.0206526	0.0205846
15	0.057659	0.0381316	15	0.0619579	0.0617538
15.5	0	0.0381316	15.5	0.0413052	0
16	0.00960984	0.0285987	16	0	0
16.5	0.00960984	0.0381316	16.5	0.0413052	0
17	0.0288295	0	17	0	0
17.5	0.0192197	0	17.5	0	0.0205846
18	0.00960984	0.00953289	18	0.0413052	0
18.5	0.00960984	0	18.5	0	0
19	0	0.00953289	19	0.0206526	0
19.5	0	0.00953289	19.5	0	0
20	0	0	20	0	0
