# Supplementary material for: A Causal Role for the Cortical Frontal Eye Fields in Microsaccade Deployment
Source: PLoS Biol. 2016 Aug 10;14(8):e1002531. doi: 10.1371/journal.pbio.1002531 (PMC4980061; doi:10.1371/journal.pbio.1002531)
Supplement: S11 Data — (XLSX) [file pbio.1002531.s011.xlsx]

## Sheet: Sheet1
Figure S5a									Figure S5b
FEF Warm				FEF Cool					FEF Warm				FEF Cool
Time from cue onset (s)	Rate (microsaccades/s)	95% confidence intervals (upper)	95% confidence intervals (lower)	Time from cue onset (s)	Rate (microsaccades/s)	95% confidence intervals (upper)	95% confidence intervals (lower)		Time from cue onset (s)	Rate (microsaccades/s)	95% confidence intervals (upper)	95% confidence intervals (lower)	Time from cue onset (s)	Rate (microsaccades/s)	95% confidence intervals (upper)	95% confidence intervals (lower)
-0.4	3.69	3.935	3.45025	-0.4	3.72	3.97	3.485		-0.4	3.69	3.94	3.45	-0.4	2.675	2.89	2.465
-0.395	3.65	3.9	3.41	-0.395	3.775	4.025	3.535		-0.395	3.65	3.9	3.415	-0.395	2.71	2.92628	2.505
-0.39	3.66	3.895	3.415	-0.39	3.74	3.98	3.495		-0.39	3.66	3.895	3.42	-0.39	2.83	3.055	2.61
-0.385	3.625	3.87	3.375	-0.385	3.745	3.985	3.5		-0.385	3.625	3.88	3.395	-0.385	2.775	2.99	2.57
-0.38	3.64	3.88	3.4	-0.38	3.655	3.91	3.42		-0.38	3.64	3.885	3.405	-0.38	2.805	3.025	2.595
-0.375	3.57	3.825	3.34	-0.375	3.55	3.79	3.32		-0.375	3.57	3.81	3.335	-0.375	2.73	2.95	2.51792
-0.37	3.545	3.78	3.315	-0.37	3.54	3.795	3.31		-0.37	3.545	3.78	3.32	-0.37	2.675	2.885	2.465
-0.365	3.525	3.78	3.295	-0.365	3.525	3.75496	3.295		-0.365	3.525	3.765	3.305	-0.365	2.805	3.025	2.59447
-0.36	3.365	3.60439	3.13	-0.36	3.495	3.74	3.265		-0.36	3.365	3.595	3.135	-0.36	2.755	2.975	2.54
-0.355	3.375	3.62	3.145	-0.355	3.495	3.745	3.26756		-0.355	3.375	3.615	3.16	-0.355	2.775	2.985	2.57
-0.35	3.405	3.625	3.175	-0.35	3.445	3.675	3.215		-0.35	3.405	3.65	3.185	-0.35	2.875	3.105	2.66
-0.345	3.435	3.685	3.205	-0.345	3.485	3.73	3.26		-0.345	3.435	3.675	3.20939	-0.345	2.795	3.025	2.595
-0.34	3.52	3.765	3.29	-0.34	3.41	3.65	3.18		-0.34	3.52	3.77	3.3	-0.34	2.705	2.925	2.505
-0.335	3.565	3.815	3.34	-0.335	3.4	3.64143	3.17		-0.335	3.565	3.81	3.335	-0.335	2.745	2.955	2.53
-0.33	3.535	3.775	3.29	-0.33	3.455	3.7	3.225		-0.33	3.535	3.77727	3.31019	-0.33	2.775	3.005	2.57
-0.325	3.51	3.76	3.29	-0.325	3.49	3.725	3.26		-0.325	3.51	3.75	3.28	-0.325	2.835	3.06	2.63
-0.32	3.535	3.78687	3.30589	-0.32	3.52	3.765	3.29811		-0.32	3.535	3.78	3.31	-0.32	2.98	3.205	2.765
-0.315	3.67	3.905	3.435	-0.315	3.6	3.83	3.365		-0.315	3.67	3.935	3.435	-0.315	2.905	3.13	2.695
-0.31	3.69	3.945	3.45	-0.31	3.59	3.84	3.36		-0.31	3.69	3.93971	3.46	-0.31	2.93	3.15	2.715
-0.305	3.685	3.92149	3.44	-0.305	3.55	3.785	3.32		-0.305	3.685	3.925	3.44072	-0.305	2.96	3.18	2.74
-0.3	3.72	3.965	3.48	-0.3	3.58	3.825	3.35		-0.3	3.72	3.975	3.5	-0.3	2.845	3.065	2.625
-0.295	3.765	4.025	3.53	-0.295	3.475	3.72	3.24		-0.295	3.765	4.02	3.52	-0.295	2.88	3.1	2.675
-0.29	3.715	3.965	3.485	-0.29	3.53	3.77	3.295		-0.29	3.715	3.95125	3.475	-0.29	2.87	3.095	2.66541
-0.285	3.72	3.965	3.49	-0.285	3.6	3.845	3.37		-0.285	3.72	3.95664	3.48	-0.285	2.83	3.045	2.625
-0.28	3.7	3.955	3.455	-0.28	3.63	3.865	3.4		-0.28	3.7	3.94484	3.46	-0.28	2.765	3.005	2.56
-0.275	3.745	3.995	3.505	-0.275	3.675	3.925	3.44		-0.275	3.745	3.99	3.5	-0.275	2.675	2.9	2.47
-0.27	3.76	4.015	3.53	-0.27	3.705	3.95	3.47		-0.27	3.76	4.015	3.53	-0.27	2.69	2.91	2.485
-0.265	3.675	3.92	3.445	-0.265	3.755	4	3.525		-0.265	3.675	3.925	3.445	-0.265	2.78	2.995	2.57
-0.26	3.635	3.87	3.395	-0.26	3.82	4.07	3.58		-0.26	3.635	3.875	3.4	-0.26	2.84	3.07	2.625
-0.255	3.68	3.92	3.435	-0.255	3.885	4.14	3.65		-0.255	3.68	3.92	3.44181	-0.255	2.85	3.07	2.64
-0.25	3.64	3.88	3.41	-0.25	3.87	4.125	3.63		-0.25	3.64	3.89	3.415	-0.25	2.93	3.145	2.715
-0.245	3.59	3.835	3.355	-0.245	3.885	4.14	3.645		-0.245	3.59	3.83136	3.365	-0.245	2.88	3.1	2.665
-0.24	3.585	3.835	3.355	-0.24	3.84	4.09	3.595		-0.24	3.585	3.825	3.35	-0.24	2.93	3.145	2.72
-0.235	3.52	3.77	3.285	-0.235	3.78	4.025	3.54		-0.235	3.52	3.765	3.29	-0.235	2.99	3.21	2.775
-0.23	3.61	3.85	3.365	-0.23	3.775	4.015	3.535		-0.23	3.61	3.845	3.37	-0.23	3.055	3.28	2.84
-0.225	3.785	4.025	3.535	-0.225	3.84	4.1	3.59		-0.225	3.785	4.03	3.55	-0.225	3.175	3.3983	2.945
-0.22	3.635	3.885	3.41	-0.22	3.69	3.93774	3.45126		-0.22	3.635	3.88	3.41	-0.22	3.025	3.25	2.795
-0.215	3.665	3.91	3.42743	-0.215	3.645	3.89	3.42		-0.215	3.665	3.9	3.425	-0.215	2.995	3.22	2.78437
-0.21	3.71	3.965	3.475	-0.21	3.625	3.87	3.39106		-0.21	3.71	3.96	3.46956	-0.21	2.92	3.155	2.71
-0.205	3.665	3.905	3.43	-0.205	3.645	3.895	3.4		-0.205	3.665	3.905	3.435	-0.205	2.82	3.04	2.61
-0.2	3.67	3.92	3.445	-0.2	3.695	3.945	3.455		-0.2	3.67	3.91136	3.43	-0.2	2.775	2.995	2.57
-0.195	3.57	3.82	3.335	-0.195	3.705	3.955	3.465		-0.195	3.57	3.82	3.335	-0.195	2.865	3.085	2.645
-0.19	3.605	3.84	3.365	-0.19	3.74	3.99	3.51		-0.19	3.605	3.84	3.36	-0.19	2.8	3.03	2.59
-0.185	3.635	3.89	3.41	-0.185	3.72	3.975	3.48		-0.185	3.635	3.87	3.4	-0.185	2.76	2.97	2.55171
-0.18	3.565	3.81	3.34	-0.18	3.705	3.95	3.47		-0.18	3.565	3.805	3.34	-0.18	2.72	2.935	2.505
-0.175	3.475	3.71	3.25	-0.175	3.675	3.91	3.435		-0.175	3.475	3.73	3.25	-0.175	2.755	2.965	2.545
-0.17	3.585	3.83	3.35	-0.17	3.7	3.95	3.46		-0.17	3.585	3.825	3.345	-0.17	2.8	3.02001	2.59
-0.165	3.63	3.875	3.39676	-0.165	3.695	3.94	3.445		-0.165	3.63	3.87	3.38	-0.165	2.89	3.11703	2.675
-0.16	3.63	3.875	3.395	-0.16	3.505	3.74	3.27		-0.16	3.63	3.87	3.38	-0.16	2.825	3.05	2.62
-0.155	3.59	3.84	3.36	-0.155	3.575	3.82	3.34		-0.155	3.59	3.83	3.355	-0.155	2.91	3.13	2.69
-0.15	3.575	3.815	3.345	-0.15	3.5	3.74	3.28		-0.15	3.575	3.82	3.345	-0.15	2.915	3.13	2.695
-0.145	3.655	3.905	3.42	-0.145	3.445	3.68	3.205		-0.145	3.655	3.895	3.415	-0.145	2.855	3.08	2.64
-0.14	3.565	3.8	3.33	-0.14	3.43	3.665	3.19		-0.14	3.565	3.815	3.33	-0.14	2.955	3.18	2.73913
-0.135	3.52	3.765	3.3	-0.135	3.455	3.69	3.21		-0.135	3.52	3.76405	3.29	-0.135	2.965	3.19	2.75
-0.13	3.605	3.84	3.37	-0.13	3.44	3.665	3.215		-0.13	3.605	3.85	3.375	-0.13	2.965	3.195	2.75
-0.125	3.645	3.89364	3.41741	-0.125	3.435	3.685	3.21		-0.125	3.645	3.88	3.395	-0.125	2.935	3.155	2.725
-0.12	3.515	3.765	3.29	-0.12	3.44	3.685	3.215		-0.12	3.515	3.765	3.285	-0.12	2.96	3.18	2.74
-0.115	3.525	3.765	3.295	-0.115	3.445	3.69	3.215		-0.115	3.525	3.76	3.29	-0.115	2.915	3.14	2.7
-0.11	3.51	3.75	3.28	-0.11	3.465	3.7	3.235		-0.11	3.51	3.745	3.265	-0.11	3.02	3.245	2.805
-0.105	3.54	3.78	3.305	-0.105	3.315	3.555	3.095		-0.105	3.54	3.77	3.31	-0.105	3.01	3.235	2.79
-0.1	3.54	3.78	3.315	-0.1	3.325	3.57	3.105		-0.1	3.54	3.785	3.305	-0.1	2.97	3.19	2.755
-0.095	3.545	3.785	3.30931	-0.095	3.39	3.63	3.165		-0.095	3.545	3.8	3.325	-0.095	2.965	3.19	2.75
-0.09	3.635	3.87	3.395	-0.09	3.39	3.635	3.15		-0.09	3.635	3.87	3.395	-0.09	2.945	3.16924	2.715
-0.085	3.68	3.905	3.44	-0.085	3.41	3.66	3.185		-0.085	3.68	3.93	3.445	-0.085	2.945	3.17	2.735
-0.08	3.64	3.88	3.395	-0.08	3.485	3.735	3.25		-0.08	3.64	3.895	3.405	-0.08	2.965	3.19165	2.75
-0.075	3.59	3.835	3.35	-0.075	3.46	3.715	3.23		-0.075	3.59	3.835	3.36	-0.075	2.93	3.15	2.71777
-0.07	3.585	3.83	3.35	-0.07	3.375	3.6	3.145		-0.07	3.585	3.83932	3.3516	-0.07	2.9	3.12	2.69
-0.065	3.685	3.93	3.455	-0.065	3.465	3.7	3.24		-0.065	3.685	3.925	3.445	-0.065	2.885	3.11	2.67
-0.06	3.63	3.88	3.4	-0.06	3.525	3.765	3.305		-0.06	3.63	3.875	3.4	-0.06	2.76	2.98	2.55
-0.055	3.585	3.82	3.345	-0.055	3.6	3.84	3.37		-0.055	3.585	3.83807	3.365	-0.055	2.725	2.94	2.515
-0.05	3.515	3.765	3.285	-0.05	3.61	3.855	3.38		-0.05	3.515	3.745	3.285	-0.05	2.79	3.015	2.585
-0.045	3.55	3.795	3.31	-0.045	3.605	3.85	3.365		-0.045	3.55	3.79	3.315	-0.045	2.8	3.02	2.6
-0.04	3.485	3.72391	3.255	-0.04	3.655	3.89	3.42		-0.04	3.485	3.725	3.245	-0.04	2.79	3.01	2.5775
-0.035	3.53	3.775	3.305	-0.035	3.65	3.89	3.42		-0.035	3.53	3.775	3.305	-0.035	2.745	2.965	2.54
-0.03	3.48	3.725	3.255	-0.03	3.595	3.845	3.365		-0.03	3.48	3.725	3.245	-0.03	2.79	3.015	2.585
-0.025	3.485	3.735	3.25774	-0.025	3.585	3.825	3.355		-0.025	3.485	3.725	3.255	-0.025	2.86	3.09	2.65
-0.02	3.52	3.76	3.295	-0.02	3.62	3.85	3.385		-0.02	3.52	3.755	3.29	-0.02	2.8	3.02	2.595
-0.015	3.38	3.62	3.16	-0.015	3.61	3.855	3.375		-0.015	3.38	3.62	3.16	-0.015	2.745	2.96	2.54
-0.01	3.38	3.615	3.15	-0.01	3.645	3.885	3.4		-0.01	3.38	3.61	3.15	-0.01	2.8	3.01565	2.595
-0.005	3.445	3.69	3.215	-0.005	3.635	3.88	3.395		-0.005	3.445	3.685	3.22	-0.005	2.795	3.005	2.585
0	3.59	3.835	3.365	0	3.67	3.905	3.43		0	3.59	3.835	3.345	0	2.77	2.99	2.57
0.005	3.525	3.77	3.295	0.005	3.73	3.97918	3.495		0.005	3.525	3.765	3.28	0.005	2.815	3.035	2.605
0.01	3.575	3.825	3.345	0.01	3.685	3.93	3.45		0.01	3.575	3.835	3.355	0.01	2.79	3.01	2.59
0.015	3.575	3.82	3.345	0.015	3.75	3.995	3.515		0.015	3.575	3.815	3.355	0.015	2.825	3.045	2.625
0.02	3.665	3.92	3.435	0.02	3.78	4.03	3.545		0.02	3.665	3.905	3.435	0.02	2.78	3.005	2.565
0.025	3.725	3.97	3.485	0.025	3.73	3.975	3.5		0.025	3.725	3.98	3.5	0.025	2.73	2.95	2.525
0.03	3.75	3.99	3.51	0.03	3.755	3.995	3.515		0.03	3.75	4	3.515	0.03	2.715	2.925	2.51
0.035	3.755	3.985	3.5	0.035	3.685	3.93	3.44		0.035	3.755	4.005	3.525	0.035	2.615	2.83	2.415
0.04	3.56	3.81	3.33	0.04	3.55	3.795	3.32		0.04	3.56	3.81	3.33563	0.04	2.495	2.705	2.29
0.045	3.37	3.61	3.145	0.045	3.34	3.57507	3.11		0.045	3.37	3.605	3.14	0.045	2.34	2.545	2.14
0.05	3.085	3.31	2.865	0.05	3.13	3.36	2.915		0.05	3.085	3.31	2.87	0.05	2.095	2.295	1.91
0.055	2.945	3.18	2.72553	0.055	2.825	3.05	2.62		0.055	2.945	3.175	2.725	0.055	1.795	1.975	1.625
0.06	2.735	2.955	2.53	0.06	2.65	2.865	2.44		0.06	2.735	2.955	2.53	0.06	1.525	1.705	1.37
0.065	2.465	2.67	2.27	0.065	2.33	2.545	2.14		0.065	2.465	2.675	2.26	0.065	1.235	1.39	1.09
0.07	2.18	2.37614	1.995	0.07	2.12	2.315	1.94		0.07	2.18	2.38	1.995	0.07	0.965	1.1	0.84
0.075	1.895	2.08	1.715	0.075	1.945	2.13	1.765		0.075	1.895	2.085	1.72	0.075	0.715	0.835	0.605
0.08	1.615	1.79	1.45	0.08	1.685	1.87	1.52		0.08	1.615	1.795	1.455	0.08	0.47	0.57	0.38
0.085	1.42	1.59	1.27	0.085	1.49	1.655	1.33		0.085	1.42	1.585	1.2628	0.085	0.32	0.405	0.25
0.09	1.405	1.57	1.26	0.09	1.3	1.46	1.155		0.09	1.405	1.57	1.255	0.09	0.18	0.245	0.125
0.095	1.39	1.55	1.235	0.095	1.195	1.345	1.055		0.095	1.39	1.55	1.24	0.095	0.075	0.12	0.045
0.1	1.445	1.61	1.28728	0.1	1.05	1.2	0.92		0.1	1.445	1.615	1.29	0.1	0.02	0.05	0.005
0.105	1.53	1.7	1.365	0.105	0.93	1.07	0.805		0.105	1.53	1.7	1.37	0.105	0.01	0.035	0
0.11	1.6	1.78	1.44	0.11	0.8	0.93	0.681163		0.11	1.6	1.775	1.44	0.11	0.005	0.0298647	0
0.115	1.765	1.95	1.595	0.115	0.74	0.87	0.63		0.115	1.765	1.945	1.6	0.115	0
0.12	2.06	2.255	1.88	0.12	0.695	0.818471	0.59		0.12	2.06	2.255	1.885	0.12	0
0.125	2.53	2.735	2.33	0.125	0.725	0.845	0.615		0.125	2.53	2.74	2.325	0.125	0
0.13	2.955	3.18097	2.745	0.13	0.775	0.9	0.665		0.13	2.955	3.195	2.745	0.13	0.005	0.03	0
0.135	3.465	3.7	3.23	0.135	0.825	0.955	0.71		0.135	3.465	3.7	3.235	0.135	0.01	0.035	0
0.14	3.94	4.185	3.7	0.14	0.995	1.135	0.87		0.14	3.94	4.19405	3.695	0.14	0.025	0.055	0.01
0.145	4.455	4.71	4.21	0.145	1.285	1.445	1.145		0.145	4.455	4.71923	4.2	0.145	0.04	0.075	0.02
0.15	4.935	5.21301	4.665	0.15	1.58	1.755	1.42		0.15	4.935	5.205	4.67	0.15	0.065	0.11	0.035
0.155	5.435	5.7276	5.165	0.155	2.04	2.235	1.855		0.155	5.435	5.72	5.165	0.155	0.105	0.16	0.07
0.16	5.85	6.135	5.575	0.16	2.49	2.7	2.295		0.16	5.85	6.14	5.57	0.16	0.17	0.24	0.12
0.165	6.09	6.38736	5.815	0.165	2.955	3.175	2.74		0.165	6.09	6.375	5.81	0.165	0.25	0.33	0.185
0.17	6.12	6.41	5.83236	0.17	3.425	3.66	3.2		0.17	6.12	6.405	5.83447	0.17	0.38	0.47	0.3
0.175	5.99	6.28184	5.71	0.175	3.925	4.17	3.675		0.175	5.99	6.275	5.705	0.175	0.52	0.63	0.43
0.18	5.805	6.08029	5.52239	0.18	4.375	4.62	4.105		0.18	5.805	6.085	5.535	0.18	0.65	0.77	0.55
0.185	5.535	5.815	5.27	0.185	4.715	4.99	4.45		0.185	5.535	5.83	5.255	0.185	0.875	1.0127	0.755
0.19	5.28	5.545	5.005	0.19	5.035	5.295	4.77		0.19	5.28	5.55	5.015	0.19	1.095	1.245	0.96
0.195	4.88	5.135	4.62	0.195	5.275	5.545	5.005		0.195	4.88	5.14	4.62	0.195	1.365	1.525	1.205
0.2	4.45	4.71	4.195	0.2	5.44	5.725	5.17		0.2	4.45	4.7132	4.19	0.2	1.645	1.82	1.475
0.205	3.905	4.16	3.66	0.205	5.455	5.735	5.17		0.205	3.905	4.145	3.65	0.205	1.9	2.085	1.725
0.21	3.5	3.735	3.265	0.21	5.45	5.735	5.175		0.21	3.5	3.745	3.27	0.21	2.145	2.34	1.96
0.215	3.18	3.42	2.96	0.215	5.4	5.675	5.13		0.215	3.18	3.415	2.96	0.215	2.42	2.635	2.23
0.22	2.92	3.145	2.705	0.22	5.14	5.405	4.865		0.22	2.92	3.145	2.70764	0.22	2.68	2.89	2.465
0.225	2.675	2.885	2.47	0.225	4.88	5.145	4.615		0.225	2.675	2.89151	2.465	0.225	2.95	3.17	2.74
0.23	2.585	2.8	2.385	0.23	4.67	4.945	4.41		0.23	2.585	2.8	2.385	0.23	3.245	3.49	3.035
0.235	2.575	2.785	2.375	0.235	4.525	4.77	4.26		0.235	2.575	2.79	2.375	0.235	3.47	3.705	3.24
0.24	2.46	2.67	2.275	0.24	4.37	4.62	4.11		0.24	2.46	2.67	2.26	0.24	3.615	3.86	3.385
0.245	2.47	2.675	2.265	0.245	4.2	4.45	3.945		0.245	2.47	2.68	2.265	0.245	3.725	3.985	3.495
0.25	2.58	2.795	2.38	0.25	4.005	4.26	3.775		0.25	2.58	2.805	2.375	0.25	3.9	4.15	3.66
0.255	2.675	2.9	2.475	0.255	3.87	4.11	3.62		0.255	2.675	2.89094	2.47478	0.255	3.945	4.195	3.7
0.26	2.875	3.08	2.66	0.26	3.855	4.11	3.61		0.26	2.875	3.105	2.67	0.26	4.145	4.40443	3.9
0.265	3.05	3.275	2.84	0.265	3.685	3.93	3.45		0.265	3.05	3.275	2.83	0.265	4.21	4.47	3.95509
0.27	3.27	3.495	3.045	0.27	3.71	3.955	3.48		0.27	3.27	3.505	3.045	0.27	4.15	4.395	3.895
0.275	3.35	3.6	3.125	0.275	3.58	3.825	3.35		0.275	3.35	3.585	3.135	0.275	4.06	4.305	3.805
0.28	3.47	3.715	3.245	0.28	3.6	3.84	3.37		0.28	3.47	3.71	3.24	0.28	4.045	4.29079	3.795
0.285	3.535	3.77	3.31	0.285	3.62	3.87463	3.385		0.285	3.535	3.775	3.3	0.285	3.965	4.215	3.725
0.29	3.705	3.94	3.46	0.29	3.52	3.76	3.295		0.29	3.705	3.945	3.465	0.29	4.025	4.285	3.78
0.295	3.785	4.04	3.545	0.295	3.48	3.72	3.25		0.295	3.785	4.03	3.55	0.295	4.175	4.425	3.925
0.3	3.835	4.085	3.605	0.3	3.61	3.845	3.375		0.3	3.835	4.07895	3.59	0.3	4.175	4.43	3.925
0.305	4.01	4.25	3.765	0.305	3.605	3.85	3.36		0.305	4.01	4.26	3.755	0.305	4.285	4.55	4.04
0.31	4.02	4.28	3.78	0.31	3.62	3.855	3.38		0.31	4.02	4.275	3.775	0.31	4.24	4.505	3.99
0.315	4.01	4.26	3.77	0.315	3.63	3.885	3.4		0.315	4.01	4.265	3.77	0.315	4.255	4.52	4.01
0.32	4.075	4.32835	3.825	0.32	3.705	3.945	3.465		0.32	4.075	4.325	3.825	0.32	4.42	4.69	4.175
0.325	4.06	4.31	3.81	0.325	3.7	3.93	3.455		0.325	4.06	4.31782	3.8223	0.325	4.6	4.865	4.335
0.33	3.955	4.2	3.715	0.33	3.695	3.94	3.465		0.33	3.955	4.2	3.70456	0.33	4.665	4.945	4.415
0.335	3.925	4.175	3.67473	0.335	3.68	3.93	3.455		0.335	3.925	4.175	3.69	0.335	4.7	4.96	4.435
0.34	3.795	4.04	3.56	0.34	3.67	3.92	3.43		0.34	3.795	4.045	3.56	0.34	4.64	4.905	4.38
0.345	3.7	3.95	3.45571	0.345	3.59	3.835	3.355		0.345	3.7	3.95	3.465	0.345	4.575	4.84	4.31
0.35	3.575	3.805	3.335	0.35	3.57	3.805	3.325		0.35	3.575	3.815	3.345	0.35	4.56	4.825	4.3
0.355	3.455	3.695	3.225	0.355	3.55	3.795	3.315		0.355	3.455	3.7	3.23	0.355	4.535	4.795	4.28342
0.36	3.365	3.60359	3.145	0.36	3.48	3.715	3.25		0.36	3.365	3.605	3.145	0.36	4.605	4.865	4.355
0.365	3.26	3.505	3.04	0.365	3.365	3.605	3.14		0.365	3.26	3.495	3.045	0.365	4.605	4.865	4.335
0.37	3.195	3.42	2.965	0.37	3.33	3.56	3.1		0.37	3.195	3.43	2.97	0.37	4.515	4.77	4.265
0.375	3.185	3.42	2.96	0.375	3.315	3.535	3.08318		0.375	3.185	3.425	2.96	0.375	4.295	4.55004	4.045
0.38	3.19	3.42	2.955	0.38	3.355	3.59	3.12		0.38	3.19	3.42	2.97	0.38	4.1	4.36	3.86
0.385	3.245	3.48	3.025	0.385	3.33	3.565	3.1		0.385	3.245	3.47656	3.025	0.385	4.1	4.355	3.855
0.39	3.29	3.525	3.07	0.39	3.21	3.445	2.99		0.39	3.29	3.52	3.06	0.39	3.945	4.19	3.70442
0.395	3.405	3.645	3.18	0.395	3.175	3.405	2.955		0.395	3.405	3.635	3.175	0.395	3.735	3.98	3.5
0.4	3.5	3.74	3.27	0.4	3.04	3.265	2.815		0.4	3.5	3.735	3.27	0.4	3.495	3.73	3.265
0.405	3.465	3.7	3.23	0.405	3.055	3.285	2.84		0.405	3.465	3.71	3.23	0.405	3.32	3.565	3.095
0.41	3.575	3.815	3.34	0.41	2.995	3.22325	2.785		0.41	3.575	3.815	3.35	0.41	3.06	3.28	2.84
0.415	3.735	3.99	3.49	0.415	3.06	3.29	2.85		0.415	3.735	3.975	3.495	0.415	2.79	3.00785	2.57172
0.42	3.695	3.935	3.465	0.42	3.035	3.27	2.81		0.42	3.695	3.935	3.455	0.42	2.565	2.775	2.36
0.425	3.71	3.94	3.47	0.425	3.075	3.295	2.855		0.425	3.71	3.955	3.48	0.425	2.445	2.65	2.24455
0.43	3.85	4.105	3.62	0.43	3.095	3.325	2.88		0.43	3.85	4.095	3.61779	0.43	2.265	2.46	2.07
0.435	3.815	4.065	3.575	0.435	3.15	3.38	2.925		0.435	3.815	4.06	3.58	0.435	2.07	2.27	1.88838
0.44	3.955	4.215	3.72	0.44	3.31	3.54	3.085		0.44	3.955	4.20333	3.715	0.44	1.845	2.025	1.66
0.445	4.025	4.275	3.775	0.445	3.575	3.815	3.345		0.445	4.025	4.275	3.775	0.445	1.725	1.90202	1.56
0.45	3.98	4.225	3.73	0.45	3.56	3.8	3.32		0.45	3.98	4.23	3.73203	0.45	1.57	1.735	1.405
0.455	3.995	4.26	3.76	0.455	3.605	3.85	3.38039		0.455	3.995	4.24	3.75	0.455	1.48	1.65	1.32
0.46	3.97	4.205	3.715	0.46	3.705	3.955	3.475		0.46	3.97	4.22	3.725	0.46	1.41	1.58	1.265
0.465	3.91	4.155	3.66796	0.465	3.77	4.02	3.53		0.465	3.91	4.16	3.67	0.465	1.42	1.59	1.275
0.47	3.95	4.21014	3.715	0.47	3.835	4.09	3.595		0.47	3.95	4.19	3.705	0.47	1.37	1.53	1.22
0.475	3.855	4.105	3.615	0.475	3.945	4.19	3.7		0.475	3.855	4.105	3.62	0.475	1.365	1.53	1.21
0.48	3.89	4.15	3.655	0.48	3.955	4.205	3.72		0.48	3.89	4.14	3.645	0.48	1.365	1.52988	1.21
0.485	3.925	4.18	3.685	0.485	4.01	4.265	3.775		0.485	3.925	4.175	3.685	0.485	1.36	1.525	1.205
0.49	3.78	4.015	3.545	0.49	3.99	4.25	3.745		0.49	3.78	4.04	3.55	0.49	1.4	1.565	1.245
0.495	3.73	3.985	3.495	0.495	3.935	4.18	3.685		0.495	3.73	3.97	3.485	0.495	1.425	1.595	1.275
0.5	3.66	3.9	3.4332	0.5	3.955	4.205	3.71		0.5	3.66	3.905	3.43	0.5	1.485	1.655	1.325
0.505	3.595	3.835	3.36	0.505	3.97	4.24	3.73		0.505	3.595	3.83	3.36	0.505	1.545	1.72	1.39
0.51	3.575	3.815	3.34	0.51	4.02	4.275	3.775		0.51	3.575	3.815	3.345	0.51	1.545	1.715	1.38
0.515	3.545	3.785	3.31	0.515	4.045	4.315	3.81		0.515	3.545	3.79308	3.325	0.515	1.605	1.78112	1.44
0.52	3.53	3.765	3.295	0.52	4.07	4.34	3.83		0.52	3.53	3.765	3.305	0.52	1.695	1.89	1.54
0.525	3.565	3.81	3.325	0.525	4.03	4.275	3.79		0.525	3.565	3.81	3.325	0.525	1.74	1.925	1.575
0.53	3.52	3.76	3.29	0.53	4.09	4.355	3.845		0.53	3.52	3.76	3.29	0.53	1.855	2.04	1.67972
0.535	3.455	3.7	3.225	0.535	3.965	4.22	3.72531		0.535	3.455	3.69067	3.225	0.535	2	2.19	1.82
0.54	3.49	3.725	3.255	0.54	3.955	4.205	3.715		0.54	3.49	3.7334	3.265	0.54	2.155	2.345	1.97
0.545	3.59	3.835	3.35	0.545	3.975	4.23	3.73101		0.545	3.59	3.835	3.36	0.545	2.27	2.475	2.07579
0.55	3.6	3.835	3.37	0.55	3.965	4.215	3.725		0.55	3.6	3.84	3.365	0.55	2.38	2.58979	2.18
0.555	3.71	3.955	3.47	0.555	3.95	4.2	3.705		0.555	3.71	3.95	3.46	0.555	2.495	2.695	2.29
0.56	3.69	3.935	3.455	0.56	3.835	4.09	3.6		0.56	3.69	3.945	3.455	0.56	2.67	2.89	2.45773
0.565	3.685	3.93	3.44	0.565	3.86	4.105	3.61		0.565	3.685	3.925	3.445	0.565	2.805	3.03	2.6
0.57	3.58	3.82622	3.35	0.57	3.695	3.9409	3.465		0.57	3.58	3.82	3.355	0.57	2.85	3.07	2.64
0.575	3.61	3.855	3.38	0.575	3.605	3.85	3.375		0.575	3.61	3.85	3.375	0.575	2.905	3.125	2.695
0.58	3.66	3.91	3.43	0.58	3.5	3.745	3.27		0.58	3.66	3.91	3.43	0.58	3	3.22	2.775
0.585	3.64	3.88	3.4	0.585	3.5	3.75	3.27		0.585	3.64	3.88	3.405	0.585	3.09	3.32	2.865
0.59	3.57	3.81	3.325	0.59	3.555	3.8	3.325		0.59	3.57	3.815	3.335	0.59	3.2	3.42532	2.975
0.595	3.48	3.72	3.245	0.595	3.58	3.825	3.345		0.595	3.48	3.73	3.255	0.595	3.225	3.46	3.015
0.6	3.475	3.725	3.245	0.6	3.555	3.795	3.325		0.6	3.475	3.71	3.235	0.6	3.295	3.53421	3.07
0.605	3.445	3.69	3.225	0.605	3.555	3.795	3.315		0.605	3.445	3.675	3.215	0.605	3.375	3.61	3.155
0.61	3.515	3.755	3.29	0.61	3.61	3.845	3.37		0.61	3.515	3.76	3.28	0.61	3.445	3.685	3.225
0.615	3.49	3.7371	3.265	0.615	3.56	3.795	3.33		0.615	3.49	3.725	3.245	0.615	3.555	3.8	3.33
0.62	3.57	3.805	3.335	0.62	3.585	3.82	3.345		0.62	3.57	3.81	3.335	0.62	3.665	3.92	3.43
0.625	3.48	3.725	3.25	0.625	3.625	3.87	3.39		0.625	3.48	3.72199	3.255	0.625	3.795	4.055	3.565
